# Supplementary material for: Channels with ordered water and bipyridine mol­ecules in the porous coordination polymer {[Cu(SiF6)(C10H8N2)2]·2C10N2H8·5H2O}n
Source: Acta Crystallogr E Crystallogr Commun. 2016 Oct 25;72(Pt 11):1654–8. doi: 10.1107/S2056989016016686 (PMC5095855; doi:10.1107/S2056989016016686)
Supplement: Supplementary file 1 [file e-72-01654-sup1.cif]

##############################################################################
#                                                                            #
# This CIF contains the data in a paper accepted for publication in          #
# Acta Crystallographica Section E. It conforms to the requirements of       #
# Notes for Authors for Acta Crystallographica Section E, and has been       #
# peer reviewed under the auspices of the IUCr Commission on Journals.       #
#                                                                            #
# Full details of the Crystallographic Information File format               #
# are given in the paper "The Crystallographic Information File (CIF):       #
# a New Standard Archive File for Crystallography" by S. R. Hall, F. H.      #
# Allen and I. D. Brown [Acta Cryst. (1991), A47, 655-685].                  #
#                                                                            #
# The current version of the core CIF dictionary is obtainable from          #
# ftp://ftp.iucr.org/pub/cif_core.dic.                                       #
#                                                                            #
# Software is freely available for graphical display of the structure(s)     #
# in this CIF. For information consult the CIF software page                 #
# http://www.iucr.org/resources/cif/software.                                #
#                                                                            #
# This file may be used for bona fide research purposes within the           #
# scientific community so long as proper attribution is given to the journal # 
# article from which it was obtained.                                        #
#                                                                            #
##############################################################################
data_I
_database_code_depnum_ccdc_archive 'CCDC 1510381'
_audit_creation_method     'SHELXL-2014/7'
_journal_date_recd_electronic     2016-10-06
_journal_date_accepted     2016-10-18
_journal_name_full     'Acta Crystallographica, Section E'
_journal_year     2016
_journal_volume     72
_journal_issue     11
_journal_page_first     1654
_journal_page_last     1658
_journal_paper_category     GM
_journal_paper_doi     10.1107/S2056989016016686
_journal_coeditor_code     VN2118
_publ_contact_author_name     'Aubert, Emmanuel'
_publ_contact_author_address
;
Cristallographie, R\'esonance Magn\'etique et Mod\'elisations (CRM2), UMR CNRS
7036, Universit\'e de Lorraine, BP 70239, Bd des Aiguillettes, 54506
Vandoeuvre-les-Nancy,
France
;
_publ_contact_author_email     emmanuel.aubert@univ-lorraine.fr
_publ_section_title
;
Channels with ordered water and bipyridine molecules in the porous coordination
polymer
{[Cu(SiF~6~)(C~10~N~2~H~8~)~2~]\\cdot2C~10~N~2~H~8~\\cdot5H~2~O}<i>~n~</i>
;
_publ_section_title_footnote     .
loop_
    _publ_author_name
    _publ_author_footnote
    _publ_author_address
    'Aubert, Emmanuel' .
;
Cristallographie, R\'esonance Magn\'etique et Mod\'elisations (CRM2), UMR CNRS
7036, Universit\'e de Lorraine, BP 70239, Bd des Aiguillettes, 54506
Vandoeuvre-les-Nancy,
France
;
    'Doudouh, Abdelatif' .
;
Cristallographie, R\'esonance Magn\'etique et Mod\'elisations (CRM2), UMR CNRS
7036, Universit\'e de Lorraine, BP 70239, Bd des Aiguillettes, 54506
Vandoeuvre-les-Nancy,
France
;
    'Peluso, Paola' .
;
Istituto di Chimica Biomolecolare ICB CNR - Sede Secondaria di Sassari,
 Traversa La Crucca 3, Regione Baldinca, I-07100 Li Punti - Sassari,
Italy
;
    'Mamane, Victor' .
;
Institut de Chimie de Strasbourg, UMR 7177, Equipe LASYROC, 1 rue Blaise Pascal,
BP 296 R8, 67008 Strasbourg Cedex,
France
;
_publ_section_synopsis
;
The structure of a [Cu(SiF~6~)(C~10~H~8~N~2~)~2~]<i>~n~</i> coordination
polymer with ordered 4,4'-bipyridine and water molecule channels is described.
;
_chemical_name_systematic
;\
Poly[[bis(\m~2~-4,4'-bipyridine)(\m~2~-hexafluoridosilicato)copper(II)]
4,4'-bipyridine disolvate pentahydrate]
;
_chemical_name_common     ?
_chemical_formula_moiety     'C20 H16 Cu F6 N4 Si, 2(C10 H8 N2), 5(H2 O)'
_chemical_formula_sum     'C40 H42 Cu F6 N8 O5 Si'
_chemical_formula_iupac     '[Cu (Si F6) (C10 H8 N2)2], 2C10 H8 N2 , 5H2 O'
_chemical_formula_weight     920.44
_chemical_melting_point     ?
_shelx_space_group_comment
;
The symmetry employed for this shelxl refinement is uniquely defined
by the following loop, which should always be used as a source of
symmetry information in preference to the above space-group names.
They are only intended as comments.
;
_space_group_crystal_system     monoclinic
_space_group_name_H-M_alt     'P 21/c'
_space_group_name_Hall     '-P 2ybc'
loop_
    _space_group_symop_operation_xyz
    'x, y, z'
    '-x, y+1/2, -z+1/2'
    '-x, -y, -z'
    'x, -y-1/2, z-1/2'
_cell_length_a     16.3875(2)
_cell_length_b     16.6136(2)
_cell_length_c     14.7959(2)
_cell_angle_alpha     90
_cell_angle_beta     90.6540(10)
_cell_angle_gamma     90
_cell_volume     4028.00(9)
_cell_formula_units_Z     4
_cell_measurement_reflns_used     32121
_cell_measurement_theta_min     3.7320
_cell_measurement_theta_max     76.4770
_cell_measurement_temperature     110(2)
_exptl_crystal_description     'prism'
_exptl_crystal_colour     'violet'
_exptl_crystal_size_max     0.254
_exptl_crystal_size_mid     0.158
_exptl_crystal_size_min     0.140
_exptl_crystal_density_diffrn     1.518
_exptl_crystal_density_meas     ?
_exptl_crystal_density_method     ?
_exptl_crystal_F_000     1900
_exptl_absorpt_coefficient_mu     1.783
_exptl_absorpt_correction_type     analytical
_exptl_absorpt_process_details
;
[CrysAlis PRO (Rigaku Oxford Diffraction, 2015)];
analytical numeric absorption
correction using a multi-faceted crystal model based on expressions derived by
Clark & Reid (1995)
;
_shelx_estimated_absorpt_T_min     ?
_shelx_estimated_absorpt_T_max     ?
_exptl_absorpt_correction_T_min     0.708
_exptl_absorpt_correction_T_max     0.824
_diffrn_ambient_temperature     110(2)
_diffrn_radiation_type     CuK\a
_diffrn_radiation_wavelength     1.54184
_diffrn_measurement_device_type
                         'Rigaku Oxford Diffraction SuperNova (Cu) X-ray Source'
_diffrn_measurement_method     'omega scans'
_diffrn_detector_area_resol_mean     ?
_diffrn_reflns_number     68271
_diffrn_reflns_av_R_equivalents     0.0285
_diffrn_reflns_theta_min     3.789
_diffrn_reflns_theta_max     76.238
_diffrn_reflns_theta_full     67.684
_diffrn_measured_fraction_theta_max     1.000
_diffrn_measured_fraction_theta_full     1.000
_diffrn_reflns_limit_h_min     -20
_diffrn_reflns_limit_h_max     20
_diffrn_reflns_limit_k_min     0
_diffrn_reflns_limit_k_max     20
_diffrn_reflns_limit_l_min     0
_diffrn_reflns_limit_l_max     18
_diffrn_standards_number     0
_diffrn_standards_interval_count     0
_diffrn_standards_decay_%     0
_refine_special_details     ?
_reflns_number_total     8435
_reflns_number_gt     7846
_reflns_threshold_expression     'I > 2\s(I)'
_refine_ls_structure_factor_coef     Fsqd
_refine_ls_matrix_type     full
_refine_ls_R_factor_all     0.0380
_refine_ls_R_factor_gt     0.0356
_refine_ls_wR_factor_gt     0.1051
_refine_ls_wR_factor_ref     0.1100
_refine_ls_goodness_of_fit_ref     1.062
_refine_ls_restrained_S_all     1.062
_refine_ls_number_reflns     8435
_refine_ls_number_parameters     593
_refine_ls_number_restraints     0
_refine_ls_hydrogen_treatment     mixed
_refine_ls_weighting_scheme     calc
_refine_ls_weighting_details
              'w=1/[\s^2^(Fo^2^)+(0.0562P)^2^+2.6502P] where P=(Fo^2^+2Fc^2^)/3'
_atom_sites_solution_hydrogens     difmap
_atom_sites_solution_primary     iterative
_atom_sites_solution_secondary     ?
_refine_ls_shift/su_max     0.002
_refine_ls_shift/su_mean     0.000
_refine_diff_density_max     0.468
_refine_diff_density_min     -0.500
_refine_ls_extinction_method     none
_refine_ls_extinction_coef     .
loop_
    _atom_type_symbol
    _atom_type_description
    _atom_type_scat_dispersion_real
    _atom_type_scat_dispersion_imag
    _atom_type_scat_source
    'C' 'C' 0.0181 0.0091
                         'International Tables Vol C Tables 4.2.6.8 and 6.1.1.4'
    'H' 'H' 0.0000 0.0000
                         'International Tables Vol C Tables 4.2.6.8 and 6.1.1.4'
    'N' 'N' 0.0311 0.0180
                         'International Tables Vol C Tables 4.2.6.8 and 6.1.1.4'
    'O' 'O' 0.0492 0.0322
                         'International Tables Vol C Tables 4.2.6.8 and 6.1.1.4'
    'F' 'F' 0.0727 0.0534
                         'International Tables Vol C Tables 4.2.6.8 and 6.1.1.4'
    'Si' 'Si' 0.2541 0.3302
                         'International Tables Vol C Tables 4.2.6.8 and 6.1.1.4'
    'Cu' 'Cu' -1.9646 0.5888
                         'International Tables Vol C Tables 4.2.6.8 and 6.1.1.4'
_computing_data_collection
;
CrysAlisPro (Rigaku Oxford Diffraction, 2015)
;
_computing_cell_refinement
;
CrysAlisPro (Rigaku Oxford Diffraction, 2015)
;
_computing_data_reduction
;
CrysAlisPro (Rigaku Oxford Diffraction, 2015)
;
_computing_structure_solution
;
SHELXT (Sheldrick, 2015a)
;
_computing_structure_refinement
;
SHELXL (Sheldrick, 2015b)
;
_computing_molecular_graphics
;
Mercury (Macrae <i>et al.</i>,  2006)
;
_computing_publication_material
;
publCIF (Westrip, 2010)
;
loop_
    _atom_site_type_symbol
    _atom_site_label
    _atom_site_fract_x
    _atom_site_fract_y
    _atom_site_fract_z
    _atom_site_U_iso_or_equiv
    _atom_site_adp_type
    _atom_site_calc_flag
    _atom_site_occupancy
    _atom_site_disorder_assembly
    _atom_site_disorder_group
    Cu Cu1 0.0000 0.5000 0.5000 0.00740(9) Uani d 1 . .
    Cu Cu2 0.5000 0.5000 0.5000 0.00808(9) Uani d 1 . .
    Si Si1 0.24851(2) 0.50181(2) 0.49951(2) 0.01085(11) Uani d 1 . .
    F F1 0.14392(6) 0.50149(4) 0.50157(6) 0.01423(19) Uani d 1 . .
    F F2 0.35288(6) 0.49872(4) 0.49705(6) 0.01514(19) Uani d 1 . .
    F F5 0.25214(6) 0.49217(7) 0.61255(7) 0.0327(3) Uani d 1 . .
    F F6 0.25001(5) 0.60099(6) 0.50857(8) 0.0313(3) Uani d 1 . .
    F F3 0.24470(6) 0.51068(7) 0.38628(7) 0.0305(2) Uani d 1 . .
    F F4 0.24575(5) 0.40086(6) 0.48849(9) 0.0356(3) Uani d 1 . .
    N N1 -0.00035(7) 0.41543(7) 0.59766(8) 0.0104(2) Uani d 1 . .
    O O52 0.24669(7) 0.22533(8) 0.69796(10) 0.0304(3) Uani d 1 . .
    N N7 -0.00003(7) 0.09067(7) 0.90635(7) 0.0104(2) Uani d 1 . .
    N N19 0.50157(7) 0.08206(7) 0.10342(7) 0.0103(2) Uani d 1 . .
    N N13 0.50009(7) 0.40834(7) 0.41061(7) 0.0102(2) Uani d 1 . .
    O O53 0.29213(8) 0.07136(8) 0.73649(9) 0.0319(3) Uani d 1 . .
    O O50 0.27901(8) 0.11159(8) 0.42810(9) 0.0326(3) Uani d 1 . .
    O O51 0.29696(9) 0.24956(9) 0.52512(10) 0.0374(3) Uani d 1 . .
    N N43 0.55301(8) 0.94138(8) 0.35053(9) 0.0224(3) Uani d 1 . .
    O O49 0.22422(9) 0.11500(9) 0.25239(9) 0.0375(3) Uani d 1 . .
    N N37 0.23466(8) 0.82015(8) 0.64527(10) 0.0244(3) Uani d 1 . .
    N N31 0.26526(8) 0.82439(10) 0.32164(10) 0.0281(3) Uani d 1 . .
    C C16 0.50172(8) 0.27683(8) 0.29304(9) 0.0117(3) Uani d 1 . .
    C C17 0.56598(8) 0.33166(8) 0.29579(9) 0.0136(3) Uani d 1 . .
    H H17 0.6114 0.3250 0.2572 0.016 Uiso calc 1 . .
    C C22 0.50242(8) 0.20746(8) 0.23027(9) 0.0113(3) Uani d 1 . .
    C C4 -0.00106(8) 0.28967(8) 0.72282(9) 0.0131(3) Uani d 1 . .
    C C20 0.43162(8) 0.11255(8) 0.13529(9) 0.0141(3) Uani d 1 . .
    H H20 0.3814 0.0907 0.1139 0.017 Uiso calc 1 . .
    C C10 -0.00090(8) 0.22170(8) 0.78738(9) 0.0132(3) Uani d 1 . .
    C C15 0.43615(8) 0.29027(8) 0.35038(9) 0.0146(3) Uani d 1 . .
    H H15 0.3911 0.2543 0.3504 0.018 Uiso calc 1 . .
    C C18 0.56320(8) 0.39594(8) 0.35523(9) 0.0125(3) Uani d 1 . .
    H H18 0.6076 0.4327 0.3569 0.015 Uiso calc 1 . .
    C C9 0.07202(8) 0.18464(9) 0.81404(10) 0.0164(3) Uani d 1 . .
    H H9 0.1227 0.2038 0.7920 0.020 Uiso calc 1 . .
    C C3 -0.06460(8) 0.34570(8) 0.71891(9) 0.0144(3) Uani d 1 . .
    H H3 -0.1089 0.3418 0.7595 0.017 Uiso calc 1 . .
    C C21 0.42956(8) 0.17432(9) 0.19781(9) 0.0145(3) Uani d 1 . .
    H H21 0.3787 0.1941 0.2186 0.017 Uiso calc 1 . .
    C C14 0.43721(8) 0.35642(8) 0.40738(9) 0.0147(3) Uani d 1 . .
    H H14 0.3919 0.3654 0.4455 0.018 Uiso calc 1 . .
    C C8 0.06999(8) 0.11997(9) 0.87270(10) 0.0155(3) Uani d 1 . .
    H H8 0.1200 0.0952 0.8900 0.019 Uiso calc 1 . .
    C C5 0.06262(8) 0.29879(9) 0.66202(10) 0.0162(3) Uani d 1 . .
    H H5 0.1066 0.2616 0.6620 0.019 Uiso calc 1 . .
    C C24 0.57206(8) 0.11186(9) 0.13636(10) 0.0156(3) Uani d 1 . .
    H H24 0.6220 0.0897 0.1158 0.019 Uiso calc 1 . .
    C C23 0.57484(8) 0.17385(9) 0.19922(10) 0.0160(3) Uani d 1 . .
    H H23 0.6259 0.1933 0.2210 0.019 Uiso calc 1 . .
    C C11 -0.07321(8) 0.19167(9) 0.82304(9) 0.0147(3) Uani d 1 . .
    H H11 -0.1240 0.2156 0.8072 0.018 Uiso calc 1 . .
    C C12 -0.07035(8) 0.12663(9) 0.88184(9) 0.0142(3) Uani d 1 . .
    H H12 -0.1200 0.1068 0.9057 0.017 Uiso calc 1 . .
    C C2 -0.06252(8) 0.40681(8) 0.65549(9) 0.0130(3) Uani d 1 . .
    H H2 -0.1065 0.4440 0.6527 0.016 Uiso calc 1 . .
    C C45 0.42153(9) 0.96535(9) 0.41679(11) 0.0208(3) Uani d 1 . .
    H H45 0.3752 0.9994 0.4215 0.025 Uiso calc 1 . .
    C C6 0.06131(8) 0.36237(9) 0.60178(10) 0.0152(3) Uani d 1 . .
    H H6 0.1058 0.3687 0.5618 0.018 Uiso calc 1 . .
    C C46 0.42614(9) 0.89392(9) 0.46622(10) 0.0173(3) Uani d 1 . .
    C C44 0.48547(10) 0.98589(10) 0.36069(11) 0.0226(3) Uani d 1 . .
    H H44 0.4811 1.0346 0.3273 0.027 Uiso calc 1 . .
    C C47 0.49637(9) 0.84765(9) 0.45646(10) 0.0201(3) Uani d 1 . .
    H H47 0.5025 0.7986 0.4889 0.024 Uiso calc 1 . .
    C C38 0.28158(9) 0.76657(9) 0.60272(10) 0.0208(3) Uani d 1 . .
    H H38 0.2714 0.7110 0.6125 0.025 Uiso calc 1 . .
    N N25 -0.12407(9) 0.91210(10) 0.49597(11) 0.0340(4) Uani d 1 . .
    C C39 0.34424(9) 0.78762(9) 0.54526(10) 0.0195(3) Uani d 1 . .
    H H39 0.3764 0.7470 0.5179 0.023 Uiso calc 1 . .
    C C40 0.36000(9) 0.86869(9) 0.52772(10) 0.0180(3) Uani d 1 . .
    C C36 0.22422(10) 0.77389(11) 0.37480(11) 0.0253(3) Uani d 1 . .
    H H36 0.2459 0.7215 0.3846 0.030 Uiso calc 1 . .
    C C48 0.55719(9) 0.87357(10) 0.39917(11) 0.0222(3) Uani d 1 . .
    H H48 0.6047 0.8413 0.3941 0.027 Uiso calc 1 . .
    C C34 0.11765(9) 0.86961(10) 0.40037(10) 0.0224(3) Uani d 1 . .
    C C35 0.15162(9) 0.79402(10) 0.41632(11) 0.0231(3) Uani d 1 . .
    H H35 0.1254 0.7568 0.4551 0.028 Uiso calc 1 . .
    C C33 0.16047(10) 0.92295(10) 0.34582(11) 0.0266(3) Uani d 1 . .
    H H33 0.1399 0.9754 0.3338 0.032 Uiso calc 1 . .
    C C28 0.03559(10) 0.88875(10) 0.43575(11) 0.0232(3) Uani d 1 . .
    C C41 0.31092(10) 0.92455(10) 0.57120(12) 0.0254(3) Uani d 1 . .
    H H41 0.3184 0.9805 0.5613 0.030 Uiso calc 1 . .
    C C27 0.01285(10) 0.86650(11) 0.52287(12) 0.0286(4) Uani d 1 . .
    H H27 0.0513 0.8423 0.5630 0.034 Uiso calc 1 . .
    C C32 0.23375(10) 0.89772(11) 0.30952(12) 0.0286(4) Uani d 1 . .
    H H32 0.2634 0.9349 0.2738 0.034 Uiso calc 1 . .
    C C42 0.25108(10) 0.89764(10) 0.62910(13) 0.0299(4) Uani d 1 . .
    H H42 0.2195 0.9370 0.6595 0.036 Uiso calc 1 . .
    C C26 -0.06647(11) 0.88027(12) 0.54980(13) 0.0335(4) Uani d 1 . .
    H H26 -0.0808 0.8663 0.6098 0.040 Uiso calc 1 . .
    C C29 -0.02335(11) 0.92411(11) 0.38086(12) 0.0302(4) Uani d 1 . .
    H H29 -0.0100 0.9422 0.3219 0.036 Uiso calc 1 . .
    C C30 -0.10216(12) 0.93284(12) 0.41284(14) 0.0367(4) Uani d 1 . .
    H H30 -0.1425 0.9547 0.3734 0.044 Uiso calc 1 . .
    H H53B 0.2849(14) 0.0514(14) 0.7835(17) 0.034(6) Uiso d 1 . .
    H H52B 0.2595(15) 0.1754(16) 0.7175(17) 0.046(7) Uiso d 1 . .
    H H53A 0.3396(18) 0.0590(18) 0.720(2) 0.066(9) Uiso d 1 . .
    H H52A 0.2588(15) 0.2311(15) 0.6395(18) 0.046(7) Uiso d 1 . .
    H H50A 0.2641(16) 0.1230(17) 0.360(2) 0.060(8) Uiso d 1 . .
    H H49B 0.2334(18) 0.0814(19) 0.201(2) 0.069(9) Uiso d 1 . .
    H H50B 0.2281(19) 0.0997(19) 0.457(2) 0.072(9) Uiso d 1 . .
    H H49A 0.234(2) 0.174(2) 0.241(2) 0.100(12) Uiso d 1 . .
    H H51B 0.2650(13) 0.2899(15) 0.5027(14) 0.034(6) Uiso d 1 . .
    H H51A 0.281(2) 0.207(2) 0.480(2) 0.093(11) Uiso d 1 . .
loop_
    _atom_site_aniso_label
    _atom_site_aniso_U_11
    _atom_site_aniso_U_22
    _atom_site_aniso_U_33
    _atom_site_aniso_U_12
    _atom_site_aniso_U_13
    _atom_site_aniso_U_23
    Cu1 0.01176(16) 0.00446(15) 0.00599(15) -0.00002(9) 0.00097(11) 0.00010(8)
    Cu2 0.01341(16) 0.00456(15) 0.00628(15) 0.00000(9) 0.00100(11) -0.00001(8)
    Si1 0.0105(2) 0.0103(2) 0.0118(2) 0.00012(11) 0.00098(16) -0.00039(12)
    F1 0.0130(4) 0.0140(5) 0.0157(4) -0.0002(3) 0.0016(3) -0.0021(3)
    F2 0.0138(4) 0.0154(5) 0.0162(5) 0.0010(3) 0.0015(3) 0.0020(3)
    F5 0.0194(5) 0.0653(8) 0.0135(5) -0.0001(4) 0.0007(4) 0.0059(4)
    F6 0.0196(5) 0.0126(5) 0.0616(7) -0.0008(3) 0.0034(5) -0.0057(4)
    F3 0.0187(5) 0.0589(7) 0.0139(5) 0.0055(4) 0.0012(4) -0.0002(4)
    F4 0.0198(5) 0.0123(5) 0.0746(8) 0.0007(3) 0.0011(5) -0.0033(4)
    N1 0.0130(5) 0.0087(5) 0.0096(5) -0.0006(4) 0.0001(4) 0.0019(4)
    O52 0.0243(6) 0.0258(6) 0.0412(8) 0.0045(5) 0.0085(5) 0.0034(5)
    N7 0.0137(5) 0.0086(5) 0.0088(5) -0.0003(4) 0.0007(4) 0.0019(4)
    N19 0.0145(5) 0.0079(5) 0.0085(5) 0.0004(4) 0.0004(4) -0.0010(4)
    N13 0.0139(5) 0.0072(5) 0.0094(5) 0.0003(4) 0.0005(4) -0.0011(4)
    O53 0.0346(7) 0.0311(7) 0.0302(7) 0.0059(5) 0.0124(5) 0.0096(5)
    O50 0.0271(6) 0.0342(7) 0.0366(7) 0.0047(5) 0.0013(5) -0.0021(5)
    O51 0.0474(8) 0.0258(7) 0.0389(7) 0.0018(6) -0.0021(6) 0.0054(6)
    N43 0.0228(6) 0.0233(7) 0.0212(6) -0.0028(5) 0.0009(5) -0.0016(5)
    O49 0.0472(8) 0.0342(7) 0.0310(7) 0.0016(6) 0.0001(6) 0.0007(6)
    N37 0.0198(6) 0.0231(7) 0.0305(7) -0.0016(5) 0.0044(5) -0.0003(6)
    N31 0.0206(6) 0.0401(8) 0.0238(7) -0.0031(6) 0.0021(5) -0.0034(6)
    C16 0.0136(6) 0.0099(6) 0.0118(6) 0.0007(5) -0.0003(5) -0.0022(5)
    C17 0.0134(6) 0.0136(6) 0.0138(6) -0.0008(5) 0.0031(5) -0.0031(5)
    C22 0.0142(6) 0.0089(6) 0.0109(6) -0.0007(5) 0.0007(5) -0.0015(5)
    C4 0.0139(6) 0.0118(6) 0.0137(6) -0.0001(5) 0.0003(5) 0.0042(5)
    C20 0.0133(6) 0.0127(6) 0.0162(7) -0.0014(5) 0.0012(5) -0.0040(5)
    C10 0.0148(6) 0.0116(6) 0.0132(6) 0.0004(5) 0.0016(5) 0.0047(5)
    C15 0.0143(6) 0.0126(6) 0.0171(7) -0.0030(5) 0.0032(5) -0.0043(5)
    C18 0.0140(6) 0.0113(6) 0.0122(6) -0.0010(5) 0.0006(5) -0.0018(5)
    C9 0.0121(6) 0.0179(7) 0.0193(7) -0.0003(5) 0.0022(5) 0.0080(6)
    C3 0.0141(6) 0.0155(7) 0.0136(6) 0.0015(5) 0.0032(5) 0.0042(5)
    C21 0.0126(6) 0.0145(7) 0.0164(7) 0.0000(5) 0.0022(5) -0.0045(5)
    C14 0.0159(6) 0.0126(6) 0.0157(6) -0.0011(5) 0.0037(5) -0.0035(5)
    C8 0.0139(6) 0.0148(7) 0.0179(7) 0.0016(5) 0.0015(5) 0.0058(5)
    C5 0.0131(6) 0.0151(7) 0.0205(7) 0.0028(5) 0.0032(5) 0.0071(5)
    C24 0.0136(6) 0.0154(7) 0.0177(7) 0.0016(5) 0.0009(5) -0.0061(5)
    C23 0.0125(6) 0.0175(7) 0.0179(7) -0.0002(5) -0.0012(5) -0.0067(5)
    C11 0.0119(6) 0.0153(7) 0.0168(6) 0.0016(5) 0.0009(5) 0.0057(5)
    C12 0.0132(6) 0.0148(7) 0.0147(6) -0.0005(5) 0.0008(5) 0.0044(5)
    C2 0.0145(6) 0.0128(6) 0.0118(6) 0.0018(5) 0.0005(5) 0.0018(5)
    C45 0.0192(7) 0.0177(7) 0.0255(8) 0.0006(6) -0.0016(6) -0.0001(6)
    C6 0.0139(6) 0.0145(7) 0.0174(7) 0.0014(5) 0.0032(5) 0.0058(5)
    C46 0.0176(7) 0.0174(7) 0.0169(7) -0.0015(5) -0.0028(5) -0.0021(5)
    C44 0.0252(8) 0.0187(7) 0.0237(8) -0.0015(6) -0.0007(6) 0.0022(6)
    C47 0.0205(7) 0.0192(7) 0.0205(7) 0.0017(6) -0.0016(6) 0.0003(6)
    C38 0.0222(7) 0.0182(7) 0.0219(7) -0.0019(6) -0.0013(6) 0.0005(6)
    N25 0.0270(7) 0.0306(8) 0.0446(9) 0.0051(6) 0.0069(7) -0.0021(7)
    C39 0.0228(7) 0.0171(7) 0.0186(7) 0.0014(6) -0.0001(6) -0.0008(6)
    C40 0.0158(6) 0.0190(7) 0.0193(7) -0.0011(5) -0.0024(5) 0.0000(6)
    C36 0.0198(7) 0.0319(9) 0.0241(8) 0.0008(6) -0.0012(6) -0.0023(7)
    C48 0.0194(7) 0.0242(8) 0.0230(8) 0.0018(6) 0.0002(6) -0.0020(6)
    C34 0.0214(7) 0.0263(8) 0.0194(7) -0.0025(6) 0.0009(6) -0.0037(6)
    C35 0.0203(7) 0.0283(8) 0.0205(7) -0.0026(6) -0.0004(6) 0.0006(6)
    C33 0.0294(8) 0.0249(8) 0.0255(8) -0.0039(6) 0.0021(6) -0.0007(6)
    C28 0.0239(8) 0.0210(8) 0.0247(8) -0.0023(6) 0.0024(6) -0.0037(6)
    C41 0.0216(7) 0.0160(7) 0.0387(9) -0.0005(6) 0.0060(7) -0.0003(6)
    C27 0.0259(8) 0.0352(9) 0.0246(8) 0.0020(7) 0.0019(6) 0.0002(7)
    C32 0.0260(8) 0.0347(9) 0.0253(8) -0.0092(7) 0.0043(6) -0.0018(7)
    C42 0.0239(8) 0.0204(8) 0.0455(10) 0.0011(6) 0.0122(7) -0.0028(7)
    C26 0.0317(9) 0.0346(10) 0.0343(10) 0.0012(7) 0.0113(7) 0.0000(8)
    C29 0.0334(9) 0.0264(9) 0.0308(9) 0.0047(7) 0.0041(7) 0.0029(7)
    C30 0.0318(9) 0.0341(10) 0.0442(11) 0.0112(8) 0.0010(8) 0.0038(8)
_geom_special_details
;
 All esds (except the esd in the dihedral angle between two l.s. planes)
 are estimated using the full covariance matrix.  The cell esds are taken
 into account individually in the estimation of esds in distances, angles
 and torsion angles; correlations between esds in cell parameters are only
 used when they are defined by crystal symmetry.  An approximate (isotropic)
 treatment of cell esds is used for estimating esds involving l.s. planes.
;
loop_
    _geom_bond_atom_site_label_1
    _geom_bond_atom_site_label_2
    _geom_bond_site_symmetry_2
    _geom_bond_distance
    _geom_bond_publ_flag
    Cu1 N1 3_566 2.0156(11) yes
    Cu1 N1 . 2.0156(11) y
    Cu1 N7 4_565 2.0467(11) y
    Cu1 N7 2_556 2.0467(11) y
    Cu1 F1 3_566 2.3585(9) y
    Cu1 F1 . 2.3585(9) y
    Cu2 N13 3_666 2.0170(11) y
    Cu2 N13 . 2.0170(11) y
    Cu2 N19 4_566 2.0494(11) y
    Cu2 N19 2_655 2.0494(11) y
    Cu2 F2 . 2.4109(9) y
    Cu2 F2 3_666 2.4109(9) y
    Si1 F6 . 1.6534(11) y
    Si1 F5 . 1.6806(10) y
    Si1 F3 . 1.6823(10) y
    Si1 F4 . 1.6855(11) y
    Si1 F2 . 1.7120(10) y
    Si1 F1 . 1.7145(10) y
    N1 C6 . 1.3418(18) ?
    N1 C2 . 1.3455(17) ?
    O52 H52B . 0.90(3) ?
    O52 H52A . 0.90(3) ?
    N7 C12 . 1.3442(18) ?
    N7 C8 . 1.3470(18) ?
    N7 Cu1 2_546 2.0467(11) ?
    N19 C24 . 1.3432(18) ?
    N19 C20 . 1.3436(18) ?
    N19 Cu2 2_645 2.0494(11) ?
    N13 C18 . 1.3426(17) ?
    N13 C14 . 1.3443(18) ?
    O53 H53B . 0.78(2) ?
    O53 H53A . 0.85(3) ?
    O50 H50A . 1.05(3) ?
    O50 H50B . 0.96(3) ?
    O51 H51B . 0.91(3) ?
    O51 H51A . 1.00(4) ?
    N43 C48 . 1.338(2) ?
    N43 C44 . 1.341(2) ?
    O49 H49B . 0.96(3) ?
    O49 H49A . 1.00(4) ?
    N37 C42 . 1.337(2) ?
    N37 C38 . 1.338(2) ?
    N31 C32 . 1.334(2) ?
    N31 C36 . 1.337(2) ?
    C16 C17 . 1.3927(19) ?
    C16 C15 . 1.3947(18) ?
    C16 C22 . 1.4803(19) ?
    C17 C18 . 1.3845(19) ?
    C17 H17 . 0.9500 ?
    C22 C23 . 1.3942(19) ?
    C22 C21 . 1.3950(19) ?
    C4 C5 . 1.3938(19) ?
    C4 C3 . 1.3974(19) ?
    C4 C10 . 1.4791(19) ?
    C20 C21 . 1.3823(19) ?
    C20 H20 . 0.9500 ?
    C10 C11 . 1.3948(19) ?
    C10 C9 . 1.3971(19) ?
    C15 C14 . 1.3852(19) ?
    C15 H15 . 0.9500 ?
    C18 H18 . 0.9500 ?
    C9 C8 . 1.3818(19) ?
    C9 H9 . 0.9500 ?
    C3 C2 . 1.3832(19) ?
    C3 H3 . 0.9500 ?
    C21 H21 . 0.9500 ?
    C14 H14 . 0.9500 ?
    C8 H8 . 0.9500 ?
    C5 C6 . 1.3821(19) ?
    C5 H5 . 0.9500 ?
    C24 C23 . 1.3882(19) ?
    C24 H24 . 0.9500 ?
    C23 H23 . 0.9500 ?
    C11 C12 . 1.3877(19) ?
    C11 H11 . 0.9500 ?
    C12 H12 . 0.9500 ?
    C2 H2 . 0.9500 ?
    C45 C44 . 1.387(2) ?
    C45 C46 . 1.396(2) ?
    C45 H45 . 0.9500 ?
    C6 H6 . 0.9500 ?
    C46 C47 . 1.393(2) ?
    C46 C40 . 1.484(2) ?
    C44 H44 . 0.9500 ?
    C47 C48 . 1.384(2) ?
    C47 H47 . 0.9500 ?
    C38 C39 . 1.385(2) ?
    C38 H38 . 0.9500 ?
    N25 C30 . 1.331(3) ?
    N25 C26 . 1.337(3) ?
    C39 C40 . 1.396(2) ?
    C39 H39 . 0.9500 ?
    C40 C41 . 1.391(2) ?
    C36 C35 . 1.386(2) ?
    C36 H36 . 0.9500 ?
    C48 H48 . 0.9500 ?
    C34 C35 . 1.393(2) ?
    C34 C33 . 1.394(2) ?
    C34 C28 . 1.483(2) ?
    C35 H35 . 0.9500 ?
    C33 C32 . 1.386(2) ?
    C33 H33 . 0.9500 ?
    C28 C29 . 1.386(2) ?
    C28 C27 . 1.396(2) ?
    C41 C42 . 1.384(2) ?
    C41 H41 . 0.9500 ?
    C27 C26 . 1.383(2) ?
    C27 H27 . 0.9500 ?
    C32 H32 . 0.9500 ?
    C42 H42 . 0.9500 ?
    C26 H26 . 0.9500 ?
    C29 C30 . 1.388(3) ?
    C29 H29 . 0.9500 ?
    C30 H30 . 0.9500 ?
loop_
    _geom_angle_atom_site_label_1
    _geom_angle_atom_site_label_2
    _geom_angle_atom_site_label_3
    _geom_angle_site_symmetry_1
    _geom_angle_site_symmetry_3
    _geom_angle
    _geom_angle_publ_flag
    N1 Cu1 N1 3_566 . 180.00(6) y
    N1 Cu1 N7 3_566 4_565 91.58(5) y
    N1 Cu1 N7 . 4_565 88.42(5) y
    N1 Cu1 N7 3_566 2_556 88.42(5) y
    N1 Cu1 N7 . 2_556 91.58(5) y
    N7 Cu1 N7 4_565 2_556 180.0 y
    N1 Cu1 F1 3_566 3_566 90.65(4) y
    N1 Cu1 F1 . 3_566 89.35(4) y
    N7 Cu1 F1 4_565 3_566 89.60(4) y
    N7 Cu1 F1 2_556 3_566 90.40(4) y
    N1 Cu1 F1 3_566 . 89.35(4) y
    N1 Cu1 F1 . . 90.65(4) y
    N7 Cu1 F1 4_565 . 90.40(4) y
    N7 Cu1 F1 2_556 . 89.60(4) y
    F1 Cu1 F1 3_566 . 180.0 y
    N13 Cu2 N13 3_666 . 180.0 y
    N13 Cu2 N19 3_666 4_566 90.73(5) y
    N13 Cu2 N19 . 4_566 89.27(5) y
    N13 Cu2 N19 3_666 2_655 89.27(5) y
    N13 Cu2 N19 . 2_655 90.73(5) y
    N19 Cu2 N19 4_566 2_655 180.0 y
    N13 Cu2 F2 3_666 . 90.59(4) y
    N13 Cu2 F2 . . 89.41(4) y
    N19 Cu2 F2 4_566 . 90.67(4) y
    N19 Cu2 F2 2_655 . 89.33(4) y
    N13 Cu2 F2 3_666 3_666 89.41(4) y
    N13 Cu2 F2 . 3_666 90.59(4) y
    N19 Cu2 F2 4_566 3_666 89.33(4) y
    N19 Cu2 F2 2_655 3_666 90.67(4) y
    F2 Cu2 F2 . 3_666 180.0 y
    F6 Si1 F5 . . 90.80(6) y
    F6 Si1 F3 . . 89.64(6) y
    F5 Si1 F3 . . 179.55(6) y
    F6 Si1 F4 . . 178.87(6) y
    F5 Si1 F4 . . 90.12(6) y
    F3 Si1 F4 . . 89.44(6) y
    F6 Si1 F2 . . 91.01(4) y
    F5 Si1 F2 . . 89.67(5) y
    F3 Si1 F2 . . 90.41(5) y
    F4 Si1 F2 . . 89.64(4) y
    F6 Si1 F1 . . 90.89(4) y
    F5 Si1 F1 . . 90.35(5) y
    F3 Si1 F1 . . 89.56(5) y
    F4 Si1 F1 . . 88.45(4) y
    F2 Si1 F1 . . 178.09(4) y
    Si1 F1 Cu1 . . 178.36(5) y
    Si1 F2 Cu2 . . 176.83(5) ?
    C6 N1 C2 . . 118.46(12) ?
    C6 N1 Cu1 . . 118.82(9) ?
    C2 N1 Cu1 . . 122.58(9) ?
    H52B O52 H52A . . 111(2) ?
    C12 N7 C8 . . 118.09(12) ?
    C12 N7 Cu1 . 2_546 120.22(9) ?
    C8 N7 Cu1 . 2_546 121.50(9) ?
    C24 N19 C20 . . 117.86(12) ?
    C24 N19 Cu2 . 2_645 121.30(9) ?
    C20 N19 Cu2 . 2_645 120.62(9) ?
    C18 N13 C14 . . 118.38(12) ?
    C18 N13 Cu2 . . 121.49(9) ?
    C14 N13 Cu2 . . 120.10(9) ?
    H53B O53 H53A . . 108(3) ?
    H50A O50 H50B . . 105(2) ?
    H51B O51 H51A . . 98(2) ?
    C48 N43 C44 . . 116.18(14) ?
    H49B O49 H49A . . 114(3) ?
    C42 N37 C38 . . 115.99(14) ?
    C32 N31 C36 . . 117.09(14) ?
    C17 C16 C15 . . 117.72(12) ?
    C17 C16 C22 . . 121.09(12) ?
    C15 C16 C22 . . 121.19(12) ?
    C18 C17 C16 . . 119.51(12) ?
    C18 C17 H17 . . 120.2 ?
    C16 C17 H17 . . 120.2 ?
    C23 C22 C21 . . 117.19(12) ?
    C23 C22 C16 . . 122.08(12) ?
    C21 C22 C16 . . 120.70(12) ?
    C5 C4 C3 . . 117.65(12) ?
    C5 C4 C10 . . 120.26(13) ?
    C3 C4 C10 . . 122.08(12) ?
    N19 C20 C21 . . 122.84(13) ?
    N19 C20 H20 . . 118.6 ?
    C21 C20 H20 . . 118.6 ?
    C11 C10 C9 . . 117.59(12) ?
    C11 C10 C4 . . 121.48(13) ?
    C9 C10 C4 . . 120.93(12) ?
    C14 C15 C16 . . 119.54(13) ?
    C14 C15 H15 . . 120.2 ?
    C16 C15 H15 . . 120.2 ?
    N13 C18 C17 . . 122.50(12) ?
    N13 C18 H18 . . 118.8 ?
    C17 C18 H18 . . 118.8 ?
    C8 C9 C10 . . 119.56(13) ?
    C8 C9 H9 . . 120.2 ?
    C10 C9 H9 . . 120.2 ?
    C2 C3 C4 . . 119.53(12) ?
    C2 C3 H3 . . 120.2 ?
    C4 C3 H3 . . 120.2 ?
    C20 C21 C22 . . 119.74(12) ?
    C20 C21 H21 . . 120.1 ?
    C22 C21 H21 . . 120.1 ?
    N13 C14 C15 . . 122.35(12) ?
    N13 C14 H14 . . 118.8 ?
    C15 C14 H14 . . 118.8 ?
    N7 C8 C9 . . 122.68(13) ?
    N7 C8 H8 . . 118.7 ?
    C9 C8 H8 . . 118.7 ?
    C6 C5 C4 . . 119.54(13) ?
    C6 C5 H5 . . 120.2 ?
    C4 C5 H5 . . 120.2 ?
    N19 C24 C23 . . 122.55(12) ?
    N19 C24 H24 . . 118.7 ?
    C23 C24 H24 . . 118.7 ?
    C24 C23 C22 . . 119.76(12) ?
    C24 C23 H23 . . 120.1 ?
    C22 C23 H23 . . 120.1 ?
    C12 C11 C10 . . 119.54(12) ?
    C12 C11 H11 . . 120.2 ?
    C10 C11 H11 . . 120.2 ?
    N7 C12 C11 . . 122.54(12) ?
    N7 C12 H12 . . 118.7 ?
    C11 C12 H12 . . 118.7 ?
    N1 C2 C3 . . 122.29(12) ?
    N1 C2 H2 . . 118.9 ?
    C3 C2 H2 . . 118.9 ?
    C44 C45 C46 . . 119.09(14) ?
    C44 C45 H45 . . 120.5 ?
    C46 C45 H45 . . 120.5 ?
    N1 C6 C5 . . 122.51(12) ?
    N1 C6 H6 . . 118.7 ?
    C5 C6 H6 . . 118.7 ?
    C47 C46 C45 . . 117.06(14) ?
    C47 C46 C40 . . 121.19(14) ?
    C45 C46 C40 . . 121.74(13) ?
    N43 C44 C45 . . 124.17(15) ?
    N43 C44 H44 . . 117.9 ?
    C45 C44 H44 . . 117.9 ?
    C48 C47 C46 . . 119.55(14) ?
    C48 C47 H47 . . 120.2 ?
    C46 C47 H47 . . 120.2 ?
    N37 C38 C39 . . 123.69(14) ?
    N37 C38 H38 . . 118.2 ?
    C39 C38 H38 . . 118.2 ?
    C30 N25 C26 . . 117.18(15) ?
    C38 C39 C40 . . 119.83(14) ?
    C38 C39 H39 . . 120.1 ?
    C40 C39 H39 . . 120.1 ?
    C41 C40 C39 . . 116.65(14) ?
    C41 C40 C46 . . 121.72(14) ?
    C39 C40 C46 . . 121.64(13) ?
    N31 C36 C35 . . 123.33(16) ?
    N31 C36 H36 . . 118.3 ?
    C35 C36 H36 . . 118.3 ?
    N43 C48 C47 . . 123.95(14) ?
    N43 C48 H48 . . 118.0 ?
    C47 C48 H48 . . 118.0 ?
    C35 C34 C33 . . 117.94(15) ?
    C35 C34 C28 . . 119.72(14) ?
    C33 C34 C28 . . 122.19(15) ?
    C36 C35 C34 . . 119.07(15) ?
    C36 C35 H35 . . 120.5 ?
    C34 C35 H35 . . 120.5 ?
    C32 C33 C34 . . 118.45(16) ?
    C32 C33 H33 . . 120.8 ?
    C34 C33 H33 . . 120.8 ?
    C29 C28 C27 . . 117.51(15) ?
    C29 C28 C34 . . 120.85(15) ?
    C27 C28 C34 . . 121.46(15) ?
    C42 C41 C40 . . 119.25(15) ?
    C42 C41 H41 . . 120.4 ?
    C40 C41 H41 . . 120.4 ?
    C26 C27 C28 . . 118.95(17) ?
    C26 C27 H27 . . 120.5 ?
    C28 C27 H27 . . 120.5 ?
    N31 C32 C33 . . 124.04(16) ?
    N31 C32 H32 . . 118.0 ?
    C33 C32 H32 . . 118.0 ?
    N37 C42 C41 . . 124.56(15) ?
    N37 C42 H42 . . 117.7 ?
    C41 C42 H42 . . 117.7 ?
    N25 C26 C27 . . 123.59(17) ?
    N25 C26 H26 . . 118.2 ?
    C27 C26 H26 . . 118.2 ?
    C28 C29 C30 . . 119.30(17) ?
    C28 C29 H29 . . 120.3 ?
    C30 C29 H29 . . 120.3 ?
    N25 C30 C29 . . 123.38(18) ?
    N25 C30 H30 . . 118.3 ?
    C29 C30 H30 . . 118.3 ?
loop_
    _geom_torsion_atom_site_label_1
    _geom_torsion_atom_site_label_2
    _geom_torsion_atom_site_label_3
    _geom_torsion_atom_site_label_4
    _geom_torsion_site_symmetry_1
    _geom_torsion_site_symmetry_2
    _geom_torsion_site_symmetry_3
    _geom_torsion_site_symmetry_4
    _geom_torsion
    _geom_torsion_publ_flag
    C15 C16 C17 C18 . . . . 0.9(2) ?
    C22 C16 C17 C18 . . . . 179.87(12) ?
    C17 C16 C22 C23 . . . . 26.6(2) ?
    C15 C16 C22 C23 . . . . -154.49(14) ?
    C17 C16 C22 C21 . . . . -151.72(14) ?
    C15 C16 C22 C21 . . . . 27.22(19) ?
    C24 N19 C20 C21 . . . . 2.0(2) ?
    Cu2 N19 C20 C21 2_645 . . . -172.69(11) ?
    C5 C4 C10 C11 . . . . -154.60(14) ?
    C3 C4 C10 C11 . . . . 24.2(2) ?
    C5 C4 C10 C9 . . . . 24.7(2) ?
    C3 C4 C10 C9 . . . . -156.55(14) ?
    C17 C16 C15 C14 . . . . -0.2(2) ?
    C22 C16 C15 C14 . . . . -179.17(13) ?
    C14 N13 C18 C17 . . . . -0.5(2) ?
    Cu2 N13 C18 C17 . . . . 177.47(10) ?
    C16 C17 C18 N13 . . . . -0.6(2) ?
    C11 C10 C9 C8 . . . . 0.9(2) ?
    C4 C10 C9 C8 . . . . -178.38(14) ?
    C5 C4 C3 C2 . . . . 0.5(2) ?
    C10 C4 C3 C2 . . . . -178.27(13) ?
    N19 C20 C21 C22 . . . . 0.0(2) ?
    C23 C22 C21 C20 . . . . -2.0(2) ?
    C16 C22 C21 C20 . . . . 176.33(13) ?
    C18 N13 C14 C15 . . . . 1.2(2) ?
    Cu2 N13 C14 C15 . . . . -176.76(11) ?
    C16 C15 C14 N13 . . . . -0.9(2) ?
    C12 N7 C8 C9 . . . . -0.4(2) ?
    Cu1 N7 C8 C9 2_546 . . . -175.57(11) ?
    C10 C9 C8 N7 . . . . -0.4(2) ?
    C3 C4 C5 C6 . . . . 0.8(2) ?
    C10 C4 C5 C6 . . . . 179.62(13) ?
    C20 N19 C24 C23 . . . . -2.0(2) ?
    Cu2 N19 C24 C23 2_645 . . . 172.69(11) ?
    N19 C24 C23 C22 . . . . -0.1(2) ?
    C21 C22 C23 C24 . . . . 2.1(2) ?
    C16 C22 C23 C24 . . . . -176.27(13) ?
    C9 C10 C11 C12 . . . . -0.8(2) ?
    C4 C10 C11 C12 . . . . 178.56(13) ?
    C8 N7 C12 C11 . . . . 0.6(2) ?
    Cu1 N7 C12 C11 2_546 . . . 175.83(11) ?
    C10 C11 C12 N7 . . . . 0.0(2) ?
    C6 N1 C2 C3 . . . . 0.4(2) ?
    Cu1 N1 C2 C3 . . . . 176.11(10) ?
    C4 C3 C2 N1 . . . . -1.1(2) ?
    C2 N1 C6 C5 . . . . 1.0(2) ?
    Cu1 N1 C6 C5 . . . . -174.86(11) ?
    C4 C5 C6 N1 . . . . -1.6(2) ?
    C44 C45 C46 C47 . . . . 0.7(2) ?
    C44 C45 C46 C40 . . . . 179.73(14) ?
    C48 N43 C44 C45 . . . . -0.5(2) ?
    C46 C45 C44 N43 . . . . -0.3(2) ?
    C45 C46 C47 C48 . . . . -0.3(2) ?
    C40 C46 C47 C48 . . . . -179.31(14) ?
    C42 N37 C38 C39 . . . . 0.3(2) ?
    N37 C38 C39 C40 . . . . -1.4(2) ?
    C38 C39 C40 C41 . . . . 0.7(2) ?
    C38 C39 C40 C46 . . . . -179.63(13) ?
    C47 C46 C40 C41 . . . . 149.49(16) ?
    C45 C46 C40 C41 . . . . -29.5(2) ?
    C47 C46 C40 C39 . . . . -30.1(2) ?
    C45 C46 C40 C39 . . . . 150.90(15) ?
    C32 N31 C36 C35 . . . . 0.5(2) ?
    C44 N43 C48 C47 . . . . 1.0(2) ?
    C46 C47 C48 N43 . . . . -0.6(2) ?
    N31 C36 C35 C34 . . . . 2.0(2) ?
    C33 C34 C35 C36 . . . . -2.6(2) ?
    C28 C34 C35 C36 . . . . 173.10(15) ?
    C35 C34 C33 C32 . . . . 0.8(2) ?
    C28 C34 C33 C32 . . . . -174.74(15) ?
    C35 C34 C28 C29 . . . . -132.33(17) ?
    C33 C34 C28 C29 . . . . 43.2(2) ?
    C35 C34 C28 C27 . . . . 42.8(2) ?
    C33 C34 C28 C27 . . . . -141.73(17) ?
    C39 C40 C41 C42 . . . . 0.8(2) ?
    C46 C40 C41 C42 . . . . -178.85(15) ?
    C29 C28 C27 C26 . . . . 0.3(3) ?
    C34 C28 C27 C26 . . . . -174.98(16) ?
    C36 N31 C32 C33 . . . . -2.4(3) ?
    C34 C33 C32 N31 . . . . 1.8(3) ?
    C38 N37 C42 C41 . . . . 1.3(3) ?
    C40 C41 C42 N37 . . . . -1.9(3) ?
    C30 N25 C26 C27 . . . . -1.5(3) ?
    C28 C27 C26 N25 . . . . 1.8(3) ?
    C27 C28 C29 C30 . . . . -2.6(3) ?
    C34 C28 C29 C30 . . . . 172.72(17) ?
    C26 N25 C30 C29 . . . . -1.0(3) ?
    C28 C29 C30 N25 . . . . 3.1(3) ?
loop_
    _geom_hbond_atom_site_label_D
    _geom_hbond_atom_site_label_H
    _geom_hbond_atom_site_label_A
    _geom_hbond_site_symmetry_A
    _geom_hbond_distance_DH
    _geom_hbond_distance_HA
    _geom_hbond_distance_DA
    _geom_hbond_angle_DHA
    C17 H17 N31 2_645 0.95 2.34 3.2849(19) 170.2
    C20 H20 F2 4_565 0.95 2.32 3.0341(16) 131.1
    C20 H20 F5 4_565 0.95 2.53 3.4305(17) 159.0
    C18 H18 F2 3_666 0.95 2.52 3.1085(16) 120.1
    C9 H9 O52 . 0.95 2.50 3.4223(18) 163.2
    C3 H3 N37 2_546 0.95 2.54 3.4803(19) 173.3
    C21 H21 O52 4_565 0.95 2.56 3.4294(18) 152.3
    C14 H14 F2 . 0.95 2.43 3.0497(16) 122.7
    C14 H14 F4 . 0.95 2.55 3.4519(17) 157.8
    C8 H8 F1 4_566 0.95 2.33 3.0205(16) 128.8
    C8 H8 F4 4_566 0.95 2.51 3.3524(18) 147.6
    C5 H5 O52 . 0.95 2.43 3.2916(18) 151.3
    C24 H24 F2 2_645 0.95 2.29 2.9997(16) 130.6
    C24 H24 F3 2_645 0.95 2.55 3.4609(17) 160.9
    C11 H11 N37 2_546 0.95 2.61 3.4358(19) 145.2
    C12 H12 F1 2_546 0.95 2.26 2.9662(16) 130.5
    C12 H12 F6 2_546 0.95 2.49 3.4040(16) 160.5
    C2 H2 F1 3_566 0.95 2.52 3.0708(16) 116.7
    C2 H2 F3 3_566 0.95 2.45 3.3364(17) 155.5
    C45 H45 O50 1_565 0.95 2.44 3.376(2) 166.8
    C6 H6 F1 . 0.95 2.46 3.0691(16) 121.7
    C6 H6 F4 . 0.95 2.60 3.5313(17) 165.5
    C38 H38 F6 . 0.95 2.41 3.1240(19) 131.7
    C48 H48 O51 3_666 0.95 2.50 3.330(2) 145.8
    O53 H53B F3 4_566 0.78(2) 1.96(3) 2.7228(17) 166(2)
    O52 H52B O53 . 0.90(3) 1.83(3) 2.7227(18) 170(2)
    O53 H53A N43 3_666 0.85(3) 2.05(3) 2.8666(19) 161(3)
    O52 H52A O51 . 0.90(3) 1.84(3) 2.726(2) 172(2)
    O50 H50A O49 . 1.05(3) 1.72(3) 2.741(2) 163(2)
    O49 H49B F5 4_565 0.96(3) 1.82(3) 2.7716(18) 173(3)
    O50 H50B N25 3_566 0.96(3) 1.86(3) 2.816(2) 173(3)
    O49 H49A O52 4_565 1.00(4) 1.81(4) 2.798(2) 169(3)
    O51 H51B F4 . 0.91(3) 1.88(3) 2.7029(18) 149(2)
    O51 H51A O50 . 1.00(4) 1.76(4) 2.719(2) 158(3)
_shelx_hkl_file
;
 -20   0   216764.80 759.728   1
 -20   0   435037.40 1997.72   1
 -20   1   122843.00 996.632   1
 -20   1   2 149.039 11.0109   1
 -20   1   323270.00 1312.07   1
 -20   1   4 122.238 9.70145   1
 -20   2   1 164.156 10.6779   1
 -20   2   217786.10 565.841   1
 -20   2   3  148.59 11.1235   1
 -20   2   4 2227.51  66.538   1
 -20   3   119334.30 517.936   1
 -20   3   2-11.3055 15.7446   1
 -20   3   3 1139.50 36.0593   1
 -20   4   1 151.246 10.9542   1
 -20   4   2 6123.17 175.824   1
 -20   4   3 258.531 37.1985   1
 -20   5   1 9247.49 212.078   1
 -19   0   2 2492.04 68.6132   1
 -19   0   4 314.373 23.0472   1
 -19   0   6 1318.19 52.4625   1
 -19   1   1 47.5736 6.35213   1
 -19   1   2 618.175 20.7332   1
 -19   1   3 123.782 9.32531   1
 -19   1   4  59.074 8.56901   1
 -19   1   5 42.7615 8.45896   1
 -19   1   6 69.9336 8.63737   1
 -19   1   7-7.20998 14.7728   1
 -19   2   1 3891.13  97.705   1
 -19   2   2 14.2437 5.84199   1
 -19   2   3  206.84 12.6543   1
 -19   2   4 549.864 21.6257   1
 -19   2   5  42.791 7.90783   1
 -19   2   6-3.87284 27.6053   1
 -19   2   7 311.644 16.5351   1
 -19   3   1 2016.91 52.1985   1
 -19   3   2 864.811 27.5961   1
 -19   3   3 100.509 8.72083   1
 -19   3   4 10.1198 7.25669   1
 -19   3   5 29.7907 7.53003   1
 -19   3   6 182.262 11.6111   1
 -19   4   1  945.62 35.1569   1
 -19   4   2 2.86249  6.6073   1
 -19   4   3 223.427 12.0002   1
 -19   4   4 62.0782 7.45417   1
 -19   4   5 289.421 14.8779   1
 -19   4   6 66.4211 10.3656   1
 -19   5   1 206.471 12.9369   1
 -19   5   2  245.81 13.2051   1
 -19   5   3 19.9065 9.01023   1
 -19   5   4 207.977  12.826   1
 -19   5   5 362.542 16.9993   1
 -19   6   1 1631.92 47.6806   1
 -19   6   2 83.5262 8.57279   1
 -19   6   3 342.812  16.272   1
 -19   6   4 2.57598 6.46539   1
 -19   6   5 283.949 45.4932   1
 -19   7   1 87.0513 8.81267   1
 -19   7   2  467.00 19.1077   1
 -19   7   3 200.752 11.9576   1
 -19   8   1 1854.35 66.5826   1
 -18   0   2 672.983 29.5511   1
 -18   0   4 902.066  40.756   1
 -18   0   6 5932.58 160.683   1
 -18   0   8 1604.88 57.1762   1
 -18   1   1 1287.94 37.9875   1
 -18   1   2 3.46048  7.7482   1
 -18   1   3 348.853 15.9425   1
 -18   1   4 401.095 17.7383   1
 -18   1   5 289.234 17.3912   1
 -18   1   6 724.557 26.8329   1
 -18   1   7 3444.87 90.9719   1
 -18   1   8 1815.47 58.0047   1
 -18   1   9 1786.81 166.965   1
 -18   2   1 128.833 10.8071   1
 -18   2   2 764.076  24.968   1
 -18   2   3 229.454 12.8383   1
 -18   2   4 144.834 11.9006   1
 -18   2   5 576.409 22.8048   1
 -18   2   6 1184.36 39.2881   1
 -18   2   7 362.033 19.9014   1
 -18   2   8 2658.02 83.3439   1
 -18   2   9 87.0793 22.1587   1
 -18   3   1 50.3252 11.5102   1
 -18   3   2 86.6697 8.56816   1
 -18   3   3 222.631 12.4024   1
 -18   3   4 459.931 18.6679   1
 -18   3   5 694.933 24.3999   1
 -18   3   6 15.1437 9.45885   1
 -18   3   7 3116.01 88.2912   1
 -18   3   8  207.01 14.5519   1
 -18   4   1 9.84307 7.48007   1
 -18   4   2 304.472 14.2677   1
 -18   4   3 57.6401 8.62454   1
 -18   4   4 2141.80 56.4503   1
 -18   4   5 358.866 16.3258   1
 -18   4   6 6290.88 167.278   1
 -18   4   7 427.846 19.4164   1
 -18   4   8 422.763  21.992   1
 -18   5   1 1991.86 54.0972   1
 -18   5   2 302.147  15.226   1
 -18   5   3 65.3486 8.00807   1
 -18   5   4 309.929 14.7275   1
 -18   5   5 7800.78 181.631   1
 -18   5   6 134.236 10.4838   1
 -18   5   7 60.6008 10.0562   1
 -18   5   8 27.2848 7.61728   1
 -18   6   1 163.398 11.5961   1
 -18   6   2 2351.15 61.3901   1
 -18   6   3 385.764 16.6106   1
 -18   6   4 6439.69 151.018   1
 -18   6   5 16.3053 5.55175   1
 -18   6   6 132.453 9.32202   1
 -18   6   7  60.395  8.9802   1
 -18   7   1 1409.71 46.4586   1
 -18   7   2 959.528 29.3911   1
 -18   7   3 4134.29  99.359   1
 -18   7   4 51.4463 6.98815   1
 -18   7   5 1753.90 53.1776   1
 -18   7   6 1040.57 36.6091   1
 -18   8   1 286.796 15.2634   1
 -18   8   2 1190.21 35.3329   1
 -18   8   3 168.384 9.97002   1
 -18   8   4 672.982 29.8191   1
 -18   8   5 1357.07 45.5785   1
 -18   9   1 288.475 12.7807   1
 -18   9   2 509.212 20.5106   1
 -18   9   3 6885.13 165.051   1
 -18   9   4 678.983 29.9065   1
 -18  10   1 24.4733 8.24058   1
 -18  10   2 950.427 134.687   1
 -17   0   2 616.645 31.7873   1
 -17   0   4 1365.96 54.2541   1
 -17   0   6 479.966 39.1999   1
 -17   0   8 1316.77   54.31   1
 -17   0  10 260.191 20.2973   1
 -17   1   1 96.3047 11.8361   1
 -17   1   2  19.565 8.24576   1
 -17   1   3 17.7863 7.71765   1
 -17   1   4 45.8056 8.26967   1
 -17   1   5 318.243   17.52   1
 -17   1   6 155.824  13.254   1
 -17   1   7 199.876 16.1479   1
 -17   1   8 287.896 17.1667   1
 -17   1   9 15.2712 6.67779   1
 -17   1  10  94.707 9.18024   1
 -17   2   1 808.717  28.609   1
 -17   2   2 127.178 11.5187   1
 -17   2   3 365.211 15.7003   1
 -17   2   4 1513.25 41.8984   1
 -17   2   5 504.966 20.3627   1
 -17   2   6 109.737 10.4678   1
 -17   2   7 777.191 27.6808   1
 -17   2   8 5.42832 8.64754   1
 -17   2   9 253.565 17.4931   1
 -17   2  10 590.415 41.0807   1
 -17   3   1 1758.07 50.6668   1
 -17   3   2 231.204 13.5201   1
 -17   3   3 66.4138 8.83163   1
 -17   3   4 636.497 23.1026   1
 -17   3   5 60.4563 14.1555   1
 -17   3   6   97.53 10.8277   1
 -17   3   7 242.563 16.0479   1
 -17   3   8 802.352 35.1721   1
 -17   3   9 137.682 12.6003   1
 -17   3  10 817.709 39.4731   1
 -17   4   1 4129.67 105.081   1
 -17   4   2 56.7896 8.62193   1
 -17   4   3 8.16924  8.0792   1
 -17   4   4 1147.53   34.51   1
 -17   4   5 28.4218 8.31892   1
 -17   4   6 345.031 16.3354   1
 -17   4   7 1274.97 38.8546   1
 -17   4   8 68.3872  8.1301   1
 -17   4   9 1.00221 5.80975   1
 -17   4  10  12.636 6.26963   1
 -17   5   1 861.765  30.009   1
 -17   5   2 82.4325 10.4608   1
 -17   5   3 1502.36 42.5383   1
 -17   5   4 141.637  11.136   1
 -17   5   5 607.436 21.2737   1
 -17   5   6 13.2986 7.03032   1
 -17   5   7 26.3831 7.46915   1
 -17   5   8 836.248 31.9114   1
 -17   5   9 174.672 11.3049   1
 -17   6   1 1273.53  38.412   1
 -17   6   2 321.778 18.1788   1
 -17   6   3 148.557 11.1042   1
 -17   6   4 1064.43 32.3933   1
 -17   6   5 1860.59 49.1185   1
 -17   6   6-6.83193 22.7734   1
 -17   6   7 140.014 9.75622   1
 -17   6   8 623.477 35.4379   1
 -17   6   9 885.592 36.2755   1
 -17   7   1  799.50 29.3222   1
 -17   7   2 411.104 20.2601   1
 -17   7   3 514.814 20.4093   1
 -17   7   4 636.768 22.4457   1
 -17   7   5 173.409 11.0539   1
 -17   7   6  3.0969 6.29713   1
 -17   7   7 33.0014 7.89361   1
 -17   7   8 1006.51 33.9347   1
 -17   8   1 227.329 15.3885   1
 -17   8   2  410.28 19.3197   1
 -17   8   3  34.154 7.53169   1
 -17   8   4 219.251 12.1589   1
 -17   8   5 609.959 21.5692   1
 -17   8   6 209.487 13.8494   1
 -17   8   7 75.6112   8.749   1
 -17   9   1 642.572 26.4483   1
 -17   9   2 340.454 16.1847   1
 -17   9   3 416.658 17.1068   1
 -17   9   4 950.425 29.3649   1
 -17   9   5 53.9876 6.31963   1
 -17   9   6 186.892 11.6018   1
 -17   9   7 27.8803 7.64255   1
 -17  10   1 85.9726 9.18641   1
 -17  10   2 626.955 22.8773   1
 -17  10   3 130.536 9.30367   1
 -17  10   4 130.368 12.4088   1
 -17  10   5 1092.32 60.5819   1
 -17  11   1 233.952 15.1771   1
 -17  11   2  169.98 11.6251   1
 -17  11   3 28.3433 10.2317   1
 -17  11   4 1151.84 65.0463   1
 -16   0   218990.60 441.544   1
 -16   0   4 4308.98 119.479   1
 -16   0   6 7539.09  186.17   1
 -16   0   823256.80 549.651   1
 -16   0  1044645.40 1209.30   1
 -16   1   151739.70 1171.46   1
 -16   1   2  66.066 14.2929   1
 -16   1   3 295.233 18.1174   1
 -16   1   4 893.537 28.4289   1
 -16   1   5 3643.07 88.9661   1
 -16   1   6 377.819 18.1663   1
 -16   1   7 7455.81 178.405   1
 -16   1   8 183.184 14.3437   1
 -16   1   926734.30 691.479   1
 -16   1  10 722.463 33.4715   1
 -16   1  1110171.20 818.235   1
 -16   2   1 3317.03 83.5723   1
 -16   2   279419.60 1832.02   1
 -16   2   3 78.9089 9.10024   1
 -16   2   4 500.061 19.6566   1
 -16   2   5 1607.54  45.203   1
 -16   2   6 3504.85 87.1192   1
 -16   2   7 39.8541 10.0795   1
 -16   2   829443.50 730.165   1
 -16   2   9 18.1295 7.39796   1
 -16   2  1011145.60 312.813   1
 -16   2  11 922.348 57.3464   1
 -16   3   1 2522.34 66.3508   1
 -16   3   2 821.467  30.572   1
 -16   3   328054.60 656.412   1
 -16   3   4 27.7955 8.91913   1
 -16   3   5 6752.11 159.804   1
 -16   3   6 2098.35 57.0269   1
 -16   3   712531.10 287.512   1
 -16   3   8 459.142 20.6853   1
 -16   3   9 5493.22 135.483   1
 -16   3  10 9.59737  7.7576   1
 -16   3  1114956.70 366.873   1
 -16   4   1 2459.82 64.1727   1
 -16   4   2 838.479 32.5172   1
 -16   4   3 615.773 24.1422   1
 -16   4   422771.20 532.171   1
 -16   4   5 11.2806  9.4737   1
 -16   4   6 4714.82 118.495   1
 -16   4   7 18.7445 8.65152   1
 -16   4   8 1971.11 55.1328   1
 -16   4   9 719.883 26.7456   1
 -16   4  10 2861.45 84.0193   1
 -16   4  11 1294.94 59.5658   1
 -16   5   113150.00  303.04   1
 -16   5   2 21.9449 9.25333   1
 -16   5   3 5868.40 140.949   1
 -16   5   4 875.002  28.905   1
 -16   5   517314.70 398.082   1
 -16   5   6 542.806 21.0343   1
 -16   5   7 4804.68 115.781   1
 -16   5   8 96.0927 13.3579   1
 -16   5   9 9260.45 268.517   1
 -16   5  10  0.2632 6.25734   1
 -16   5  11 2229.27 66.4798   1
 -16   6   1-0.71954 32.2217   1
 -16   6   2 1480.99 43.7388   1
 -16   6   3 209.698 15.1248   1
 -16   6   414789.70 339.922   1
 -16   6   5 205.702 12.8037   1
 -16   6   6 4838.06 116.729   1
 -16   6   7 669.119 23.7691   1
 -16   6   8 2117.07 57.5396   1
 -16   6   9  167.64 11.3369   1
 -16   6  10 7878.18 215.019   1
 -16   7   1 1145.32 35.7604   1
 -16   7   2 346.957 19.2513   1
 -16   7   315796.40  381.44   1
 -16   7   4 16.7299 9.26847   1
 -16   7   5 3585.63 88.0089   1
 -16   7   6 83.6918 11.3489   1
 -16   7   713345.30 327.548   1
 -16   7   8 165.357 12.1988   1
 -16   7   911332.60 330.369   1
 -16   7  10 1068.56 41.8661   1
 -16   8   1 18.6605 10.7043   1
 -16   8   227176.30 626.707   1
 -16   8   3  209.55 15.5015   1
 -16   8   4 2629.57  68.384   1
 -16   8   5-1.51391 25.4296   1
 -16   8   6 5658.70  158.70   1
 -16   8   7 231.379 14.1267   1
 -16   8   814332.10 363.134   1
 -16   8   9 74.9743  9.5398   1
 -16   9   127454.80 626.859   1
 -16   9   2 1273.59  40.774   1
 -16   9   3 6944.33 188.779   1
 -16   9   4 1068.24 32.7025   1
 -16   9   5 3704.79 91.9198   1
 -16   9   6 91.4504 9.83036   1
 -16   9   713143.90 298.854   1
 -16   9   8 233.471   16.23   1
 -16  10   1 448.959 20.7955   1
 -16  10   2 9872.02 236.122   1
 -16  10   3 28.6685 7.71659   1
 -16  10   4 2267.49 62.1439   1
 -16  10   5 1.30641 8.03219   1
 -16  10   622242.10 501.822   1
 -16  10   7 192.015 15.4043   1
 -16  11   121608.60 529.751   1
 -16  11   2 86.5821 11.8312   1
 -16  11   3 7418.73 338.932   1
 -16  11   4 46.3974 6.55935   1
 -16  11   5 4474.69  111.99   1
 -16  11   6 296.717 17.6962   1
 -16  12   1 891.945 33.0107   1
 -16  12   212939.20  296.43   1
 -16  12   3 240.049 18.7826   1
 -16  12   4 9025.10 287.336   1
 -16  12   5 7.59688 23.1059   1
 -16  13   1 6636.95 184.307   1
 -16  13   2 250.223 22.4947   1
 -15   0   2 6838.81 171.392   1
 -15   0   4 163.269 13.6622   1
 -15   0   6 1004.17 40.9625   1
 -15   0   8 192.026 31.9159   1
 -15   0  10 1864.58 63.6921   1
 -15   0  12 3193.66 111.007   1
 -15   1   1 3559.68 87.6926   1
 -15   1   2  217.60 13.8438   1
 -15   1   3 277.266 15.2866   1
 -15   1   4 1467.78 44.4256   1
 -15   1   5 663.755 22.8779   1
 -15   1   6 77.6476 12.0595   1
 -15   1   7 175.157 12.9416   1
 -15   1   8 82.4061 11.2512   1
 -15   1   9 103.721 10.8685   1
 -15   1  10 11.6278 14.1846   1
 -15   1  11 1535.45 43.8266   1
 -15   1  12 1283.15 64.7631   1
 -15   2   1 20.1378 7.49219   1
 -15   2   2 245.959  14.507   1
 -15   2   3 84.9424 12.8568   1
 -15   2   4 167.185  11.248   1
 -15   2   5  41.021 8.40419   1
 -15   2   6 827.044 28.1026   1
 -15   2   7 560.983   21.43   1
 -15   2   8 101.939 12.0386   1
 -15   2   9 94.5428 10.7983   1
 -15   2  10 55.7712 8.51963   1
 -15   2  11 491.915 22.8699   1
 -15   2  12 178.234 14.1167   1
 -15   3   1 110.994 14.0609   1
 -15   3   2 201.923 12.9139   1
 -15   3   3  118.37 12.4728   1
 -15   3   4 344.413 17.0466   1
 -15   3   5 6.98444 7.43553   1
 -15   3   6 5138.54 124.475   1
 -15   3   7 6.56839 7.66199   1
 -15   3   8 12.9148 9.37967   1
 -15   3   9 30.4253  9.4505   1
 -15   3  10 148.674 12.9417   1
 -15   3  11 257.103 16.3235   1
 -15   3  12 953.502 36.9976   1
 -15   4   1 2275.25 61.4165   1
 -15   4   2 18.0367 9.32309   1
 -15   4   3 20.9855 9.50144   1
 -15   4   4 1660.28 48.3431   1
 -15   4   5 1820.92 52.1195   1
 -15   4   6 22.9908  8.9308   1
 -15   4   7 227.043   13.70   1
 -15   4   8 388.064 19.7919   1
 -15   4   9-3.69616 31.0057   1
 -15   4  10 409.449 20.0137   1
 -15   4  11 961.113 34.7499   1
 -15   4  12 71.2198 9.51832   1
 -15   5   1 24.5009 13.4398   1
 -15   5   2 1927.38 53.1831   1
 -15   5   3 3.24447 9.95996   1
 -15   5   4 801.398 28.4514   1
 -15   5   5 203.581 14.7516   1
 -15   5   6 69.3437 9.39028   1
 -15   5   7 911.836  30.085   1
 -15   5   8 449.578 20.8903   1
 -15   5   9 176.675 14.0337   1
 -15   5  10  102.13  10.499   1
 -15   5  11 44.2056 8.86904   1
 -15   5  12-10.5747 13.5779   1
 -15   6   1 1274.00 39.5878   1
 -15   6   2-17.0619 31.4377   1
 -15   6   3  968.40 32.0405   1
 -15   6   4 5.32707 9.79633   1
 -15   6   5 150.703 12.2924   1
 -15   6   6  146.49  11.135   1
 -15   6   7 116.925 10.8674   1
 -15   6   8 373.849 18.7526   1
 -15   6   9 2268.23 62.6234   1
 -15   6  10 512.255 20.4352   1
 -15   6  11 96.6466 10.0384   1
 -15   7   1 445.074 20.3052   1
 -15   7   2 1575.46 46.8958   1
 -15   7   3 533.195 22.7502   1
 -15   7   4 164.341 13.3401   1
 -15   7   5 102.057 10.9314   1
 -15   7   6 1254.28 36.6773   1
 -15   7   7 99.3504 11.7274   1
 -15   7   8   9.819 8.67806   1
 -15   7   9 1019.56 36.2488   1
 -15   7  10  36.646 8.14036   1
 -15   7  11 693.006 28.3595   1
 -15   8   1 1110.26 36.0759   1
 -15   8   2 66.6244 10.8876   1
 -15   8   3  42.705 11.2547   1
 -15   8   4 13.1583 10.5672   1
 -15   8   5 1917.43 52.1164   1
 -15   8   6 580.951 21.4225   1
 -15   8   7 2652.91 68.5362   1
 -15   8   8 278.386 15.0403   1
 -15   8   9 41.0989 8.07022   1
 -15   8  10 92.2056  10.399   1
 -15   9   1 126.743   12.00   1
 -15   9   2 84.1562 11.8754   1
 -15   9   3 885.784 31.9065   1
 -15   9   4 1284.55 39.3318   1
 -15   9   5 828.886 28.4355   1
 -15   9   6 44.3114 10.2544   1
 -15   9   7 2201.90 59.4591   1
 -15   9   8 1539.58 46.3678   1
 -15   9   9 69.3923 9.99595   1
 -15   9  10 39.3653  8.9413   1
 -15  10   1 278.794  16.912   1
 -15  10   2 71.6743 9.62725   1
 -15  10   3   60.21 13.2854   1
 -15  10   4 0.11277 11.1036   1
 -15  10   5-2.54487 22.2163   1
 -15  10   6 230.252 13.9632   1
 -15  10   7 2514.78 66.1641   1
 -15  10   8 446.487 21.7842   1
 -15  10   9 4235.22 120.879   1
 -15  11   1 522.815 21.5394   1
 -15  11   2 955.391 36.9507   1
 -15  11   3  274.31 14.9313   1
 -15  11   4 91.0185  9.8343   1
 -15  11   5 18.0393  9.3867   1
 -15  11   6 325.544 18.9217   1
 -15  11   7 217.119 18.2652   1
 -15  11   8 209.162 17.7508   1
 -15  12   1 2073.68 63.1978   1
 -15  12   2 43.8465 8.21354   1
 -15  12   3 192.238 11.1345   1
 -15  12   4 5.03453 5.85885   1
 -15  12   5 597.021  25.189   1
 -15  12   6 183.811 14.1962   1
 -15  12   7 460.994 27.4886   1
 -15  13   1 22.0257 8.93626   1
 -15  13   2 61.6111 13.2221   1
 -15  13   3 96.8062 10.8532   1
 -15  13   4 81.0473 10.8659   1
 -15  13   5 345.276 20.4033   1
 -15  14   1 449.661 23.3243   1
 -15  14   2  26.029 14.8821   1
 -15  14   3 178.774 25.9381   1
 -14   0   2 3860.50 106.511   1
 -14   0   4 1478.97 50.2477   1
 -14   0   6 3134.78 86.8467   1
 -14   0   8 4016.26 114.691   1
 -14   0  10 6907.29 204.335   1
 -14   0  12 52.1647 12.3398   1
 -14   1   1 4618.40 108.403   1
 -14   1   2 403.809 16.0495   1
 -14   1   317154.70  387.12   1
 -14   1   4 112.301 9.23339   1
 -14   1   5 1070.04 32.2687   1
 -14   1   6 89.4321 8.15047   1
 -14   1   7 7002.41 164.702   1
 -14   1   8 319.521  16.431   1
 -14   1   9 6617.50 157.647   1
 -14   1  10 1735.35 54.2868   1
 -14   1  11 5079.47 128.478   1
 -14   1  12 889.151 31.9266   1
 -14   1  13 2695.86 72.1841   1
 -14   2   1 37.3605 10.2484   1
 -14   2   223703.40 532.487   1
 -14   2   3 1499.27  43.205   1
 -14   2   412168.30 279.336   1
 -14   2   5 1.00805 8.71957   1
 -14   2   6 1482.39 48.8359   1
 -14   2   7 210.372 12.7236   1
 -14   2   8 4452.82 109.258   1
 -14   2   9 390.566 18.6307   1
 -14   2  10 252.913  15.229   1
 -14   2  11 42.5819 9.14321   1
 -14   2  12 4381.29 107.945   1
 -14   2  13 618.402  26.723   1
 -14   3   1 248.707 13.3122   1
 -14   3   2 2855.86 74.3143   1
 -14   3   3102284.0 2393.05   1
 -14   3   4 347.431 20.0473   1
 -14   3   5 4750.83 115.202   1
 -14   3   6 2470.08 63.4062   1
 -14   3   715098.70 344.595   1
 -14   3   8 415.149 18.7621   1
 -14   3   9 79.2132 14.5197   1
 -14   3  10 1141.74 35.9302   1
 -14   3  11 2815.45 76.1788   1
 -14   3  12  37.796 9.56099   1
 -14   3  1313006.20 303.358   1
 -14   4   1 363.812 16.5238   1
 -14   4   2 1009.36 32.6923   1
 -14   4   3 208.995 14.8007   1
 -14   4   428979.40  694.88   1
 -14   4   5 6431.90 153.383   1
 -14   4   619150.50 434.342   1
 -14   4   7 1419.86 46.8983   1
 -14   4   8 2148.99 57.2846   1
 -14   4   9 821.526 31.7404   1
 -14   4  10 1395.18 43.7627   1
 -14   4  11 1269.18 46.5932   1
 -14   4  1211344.70  292.13   1
 -14   4  13  439.79 25.5416   1
 -14   5   1 26.5513 12.6912   1
 -14   5   2 40.6377 9.66934   1
 -14   5   329150.30 659.038   1
 -14   5   4 1643.98 47.7484   1
 -14   5   5183743.0 4639.83   1
 -14   5   6 980.969 31.2208   1
 -14   5   7 42.3435 10.1402   1
 -14   5   8 43.3021 10.5428   1
 -14   5   9 66.3516 12.1852   1
 -14   5  10 118.813 13.4721   1
 -14   5  11 6431.50 161.672   1
 -14   5  12  95.761 11.8659   1
 -14   5  13 5635.03 138.872   1
 -14   6   1-1.32248 29.7664   1
 -14   6   2 5201.95 126.513   1
 -14   6   3 280.344 15.6183   1
 -14   6   416459.80 375.365   1
 -14   6   5 883.871   30.10   1
 -14   6   633900.40 768.413   1
 -14   6   7 666.538 24.9401   1
 -14   6   8 197.589 15.4077   1
 -14   6   9 338.683 20.6934   1
 -14   6  10 5536.95 135.725   1
 -14   6  11 132.216 13.6808   1
 -14   6  12 2079.10 63.5103   1
 -14   7   1 173.973 14.0047   1
 -14   7   2 322.944  17.876   1
 -14   7   3 2946.26 77.0626   1
 -14   7   4 579.044 23.9063   1
 -14   7   5 5059.28 122.962   1
 -14   7   6 872.142 28.9198   1
 -14   7   713714.70 315.192   1
 -14   7   8 987.051 35.1238   1
 -14   7   9 3646.88 94.1057   1
 -14   7  10 1022.23  34.522   1
 -14   7  11 424.623 21.3754   1
 -14   7  12 710.747  37.565   1
 -14   8   1 523.559 21.8177   1
 -14   8   214705.30 337.421   1
 -14   8   3 2235.60 62.5717   1
 -14   8   4 6496.48 157.419   1
 -14   8   5 387.265 17.9708   1
 -14   8   6 5369.03 129.186   1
 -14   8   7 414.751  20.357   1
 -14   8   819115.30 462.883   1
 -14   8   9 263.932 16.5422   1
 -14   8  10 301.951 19.4579   1
 -14   8  11 944.718   33.67   1
 -14   9   1 4331.82 107.755   1
 -14   9   2 1962.75  55.327   1
 -14   9   3 71.3638 12.2835   1
 -14   9   4 33.1262 15.0008   1
 -14   9   5 1118.61 34.8872   1
 -14   9   6 204.755 15.9954   1
 -14   9   7 6396.87 151.683   1
 -14   9   8 715.758 25.2592   1
 -14   9   9 4901.75 131.181   1
 -14   9  10 3299.08 116.947   1
 -14   9  11 2022.68 71.2401   1
 -14  10   1 217.122 15.4965   1
 -14  10   2 54.9451 14.3609   1
 -14  10   3 682.804 25.9562   1
 -14  10   4 238.202 16.3957   1
 -14  10   5 916.801 31.0486   1
 -14  10   6  599.18 29.3619   1
 -14  10   7 1659.70 47.7677   1
 -14  10   8 526.438 21.9355   1
 -14  10   9 302.196 18.4462   1
 -14  10  10  41.299 12.3256   1
 -14  11   112610.60  310.54   1
 -14  11   2 851.112 29.8184   1
 -14  11   3 1811.08 57.9215   1
 -14  11   4 206.507 14.1045   1
 -14  11   5 776.524 29.0767   1
 -14  11   6 353.304 18.7933   1
 -14  11   7 2466.27 67.2853   1
 -14  11   8 1.21398 13.0743   1
 -14  11   9 387.867 25.5181   1
 -14  12   1  287.72  22.512   1
 -14  12   2 4874.53 136.185   1
 -14  12   3 914.185 32.5067   1
 -14  12   4 2315.57 63.5365   1
 -14  12   5 554.844 24.2025   1
 -14  12   6 2907.41 79.1154   1
 -14  12   7  602.88 31.3178   1
 -14  12   8 250.046 25.1523   1
 -14  13   1 4826.06  121.28   1
 -14  13   2 99.3486 11.8032   1
 -14  13   311712.40 451.362   1
 -14  13   4 265.293 14.4956   1
 -14  13   5 2786.97 74.2439   1
 -14  13   6 4.97619 9.58151   1
 -14  13   7 231.804 16.2143   1
 -14  14   1 398.991 31.6179   1
 -14  14   2 472.035 23.6482   1
 -14  14   3 4.76791 6.52846   1
 -14  14   4 8289.01 256.576   1
 -14  14   5 1261.45 63.4076   1
 -14  15   1 678.787 121.394   1
 -14  15   2 350.294 32.2996   1
 -14  15   3 5027.63 146.483   1
 -13   0   2 3307.30 85.1566   1
 -13   0   4 153.261 14.1223   1
 -13   0   6 1168.05 39.4063   1
 -13   0   8 261.716  18.724   1
 -13   0  10 421.112 29.5095   1
 -13   0  12 127.536 16.7315   1
 -13   0  14 757.797 90.9362   1
 -13   1   1 4137.44 99.7867   1
 -13   1   2 31.1428 6.69997   1
 -13   1   3 181.345  9.9692   1
 -13   1   4 215.574 14.0226   1
 -13   1   5 1107.61 35.9954   1
 -13   1   6 33.3835 10.1139   1
 -13   1   7 1.19878 7.20091   1
 -13   1   8 51.8198  9.7506   1
 -13   1   9 1577.11 46.4136   1
 -13   1  10 740.546 29.9915   1
 -13   1  11 33.2513 15.3916   1
 -13   1  12 298.454 18.2491   1
 -13   1  13 6.62652 7.55259   1
 -13   1  14 631.173 33.4286   1
 -13   2   1 1460.70  41.511   1
 -13   2   2 442.556 18.5844   1
 -13   2   3 1918.09  51.229   1
 -13   2   4 3585.25 89.4879   1
 -13   2   5 1675.93 45.6969   1
 -13   2   6 42.2858 6.98944   1
 -13   2   7  3.5472 6.82021   1
 -13   2   8  460.56 19.0544   1
 -13   2   9 474.975 20.7815   1
 -13   2  10  249.65 15.8475   1
 -13   2  11 103.564 12.1631   1
 -13   2  12 477.288 23.4323   1
 -13   2  13 109.832 13.1703   1
 -13   2  14 67.5533 12.5067   1
 -13   3   1 651.325 21.9433   1
 -13   3   2 4534.39  116.74   1
 -13   3   3 497.935 19.1972   1
 -13   3   4 7539.95 176.491   1
 -13   3   5 881.081 27.9383   1
 -13   3   6 1289.75 36.5449   1
 -13   3   7 151.305  12.422   1
 -13   3   8 311.971 15.0103   1
 -13   3   9 2359.35  65.408   1
 -13   3  10 392.025 20.2297   1
 -13   3  11 32.2189 9.15648   1
 -13   3  12 4.34685 9.95359   1
 -13   3  13 9.06275 8.58852   1
 -13   3  14 587.989 37.3829   1
 -13   4   1 1023.33 30.3145   1
 -13   4   2 1062.31 36.2655   1
 -13   4   3 6547.38 157.423   1
 -13   4   4 1278.25 39.7448   1
 -13   4   5 2786.39 72.5218   1
 -13   4   6  216.31 17.2231   1
 -13   4   7 513.909 24.5229   1
 -13   4   8  839.98 29.0776   1
 -13   4   9 1132.06  37.049   1
 -13   4  10 21.5282 9.97698   1
 -13   4  11 251.859 17.5487   1
 -13   4  12 124.398 14.4795   1
 -13   4  13 619.364 26.7325   1
 -13   4  14 2.69248 7.30836   1
 -13   5   1 867.563 28.8114   1
 -13   5   2 2297.03 62.8335   1
 -13   5   3  145.09 12.1248   1
 -13   5   4 339.742 16.7675   1
 -13   5   5 717.545 26.1893   1
 -13   5   6 1123.93 35.6864   1
 -13   5   7 407.661 17.7785   1
 -13   5   8 4028.12 101.405   1
 -13   5   9 402.934 20.2746   1
 -13   5  10 244.504 18.1369   1
 -13   5  11 -0.0459 35.6089   1
 -13   5  12 30.2598  9.4347   1
 -13   5  13 483.369 23.6168   1
 -13   6   1 1030.72 33.4311   1
 -13   6   2 47.7843 9.09336   1
 -13   6   3 1177.71 36.8961   1
 -13   6   4 73.7231 11.1682   1
 -13   6   5 2706.58 72.7811   1
 -13   6   6 16.5446 8.79708   1
 -13   6   7 695.172 24.8273   1
 -13   6   8 1106.31 40.9003   1
 -13   6   9  69.246 11.4415   1
 -13   6  10 6.51675 11.4931   1
 -13   6  11-5.45719 28.9297   1
 -13   6  12-1.11001 21.7726   1
 -13   6  13 1001.31 38.0484   1
 -13   7   1 1513.76 44.2155   1
 -13   7   2 3117.82 80.0331   1
 -13   7   3 26.5977 9.34276   1
 -13   7   4 531.425  22.214   1
 -13   7   5 1189.71 39.2294   1
 -13   7   6 76.6053 11.5732   1
 -13   7   7 18.7905 9.99496   1
 -13   7   8 80.7295 12.2897   1
 -13   7   9 345.371 20.2923   1
 -13   7  10 1298.28 40.6199   1
 -13   7  11 88.8986 11.7219   1
 -13   7  12 682.087 29.4062   1
 -13   7  13 23.2303 8.58394   1
 -13   8   1 2153.87 57.8075   1
 -13   8   2 251.951 21.0973   1
 -13   8   3 3811.27 95.8785   1
 -13   8   4 236.116 15.5431   1
 -13   8   5 773.116 28.2917   1
 -13   8   6 1296.85 39.1174   1
 -13   8   7-14.4629 34.4187   1
 -13   8   8 1024.30 33.4462   1
 -13   8   9 109.733  12.092   1
 -13   8  10  829.31 30.2833   1
 -13   8  11 766.943 32.0275   1
 -13   8  12 3522.69 188.483   1
 -13   9   1 37.2065 9.56085   1
 -13   9   2  867.88 30.2226   1
 -13   9   3 970.637 32.8307   1
 -13   9   4 2713.89 73.2477   1
 -13   9   5 205.867 14.1885   1
 -13   9   6 27.4463 10.1083   1
 -13   9   7 339.376 18.2687   1
 -13   9   8 17.4895   8.994   1
 -13   9   9 82.8383 10.8021   1
 -13   9  10 296.618  18.408   1
 -13   9  11 130.224 12.1271   1
 -13   9  12 1033.21 121.308   1
 -13  10   1  195.98 13.8486   1
 -13  10   2 36.1183 8.62016   1
 -13  10   3 4930.08  121.15   1
 -13  10   4 140.634 12.3289   1
 -13  10   5 3403.47 89.2704   1
 -13  10   6  117.66 12.8959   1
 -13  10   7 1109.28 34.8432   1
 -13  10   8 182.694 12.7469   1
 -13  10   9 152.152 12.5517   1
 -13  10  10 2560.16 75.7772   1
 -13  10  11 57.6593  9.4152   1
 -13  11   1 67.3204 10.3403   1
 -13  11   2 185.796 14.8924   1
 -13  11   3-10.9375 29.9112   1
 -13  11   4 208.628 14.7208   1
 -13  11   5 616.013 24.0661   1
 -13  11   6 338.385 20.9047   1
 -13  11   7 1696.24 51.5239   1
 -13  11   8 16.0997 9.09491   1
 -13  11   9 225.917 18.9623   1
 -13  11  10 716.735 39.9684   1
 -13  12   1 2808.26 80.3105   1
 -13  12   2 1416.97 43.9795   1
 -13  12   3 2191.60 62.9507   1
 -13  12   4 57.1696 11.3339   1
 -13  12   5 2176.03 61.6107   1
 -13  12   6 1650.27 53.5519   1
 -13  12   7 119.408 13.2786   1
 -13  12   8-3.03865 16.0869   1
 -13  12   9 1497.53 63.4545   1
 -13  13   1 135.376 13.6735   1
 -13  13   2 31.5853 11.4908   1
 -13  13   3 196.376 18.7094   1
 -13  13   4 2431.13 87.1562   1
 -13  13   5 49.3255 10.8276   1
 -13  13   6 231.907 17.0879   1
 -13  13   7 347.592 23.4373   1
 -13  13   8 311.438 22.2059   1
 -13  14   1 311.305 19.5579   1
 -13  14   2 18.0669 9.43793   1
 -13  14   3 1033.21  51.901   1
 -13  14   4 446.763 25.0551   1
 -13  14   5 820.118 30.7585   1
 -13  14   6 22.5412 9.78164   1
 -13  14   7 61.1453 10.9838   1
 -13  15   1  79.041 11.9462   1
 -13  15   2 5966.73 146.592   1
 -13  15   3 3189.30 96.6925   1
 -13  15   4 1348.99 52.4344   1
 -13  15   5 123.655  14.696   1
 -13  16   1 1793.99  95.792   1
 -13  16   2 66.5906 21.1416   1
 -12   0   248127.80 1169.83   1
 -12   0   4 4675.60 158.973   1
 -12   0   630543.80 768.948   1
 -12   0   824108.70 550.611   1
 -12   0  1093846.30 2592.82   1
 -12   0  12 2283.70 84.9179   1
 -12   0  14 2650.76 95.2207   1
 -12   1   1100633.0 2384.66   1
 -12   1   2 54.7177 14.7432   1
 -12   1   318432.00 440.529   1
 -12   1   4 2709.01 71.2875   1
 -12   1   511459.40 281.682   1
 -12   1   6 1743.82   45.83   1
 -12   1   726813.40 652.294   1
 -12   1   8 2206.55 58.2187   1
 -12   1   956151.30 1291.45   1
 -12   1  10 176.456 15.9046   1
 -12   1  1123989.50 570.972   1
 -12   1  12 899.575 34.8315   1
 -12   1  13 4573.16 114.203   1
 -12   1  14 2288.35 67.8915   1
 -12   1  15 6623.25 209.645   1
 -12   2   1 867.292 41.0556   1
 -12   2   2131003.0 3167.06   1
 -12   2   3 5642.99 151.428   1
 -12   2   4 418.662 20.4173   1
 -12   2   5 5455.46 130.619   1
 -12   2   6 3046.98 76.8018   1
 -12   2   7 3459.68 84.6489   1
 -12   2   877742.30 1773.14   1
 -12   2   9 1110.74  37.176   1
 -12   2  1024318.90 553.598   1
 -12   2  11 392.637 22.0764   1
 -12   2  1214499.80 376.585   1
 -12   2  13 132.384 13.5514   1
 -12   2  14 4566.01 122.796   1
 -12   2  15 1197.22 45.8632   1
 -12   3   121365.40 514.283   1
 -12   3   2 30.6069 12.9089   1
 -12   3   366609.90 1640.95   1
 -12   3   4 2233.56  59.736   1
 -12   3   521639.80 528.778   1
 -12   3   6 39.0631 7.53411   1
 -12   3   721220.50 477.289   1
 -12   3   8 4743.58 114.739   1
 -12   3   915065.00 344.338   1
 -12   3  10 2056.77 58.5167   1
 -12   3  1111685.10 271.248   1
 -12   3  12 96.0262 15.1933   1
 -12   3  1315130.40 352.457   1
 -12   3  14 848.831 34.2254   1
 -12   3  15 1785.78 64.2151   1
 -12   4   1 4901.44 137.915   1
 -12   4   2 9882.67 277.392   1
 -12   4   3 346.755 16.5251   1
 -12   4   447990.60 1145.32   1
 -12   4   5  884.68 29.3141   1
 -12   4   6 73.3756 10.5521   1
 -12   4   7 198.376 14.4783   1
 -12   4   8 1790.97 52.9657   1
 -12   4   9 148.666 13.5649   1
 -12   4  1012447.00  287.52   1
 -12   4  11 444.912 22.2679   1
 -12   4  1214930.30 400.129   1
 -12   4  13 74.1648 14.0271   1
 -12   4  14 9420.93 228.827   1
 -12   5   1 3682.77 90.8181   1
 -12   5   2 1245.42  37.762   1
 -12   5   3  191.41 15.9137   1
 -12   5   4 1230.29 38.4363   1
 -12   5   546865.70 1057.30   1
 -12   5   6 9909.77 237.276   1
 -12   5   7 9199.75  213.40   1
 -12   5   8 2485.14 66.4444   1
 -12   5   9 8161.17 198.931   1
 -12   5  10-4.67391 32.2825   1
 -12   5  1114372.70 344.911   1
 -12   5  12 876.031 33.8672   1
 -12   5  13 4692.91 117.541   1
 -12   5  14 148.139 12.1748   1
 -12   6   1 529.203 23.3612   1
 -12   6   2 3639.30 91.1952   1
 -12   6   3 6.15213 8.27742   1
 -12   6   432007.00 767.349   1
 -12   6   5 1517.21 45.6857   1
 -12   6   658696.00 1332.52   1
 -12   6   7 197.854 25.2595   1
 -12   6   8 9038.87  211.89   1
 -12   6   9 2545.33 74.2602   1
 -12   6  1011028.50 259.825   1
 -12   6  11 255.713 16.5727   1
 -12   6  12 5777.38  150.50   1
 -12   6  13 538.468 22.8109   1
 -12   6  14 1912.88 96.3554   1
 -12   7   127355.50 679.195   1
 -12   7   2 71.2158 13.1429   1
 -12   7   315810.30  366.86   1
 -12   7   4 717.618 34.6749   1
 -12   7   5 2165.03 60.4989   1
 -12   7   6 310.396 16.2772   1
 -12   7   728732.30 652.721   1
 -12   7   8 7800.80 196.218   1
 -12   7   9 6962.78 169.136   1
 -12   7  10 5335.42 130.901   1
 -12   7  11 9583.81 227.118   1
 -12   7  12 862.437 32.6354   1
 -12   7  13 89.7216 10.8144   1
 -12   8   1 35.2008 10.7662   1
 -12   8   232365.70 729.661   1
 -12   8   3 28.2049 12.9948   1
 -12   8   411129.10 258.166   1
 -12   8   5 14.5024 9.60415   1
 -12   8   622518.80 512.538   1
 -12   8   7 1679.19 51.3544   1
 -12   8   867997.60 1566.27   1
 -12   8   9 5558.37 134.649   1
 -12   8  1010771.20 252.895   1
 -12   8  11  72.154 11.9595   1
 -12   8  12 866.701  33.668   1
 -12   8  13  18.671 11.2079   1
 -12   9   135721.10 836.287   1
 -12   9   2 1954.42 55.7904   1
 -12   9   333707.70 761.623   1
 -12   9   4 46.3764  9.7565   1
 -12   9   5 6775.29 174.796   1
 -12   9   6 0.80176 9.58666   1
 -12   9   714246.90  327.61   1
 -12   9   8 205.575 13.5868   1
 -12   9   937701.20 854.441   1
 -12   9  10 501.965 23.8736   1
 -12   9  11 6058.28 146.777   1
 -12   9  12 125.427 11.8639   1
 -12   9  1313207.40 288.167   1
 -12  10   1 8021.54 189.839   1
 -12  10   231752.70 718.922   1
 -12  10   3 183.874 14.1827   1
 -12  10   415403.80 354.053   1
 -12  10   5 460.624 20.7481   1
 -12  10   6 9250.61 226.107   1
 -12  10   7 308.555  17.838   1
 -12  10   823991.10 542.589   1
 -12  10   9 578.186 24.4861   1
 -12  10  1018042.70 512.131   1
 -12  10  11 383.258 23.2836   1
 -12  10  1210711.10 248.412   1
 -12  11   172840.10 1699.14   1
 -12  11   2  12.785 10.1343   1
 -12  11   351033.90 1167.63   1
 -12  11   4  14.389 11.8449   1
 -12  11   512156.00 330.409   1
 -12  11   6 114.417 14.2931   1
 -12  11   7 9739.14 232.853   1
 -12  11   8 147.121 12.0417   1
 -12  11   917940.50 514.782   1
 -12  11  10 213.801 21.5943   1
 -12  11  1135825.50 1766.68   1
 -12  12   1 250.889 24.4708   1
 -12  12   233452.60 797.656   1
 -12  12   3 334.199 18.2806   1
 -12  12   4 61.4476 12.5192   1
 -12  12   5 13.8146 11.0576   1
 -12  12   6 3946.32 104.345   1
 -12  12   7 149.261  13.546   1
 -12  12   8 4351.23 126.211   1
 -12  12   9 -0.5748 17.3534   1
 -12  12  1018520.60 1369.52   1
 -12  13   117636.50 442.436   1
 -12  13   2  130.73 12.4673   1
 -12  13   3 3746.80 96.9877   1
 -12  13   4 720.331 28.4438   1
 -12  13   5 8481.47 204.936   1
 -12  13   6 1632.01 57.7753   1
 -12  13   7 6739.64 187.524   1
 -12  13   8 68.9613 13.1346   1
 -12  13   917895.00 832.203   1
 -12  14   1 371.307  21.836   1
 -12  14   2 8605.37 227.938   1
 -12  14   3 822.604 31.5097   1
 -12  14   419932.80 486.287   1
 -12  14   5 184.239 19.7025   1
 -12  14   6 3681.31 97.4128   1
 -12  14   7 209.939 20.0198   1
 -12  14   8 8883.51 252.668   1
 -12  15   1 387.964 23.5515   1
 -12  15   2 907.847 37.4887   1
 -12  15   3 603.335 28.8597   1
 -12  15   4 34.1246 12.8383   1
 -12  15   5 7491.25 186.933   1
 -12  15   6 408.863 23.6985   1
 -12  15   7 3770.98 135.102   1
 -12  16   1 484.111 27.1488   1
 -12  16   2 4354.44 123.904   1
 -12  16   3  18.354 12.2004   1
 -12  16   4 6184.65  157.26   1
 -12  16   5 292.475 20.9847   1
 -12  17   111245.40 295.442   1
 -11   0   2 269.217 24.4652   1
 -11   0   4 199.889 34.9115   1
 -11   0   6 2351.45 107.436   1
 -11   0   8 118.281 18.1845   1
 -11   0  10  319.36 25.7686   1
 -11   0  12 36.4637 14.1825   1
 -11   0  14 1006.03  48.739   1
 -11   1   1 661.029 36.0628   1
 -11   1   2 7323.95 188.595   1
 -11   1   3-0.23476 34.5501   1
 -11   1   4 7458.35 209.964   1
 -11   1   5 1861.05 67.5871   1
 -11   1   6 2364.07 60.3367   1
 -11   1   7 752.559 24.8553   1
 -11   1   8  116.78 15.5039   1
 -11   1   9 301.726 21.2906   1
 -11   1  10 7.20912 10.2285   1
 -11   1  11  167.82 23.4467   1
 -11   1  12 247.494 18.4176   1
 -11   1  13 814.529 30.9776   1
 -11   1  14 138.725 15.3517   1
 -11   1  15 1070.06  50.419   1
 -11   2   1 1145.79 44.0669   1
 -11   2   2  90.876 26.0457   1
 -11   2   3 1614.16 56.0149   1
 -11   2   4 1219.00 49.1467   1
 -11   2   5 2707.93 83.0572   1
 -11   2   6 931.771 28.5444   1
 -11   2   7 5801.14 136.832   1
 -11   2   8 13.9226 9.67849   1
 -11   2   9-11.8031 38.0532   1
 -11   2  10 1232.97 40.7395   1
 -11   2  11 2221.27 63.8635   1
 -11   2  12 218.793 17.4334   1
 -11   2  13  19.703 12.0889   1
 -11   2  14 3.34345 12.9815   1
 -11   2  15 58.3648 10.6476   1
 -11   3   1 511.018 26.5922   1
 -11   3   2 8329.43 219.891   1
 -11   3   3 139.281  21.779   1
 -11   3   4 3.76166 23.4768   1
 -11   3   5 309.008 18.1936   1
 -11   3   6 5733.43 134.748   1
 -11   3   7 321.939 13.4307   1
 -11   3   8 3621.00 89.0134   1
 -11   3   9 88.1493 9.33591   1
 -11   3  10 30.9223 9.15366   1
 -11   3  11 506.817 22.7383   1
 -11   3  12 430.996 27.0277   1
 -11   3  13 42.1268 13.0709   1
 -11   3  14  79.469 13.5115   1
 -11   3  15 570.979 28.2724   1
 -11   4   1 37.5342  16.924   1
 -11   4   2 315.222 24.8396   1
 -11   4   3 229.566 21.5504   1
 -11   4   4 7784.83 251.904   1
 -11   4   5  39.482 9.02283   1
 -11   4   6 4938.52 124.976   1
 -11   4   7 112.716 16.2865   1
 -11   4   8 2369.48 63.1082   1
 -11   4   9 1737.65 49.1755   1
 -11   4  10 498.565 22.4318   1
 -11   4  11 40.5284 10.0022   1
 -11   4  12 390.409 22.5987   1
 -11   4  13 257.726 19.7964   1
 -11   4  14 10.8792  9.3319   1
 -11   4  15-7.83421 17.4825   1
 -11   5   1 1748.79 67.0058   1
 -11   5   2 3005.34 93.8407   1
 -11   5   3 1086.34  44.976   1
 -11   5   4 761.447 28.5552   1
 -11   5   5 328.629 18.6086   1
 -11   5   6 8354.45 197.182   1
 -11   5   7 2573.54  68.575   1
 -11   5   8 397.916 18.2003   1
 -11   5   9 3076.03 81.9364   1
 -11   5  10 66.1661 13.2673   1
 -11   5  11 18.6741 11.4185   1
 -11   5  12 1648.65 52.5165   1
 -11   5  13 63.6797 18.7995   1
 -11   5  14 2013.53 58.8702   1
 -11   5  15 75.4484  10.966   1
 -11   6   1 1903.35 55.2316   1
 -11   6   2 2473.75 93.5807   1
 -11   6   3 439.947 20.1783   1
 -11   6   4 569.153 21.9081   1
 -11   6   5 635.318  23.763   1
 -11   6   6 611.286 24.5269   1
 -11   6   7 7271.71 172.404   1
 -11   6   8 2627.23 70.8749   1
 -11   6   9 1602.61  47.594   1
 -11   6  10 35.5353 11.7932   1
 -11   6  11-14.0173 32.2068   1
 -11   6  12 45.7553 12.7875   1
 -11   6  13 1028.35 37.5181   1
 -11   6  14 1001.52 36.5215   1
 -11   7   1 28.5522 7.81553   1
 -11   7   2 3246.53 83.0744   1
 -11   7   3  10.053 11.0558   1
 -11   7   4 17.0252 9.62097   1
 -11   7   5 1.96223 7.44899   1
 -11   7   6 2244.47 62.0624   1
 -11   7   7 3522.98 90.4686   1
 -11   7   8 4575.67 113.756   1
 -11   7   9 1800.56 52.6732   1
 -11   7  10 1856.53 66.1421   1
 -11   7  11 2148.56 61.9973   1
 -11   7  12-8.59289 28.2074   1
 -11   7  13 1148.68 40.1334   1
 -11   7  14 10.1343 9.05325   1
 -11   8   1 3999.90 106.562   1
 -11   8   2 98.0715 12.8611   1
 -11   8   3 607.774 22.4551   1
 -11   8   4 497.937 19.9333   1
 -11   8   5 830.721 29.7686   1
 -11   8   6 1247.95 39.8576   1
 -11   8   7 455.075 23.2148   1
 -11   8   8 2773.76 73.6535   1
 -11   8   9 402.576 19.5652   1
 -11   8  10 394.185  20.894   1
 -11   8  11 223.724  16.712   1
 -11   8  12 13.6734 9.26391   1
 -11   8  13 18.0237 12.2463   1
 -11   8  14 9.49419 13.8252   1
 -11   9   1 1130.65 36.2368   1
 -11   9   2 619.476 24.7395   1
 -11   9   3 1817.93 54.6355   1
 -11   9   4 8570.12 200.208   1
 -11   9   5 197.113 12.8845   1
 -11   9   6 581.399 24.5902   1
 -11   9   7 144.667 17.2386   1
 -11   9   8  781.26 27.1587   1
 -11   9   9 173.856  12.819   1
 -11   9  10 112.119 11.8199   1
 -11   9  11 176.453 14.8236   1
 -11   9  12 33.9434  9.5975   1
 -11   9  13 291.449 21.9484   1
 -11  10   1 454.049 21.1443   1
 -11  10   2 728.072 27.5089   1
 -11  10   3 3516.39 89.1115   1
 -11  10   4  258.53 15.2012   1
 -11  10   5 121.345 11.9935   1
 -11  10   6 618.132 25.1619   1
 -11  10   7 155.911 12.9161   1
 -11  10   8 335.005 17.0349   1
 -11  10   9 2407.44 63.8213   1
 -11  10  10 237.494 15.7943   1
 -11  10  11 52.6911 17.0099   1
 -11  10  12  61.005 11.3163   1
 -11  10  13 6.97591 6.51662   1
 -11  11   1 186.144 18.2463   1
 -11  11   211472.80 266.475   1
 -11  11   3  513.32 25.9091   1
 -11  11   4 4.87906 10.1808   1
 -11  11   5 69.3671 10.7379   1
 -11  11   6 271.165  19.113   1
 -11  11   7 11.9534 10.0624   1
 -11  11   8 69.8132 18.5472   1
 -11  11   9 288.981  18.904   1
 -11  11  10  310.58 18.2936   1
 -11  11  11 81.8544 11.3315   1
 -11  11  12 249.595 27.1976   1
 -11  12   1 129.513 21.6103   1
 -11  12   2  28.326 14.3623   1
 -11  12   3 199.845 16.1114   1
 -11  12   4 86.7438 11.4602   1
 -11  12   5 2433.97 74.0436   1
 -11  12   6 872.361 35.2454   1
 -11  12   7 1383.41 46.5471   1
 -11  12   8 88.2288 12.4295   1
 -11  12   9 1036.97 43.7948   1
 -11  12  10 24.9642 10.4564   1
 -11  12  11 579.679 49.1411   1
 -11  13   1 33.4888 12.0786   1
 -11  13   2 90.7487 12.3707   1
 -11  13   3  -18.59 36.1336   1
 -11  13   4 1987.76  56.865   1
 -11  13   5 0.85193 22.2596   1
 -11  13   6 2437.20 73.6292   1
 -11  13   7 1611.21 54.8491   1
 -11  13   8 199.639 18.4524   1
 -11  13   9 294.994 28.7596   1
 -11  13  10-0.67639 26.1446   1
 -11  14   1 678.694 32.9614   1
 -11  14   2 151.451 15.0157   1
 -11  14   3 2673.50 76.3154   1
 -11  14   4 15.6226 13.0876   1
 -11  14   5 1733.35 61.8701   1
 -11  14   6 526.842  28.182   1
 -11  14   7 233.591 24.1411   1
 -11  14   8 122.014 17.3429   1
 -11  14   9 38.0255  15.477   1
 -11  15   1 2705.34 82.2447   1
 -11  15   2 556.522 27.8705   1
 -11  15   3  20.177 12.2089   1
 -11  15   4 27.3068 13.4988   1
 -11  15   5 23.5004 12.0223   1
 -11  15   6 772.492 36.6334   1
 -11  15   7 99.1348 11.4843   1
 -11  15   8 415.424 24.8496   1
 -11  16   1 310.402 19.3349   1
 -11  16   2 121.737 14.1554   1
 -11  16   3 3106.58 100.541   1
 -11  16   4 23.2475 15.4547   1
 -11  16   5 675.953 37.2005   1
 -11  16   6 1607.08 58.2967   1
 -11  17   1 712.675 42.7066   1
 -11  17   2  476.26 31.3635   1
 -11  17   3 35.4162 19.8116   1
 -11  17   4 206.033 30.2921   1
 -10   0   2 149.861 22.2781   1
 -10   0   4 2591.14 87.0187   1
 -10   0   624941.40 613.705   1
 -10   0   8  124.61 17.4151   1
 -10   0  10 489.798 30.4837   1
 -10   0  12 474.355 33.0169   1
 -10   0  14 706.202  41.252   1
 -10   0  16 30.9111 13.8033   1
 -10   1   1 4681.11 128.985   1
 -10   1   2 199.691 19.0093   1
 -10   1   317197.30 404.152   1
 -10   1   4 2558.93 74.6257   1
 -10   1   5 424.698 30.2786   1
 -10   1   6 20.5531 20.7557   1
 -10   1   7 2373.69 76.9787   1
 -10   1   8 1074.45 32.3956   1
 -10   1   9 2861.10 81.3995   1
 -10   1  10 3043.67 84.1648   1
 -10   1  11 379.236 23.9386   1
 -10   1  12 2867.09 80.8398   1
 -10   1  13 243.786 17.8532   1
 -10   1  14 891.161 36.0071   1
 -10   1  15 19.8406 14.8735   1
 -10   1  16 472.319 24.0775   1
 -10   2   1 3270.06 93.3581   1
 -10   2   2 2093.64 65.4022   1
 -10   2   3 836.533 35.9198   1
 -10   2   4 1197.08 62.4401   1
 -10   2   5 211.925 18.5484   1
 -10   2   6 8438.94 211.432   1
 -10   2   7 7455.92 183.471   1
 -10   2   8 2719.35 69.9475   1
 -10   2   9 43.5492 7.88933   1
 -10   2  10 58.4299 12.4627   1
 -10   2  11 383.476 21.1363   1
 -10   2  12 2792.43 85.4582   1
 -10   2  13 4.63591 12.1618   1
 -10   2  14 328.397 25.7886   1
 -10   2  15 608.363 32.1126   1
 -10   2  16 31.6969 9.98981   1
 -10   3   1 2477.80 72.0257   1
 -10   3   2 387.042 23.8637   1
 -10   3   3 7874.62 196.099   1
 -10   3   4 1196.36 45.9415   1
 -10   3   5 1705.05 61.3348   1
 -10   3   6 1694.35 76.8903   1
 -10   3   7 7072.45 171.801   1
 -10   3   815211.70 348.178   1
 -10   3   9 2146.86 57.9629   1
 -10   3  10 974.633 39.8166   1
 -10   3  11 308.138  19.666   1
 -10   3  12 2175.78 68.8982   1
 -10   3  13 4353.94 113.887   1
 -10   3  14 458.211  29.454   1
 -10   3  15 446.862 26.8214   1
 -10   3  16  16.763 13.9758   1
 -10   4   1 803.875 36.1858   1
 -10   4   2 5275.28 142.793   1
 -10   4   3 615.588 31.3803   1
 -10   4   410791.90 261.006   1
 -10   4   5 2119.92 75.5476   1
 -10   4   616530.70 412.568   1
 -10   4   723936.50 573.674   1
 -10   4   8 599.343 22.8631   1
 -10   4   9 5602.52 148.288   1
 -10   4  10 299.336 18.4668   1
 -10   4  11 1002.31 35.6122   1
 -10   4  12 281.242 19.8694   1
 -10   4  13 97.0353  18.656   1
 -10   4  14 5792.04 148.568   1
 -10   4  15 47.8447 11.9696   1
 -10   4  16 180.445 24.1607   1
 -10   5   1 8684.81 269.095   1
 -10   5   2 3879.07 118.051   1
 -10   5   311489.40 278.549   1
 -10   5   4 4380.36 119.309   1
 -10   5   557279.20 1330.37   1
 -10   5   6 876.217 30.5466   1
 -10   5   7 2175.68 58.7616   1
 -10   5   8 493.793 37.2508   1
 -10   5   9 2954.36 80.4328   1
 -10   5  10 15.9135 11.4018   1
 -10   5  11 63.0756 12.9669   1
 -10   5  12 668.073 29.8702   1
 -10   5  13 4172.47  114.44   1
 -10   5  14 376.945 21.1327   1
 -10   5  15 1604.24 54.1616   1
 -10   6   1 3708.93 113.496   1
 -10   6   2 433.888 28.1771   1
 -10   6   3 32.4692 17.3845   1
 -10   6   4 2599.63 89.4737   1
 -10   6   5  3.8536 8.99351   1
 -10   6   652210.60 1200.31   1
 -10   6   7 1779.74 51.0317   1
 -10   6   8 160.733  17.061   1
 -10   6   9 24.9976 8.72019   1
 -10   6  10 7141.47 173.186   1
 -10   6  11 17.8738 11.2887   1
 -10   6  12  40.111 23.0385   1
 -10   6  13 445.977 24.7737   1
 -10   6  14 1519.86  48.271   1
 -10   6  15 43.6749 18.3573   1
 -10   7   1 8926.46 245.745   1
 -10   7   2 423.871 29.7835   1
 -10   7   3 6441.40  155.39   1
 -10   7   4  8.2528 10.0043   1
 -10   7   5 3217.62 86.2228   1
 -10   7   6 449.491 18.5571   1
 -10   7   715557.30 365.228   1
 -10   7   8 47.8779 21.1601   1
 -10   7   9 9104.85  212.98   1
 -10   7  10 104.992 13.5911   1
 -10   7  11  147.37 14.1342   1
 -10   7  12 4.11898 10.3691   1
 -10   7  13 875.245 46.1408   1
 -10   7  14 2.17945 7.99498   1
 -10   7  15 3367.00 120.481   1
 -10   8   1 290.118 13.8158   1
 -10   8   2 5677.33 143.156   1
 -10   8   3 1032.07 31.9975   1
 -10   8   4 685.118 29.3496   1
 -10   8   5 62.5056 8.55087   1
 -10   8   614057.10 339.193   1
 -10   8   7 14.7705 9.94906   1
 -10   8   8 831.677 32.7659   1
 -10   8   9 3440.71  87.051   1
 -10   8  10 4387.31 108.107   1
 -10   8  11 1687.86 49.7786   1
 -10   8  12 957.343  42.526   1
 -10   8  13 1532.31 46.5216   1
 -10   8  14 2490.34 183.003   1
 -10   9   1 109.556 12.2343   1
 -10   9   2  314.08 16.1401   1
 -10   9   3 146.675  25.529   1
 -10   9   4 47.2429  14.485   1
 -10   9   5 427.374 36.1685   1
 -10   9   6 1287.59  39.778   1
 -10   9   733722.40  760.83   1
 -10   9   8 4626.71 113.509   1
 -10   9   9 3433.76 86.9713   1
 -10   9  10 2674.23 71.0963   1
 -10   9  11 251.731 14.7171   1
 -10   9  12 34.4581 9.88293   1
 -10   9  13 138.549 15.5154   1
 -10   9  14 80.3026 15.0561   1
 -10  10   1 2430.94  70.799   1
 -10  10   2 2906.55 76.1889   1
 -10  10   3 1511.03  45.227   1
 -10  10   4 1856.93  53.342   1
 -10  10   5 114.737 11.9142   1
 -10  10   619156.20 433.541   1
 -10  10   7 15.3879 8.84293   1
 -10  10   8 1678.19 51.1825   1
 -10  10   9 68.5778 9.22899   1
 -10  10  10 1668.32 52.5679   1
 -10  10  11 2433.80 72.5486   1
 -10  10  12 555.104 28.8245   1
 -10  10  13 1073.77 43.7482   1
 -10  11   1 343.491 20.5581   1
 -10  11   2 743.679 28.5798   1
 -10  11   3 523.299 23.0355   1
 -10  11   4 5706.03 140.015   1
 -10  11   511493.30 267.112   1
 -10  11   6 25.9344 10.2767   1
 -10  11   7 184.852 15.6612   1
 -10  11   8 431.739 20.8514   1
 -10  11   9 52.8753 12.2743   1
 -10  11  10 723.755 30.6075   1
 -10  11  11 5227.36 131.622   1
 -10  11  12 4464.76 217.796   1
 -10  11  13 85.2347  23.683   1
 -10  12   1 1226.51 41.7255   1
 -10  12   223068.80 526.737   1
 -10  12   3 4888.80 129.143   1
 -10  12   4 9420.99 244.993   1
 -10  12   5 6068.30 150.231   1
 -10  12   6 3624.90 97.3805   1
 -10  12   7 2908.70  81.793   1
 -10  12   8 63.8466 13.6629   1
 -10  12   9  597.99 28.8913   1
 -10  12  10 44.1557 9.38486   1
 -10  12  11 51.2889 8.55059   1
 -10  12  12 1266.23 91.0413   1
 -10  13   1 9.41923 21.4325   1
 -10  13   2 214.604 17.3594   1
 -10  13   3 2276.79 68.0588   1
 -10  13   4 630.711 32.2481   1
 -10  13   5 297.242 26.4142   1
 -10  13   6 95.3631 16.7744   1
 -10  13   7 1426.29 47.6077   1
 -10  13   8 320.776 19.0351   1
 -10  13   9 135.775 17.3141   1
 -10  13  10 198.074 16.1887   1
 -10  13  11 1819.08 70.2199   1
 -10  14   1 191.336 21.6284   1
 -10  14   2 1924.34 60.2545   1
 -10  14   3 24.5036 12.0261   1
 -10  14   4 6884.68 173.245   1
 -10  14   5 11.1542 20.3337   1
 -10  14   6 2960.13 91.4038   1
 -10  14   7 952.777 48.6548   1
 -10  14   8 723.198 30.4478   1
 -10  14   9 35.9564 8.38742   1
 -10  14  10 398.181 21.5523   1
 -10  15   1 3098.03 87.5109   1
 -10  15   2 407.485 24.5092   1
 -10  15   3 145.037 15.7304   1
 -10  15   4 1661.02 51.6291   1
 -10  15   5 7008.45 210.835   1
 -10  15   6 466.789 30.3594   1
 -10  15   7 2300.27 69.7177   1
 -10  15   8 154.715  13.951   1
 -10  15   9 31.7147 11.4264   1
 -10  16   1 629.121 29.6469   1
 -10  16   2 1882.83 62.6058   1
 -10  16   3 374.921 28.8199   1
 -10  16   4 3940.77 111.712   1
 -10  16   5  3.3178 11.1316   1
 -10  16   6 2137.55 64.1493   1
 -10  16   7 83.8133 12.8223   1
 -10  16   8 466.704  38.138   1
 -10  17   1 263.808 18.5519   1
 -10  17   2 20.4836 10.0123   1
 -10  17   3 336.153 45.3885   1
 -10  17   4-9.81758 22.6324   1
 -10  17   5 3353.54  91.063   1
 -10  17   6 216.551 26.9828   1
 -10  18   1 255.561 26.6521   1
 -10  18   2 22.4746 19.7765   1
 -10  18   3 53.3078 10.5885   1
  -9   0   2 181.113 19.6339   1
  -9   0   4 128.706 19.4931   1
  -9   0   6 1433.66 59.6773   1
  -9   0   810249.50 298.556   1
  -9   0  1011750.90 284.316   1
  -9   0  12 80.5526 14.8307   1
  -9   0  14 313.965 29.2888   1
  -9   0  16 155.047 21.5389   1
  -9   1   1 524.221 24.6017   1
  -9   1   2 7274.81 183.821   1
  -9   1   3 857.733  31.682   1
  -9   1   4 34.2625 14.3734   1
  -9   1   5 403.194 23.0689   1
  -9   1   6 1886.21 57.9636   1
  -9   1   7 1218.21 43.1657   1
  -9   1   8 1696.30 50.2337   1
  -9   1   9 4078.14 107.846   1
  -9   1  10 1993.58 62.8581   1
  -9   1  11 6692.20 167.849   1
  -9   1  12 3928.25  104.34   1
  -9   1  13  249.60 18.7474   1
  -9   1  14 7559.98 189.536   1
  -9   1  15 1529.21 64.0311   1
  -9   1  16-0.86774 32.8805   1
  -9   2   1 3493.64 91.2948   1
  -9   2   2 2761.25 85.1114   1
  -9   2   3 3467.03  97.004   1
  -9   2   4 3047.67 84.6783   1
  -9   2   5 45.0126 15.8381   1
  -9   2   6 302.379 21.6922   1
  -9   2   7 2154.98 67.1096   1
  -9   2   8 43.3591 13.9759   1
  -9   2   9 8993.95 223.793   1
  -9   2  10 1276.70  41.321   1
  -9   2  11 241.262 18.0206   1
  -9   2  12 6335.79 160.607   1
  -9   2  13 518.943 26.1998   1
  -9   2  14 55.3278 21.6204   1
  -9   2  15 1391.49 53.8923   1
  -9   2  16 199.891 17.5408   1
  -9   3   1 875.901  35.778   1
  -9   3   2 231.713 17.3626   1
  -9   3   3 87.6389  14.246   1
  -9   3   4 4322.17 112.226   1
  -9   3   5 56.0209 12.0165   1
  -9   3   6 182.652 25.0863   1
  -9   3   7 8761.50 222.448   1
  -9   3   8 49.7385  7.2402   1
  -9   3   910877.40 266.534   1
  -9   3  10 42.0404 11.3746   1
  -9   3  11 232.587 26.3058   1
  -9   3  12 407.598 24.7722   1
  -9   3  13  264.22 19.1134   1
  -9   3  14 623.642 30.4696   1
  -9   3  15 1478.36 55.5235   1
  -9   3  16 1676.92 61.7535   1
  -9   4   1 2214.69 64.6944   1
  -9   4   2 79.8996 12.3515   1
  -9   4   3 79.0966 12.5844   1
  -9   4   4 2610.78 79.6374   1
  -9   4   5  5.6243 11.5456   1
  -9   4   6 44.6076 17.5062   1
  -9   4   7 5962.92 154.972   1
  -9   4   812564.90 316.974   1
  -9   4   9 470.014 19.0157   1
  -9   4  1010929.40 254.536   1
  -9   4  11 42.9413  10.515   1
  -9   4  12 1386.20 47.3899   1
  -9   4  13 294.165 21.6192   1
  -9   4  14 27.6594  11.101   1
  -9   4  15 840.305 38.6733   1
  -9   4  16 126.022 10.9071   1
  -9   5   1 54.3326 12.2585   1
  -9   5   2 49.2255  12.231   1
  -9   5   3 2634.28 75.5292   1
  -9   5   4 1835.72 61.9184   1
  -9   5   5 72.4786 15.5663   1
  -9   5   6 2.83681 13.0468   1
  -9   5   7 52.3605 7.24251   1
  -9   5   8 334.053 16.3784   1
  -9   5   911866.20 274.734   1
  -9   5  10 84.8494 11.8114   1
  -9   5  11 8512.34 244.608   1
  -9   5  12 16.3131 13.2163   1
  -9   5  13  435.06 25.6006   1
  -9   5  14 927.297 34.3874   1
  -9   5  15 61.6393 9.80923   1
  -9   5  16 22.2976 8.57049   1
  -9   6   1 4572.24 125.361   1
  -9   6   2 148.092 16.4518   1
  -9   6   3 214.369 18.3044   1
  -9   6   4 2582.88 77.0122   1
  -9   6   5 3221.43 105.361   1
  -9   6   6 42.0851 8.52011   1
  -9   6   7 59.3012 8.15295   1
  -9   6   8 337.621 16.9896   1
  -9   6   9 7151.23 170.188   1
  -9   6  10 73.9382 15.8368   1
  -9   6  11 55.1624 15.0222   1
  -9   6  12 93.4936 13.8412   1
  -9   6  13 220.592 18.4812   1
  -9   6  14 1525.48  46.993   1
  -9   6  15  384.84 24.0124   1
  -9   7   1 4444.26 120.023   1
  -9   7   213499.40 323.282   1
  -9   7   3 38.5104 15.8421   1
  -9   7   4 2033.06 65.2703   1
  -9   7   5 192.425 14.2391   1
  -9   7   6 2900.06 79.0518   1
  -9   7   7 700.916 23.9419   1
  -9   7   8 1618.57 53.6955   1
  -9   7   9 4398.59 108.732   1
  -9   7  10 993.372 31.3939   1
  -9   7  11 224.496 16.5257   1
  -9   7  12 311.723 18.9058   1
  -9   7  13 1094.98 40.3363   1
  -9   7  14 378.736   20.68   1
  -9   7  15 247.079 16.5651   1
  -9   8   1 749.486 35.1759   1
  -9   8   2 1770.59 60.8507   1
  -9   8   3 1120.54 61.8123   1
  -9   8   4 1513.51 46.6413   1
  -9   8   512712.80 293.225   1
  -9   8   6 3234.57 82.6051   1
  -9   8   7 1928.61 55.5173   1
  -9   8   8 883.992  36.354   1
  -9   8   9 564.817 22.3825   1
  -9   8  10 57.5469 8.98199   1
  -9   8  11  150.34 14.9036   1
  -9   8  12 2230.68 64.3722   1
  -9   8  13 342.672 20.3627   1
  -9   8  14 369.752 23.0554   1
  -9   8  15 240.206 16.6048   1
  -9   9   1 321.366 16.2906   1
  -9   9   220105.90 469.066   1
  -9   9   3 170.688 14.8808   1
  -9   9   4 149.357 9.80422   1
  -9   9   5 7510.54 176.504   1
  -9   9   6 602.291 22.3844   1
  -9   9   7 39.2572 10.8949   1
  -9   9   8 1705.64 47.9342   1
  -9   9   9 417.483 19.1859   1
  -9   9  10 109.494 10.0928   1
  -9   9  11 1804.55 50.9836   1
  -9   9  12 2967.08 79.5749   1
  -9   9  13 3792.09 137.671   1
  -9   9  14 3.33144 8.69951   1
  -9  10   1 3989.49 99.6572   1
  -9  10   2 266.043 15.0288   1
  -9  10   3 5650.63 136.458   1
  -9  10   4 3773.64 102.336   1
  -9  10   5 1753.07 62.6742   1
  -9  10   6 68.2187 11.1129   1
  -9  10   7 126.547 16.4508   1
  -9  10   8 5103.65 125.735   1
  -9  10   9 3780.67 96.0624   1
  -9  10  10 1569.68 50.9939   1
  -9  10  11 733.271 42.4262   1
  -9  10  12 1538.06 50.4417   1
  -9  10  13 182.043  15.839   1
  -9  10  14 499.961 38.4305   1
  -9  11   1 3001.25 80.9667   1
  -9  11   2 1538.73 47.1665   1
  -9  11   3 484.153 30.1787   1
  -9  11   4 65.0658 11.2333   1
  -9  11   5  124.52 19.5112   1
  -9  11   6 530.269 22.3614   1
  -9  11   7 973.455 32.5421   1
  -9  11   8 991.749 33.8303   1
  -9  11   9 598.458 28.1597   1
  -9  11  10 859.615 34.7018   1
  -9  11  11 33.1904 12.0378   1
  -9  11  12 31.7972 8.69623   1
  -9  11  13 131.108 16.9815   1
  -9  12   1 1976.13 58.4227   1
  -9  12   2 26.9262 9.36987   1
  -9  12   3 8966.32 220.661   1
  -9  12   4 164.785 14.8844   1
  -9  12   5 226.178 20.4118   1
  -9  12   6 2244.67 63.4414   1
  -9  12   7 3470.73 92.3424   1
  -9  12   8 2381.47 66.8075   1
  -9  12   9 12.0839  11.194   1
  -9  12  10 1230.75 40.2345   1
  -9  12  11 443.932  22.623   1
  -9  12  12 17.6098 7.93671   1
  -9  12  13  126.04 16.7227   1
  -9  13   1 719.131 39.6429   1
  -9  13   2 1682.20  55.198   1
  -9  13   3 66.7574 13.1398   1
  -9  13   4 18.3406 10.8001   1
  -9  13   5 758.417 31.0629   1
  -9  13   6 5074.37 126.117   1
  -9  13   7  53.057 15.2064   1
  -9  13   8 91.2189 15.3709   1
  -9  13   9 824.778 30.7046   1
  -9  13  10  39.194 11.3164   1
  -9  13  11 7.77805 8.33061   1
  -9  13  12 77.2825  34.611   1
  -9  14   1 530.336 32.1936   1
  -9  14   2 1394.92 48.2411   1
  -9  14   3 3339.50 92.2015   1
  -9  14   4 473.291 28.0718   1
  -9  14   5 58.6039 15.0771   1
  -9  14   6 493.511 27.5621   1
  -9  14   7 17.0292 15.6275   1
  -9  14   8 139.007 16.0937   1
  -9  14   9-4.67181 24.0774   1
  -9  14  10 531.146 24.9301   1
  -9  14  11 19.3626   14.34   1
  -9  15   1 848.697  40.631   1
  -9  15   2 8165.82 202.059   1
  -9  15   3 1802.76 56.1225   1
  -9  15   4 191.114 21.1689   1
  -9  15   5 969.106 38.2804   1
  -9  15   6 31.2169  35.569   1
  -9  15   7 296.591 25.0586   1
  -9  15   8 162.056  14.356   1
  -9  15   9 597.863 45.5865   1
  -9  15  10 349.559 33.1544   1
  -9  16   1 78.4378 14.5267   1
  -9  16   2 488.972  34.097   1
  -9  16   3 14.4962 13.3794   1
  -9  16   4 17.2547 14.8122   1
  -9  16   5 112.202  17.726   1
  -9  16   6 254.254 22.9549   1
  -9  16   7 798.728 33.0509   1
  -9  16   8 540.661 43.8379   1
  -9  17   1 190.781 18.8881   1
  -9  17   2 54.4594 14.7599   1
  -9  17   3 218.338 21.8813   1
  -9  17   4 1033.83 44.5194   1
  -9  17   5 1417.40 57.3736   1
  -9  17   6 679.745 30.7806   1
  -9  17   7 443.745 29.3238   1
  -9  18   1 2857.00 98.9705   1
  -9  18   2 889.925 43.5227   1
  -9  18   3 1544.22 98.5462   1
  -9  18   4 371.565 25.6981   1
  -9  18   5 1626.54 561.452   1
  -8   0   2126052.0 2828.33   1
  -8   0   498560.10 2218.30   1
  -8   0   6 7408.07 208.043   1
  -8   0   883320.60 2043.42   1
  -8   0  10228141.0 6242.03   1
  -8   0  1248202.90 1483.51   1
  -8   0  14 5103.04 139.609   1
  -8   0  16 7779.15 208.925   1
  -8   1   1145339.0 3266.18   1
  -8   1   2 8.24185 9.77685   1
  -8   1   3296987.0 6937.73   1
  -8   1   4  605.21 24.5055   1
  -8   1   511683.90 272.479   1
  -8   1   6 1422.27 47.5738   1
  -8   1   731379.00 714.649   1
  -8   1   8 4704.79 157.341   1
  -8   1   963410.90 1614.49   1
  -8   1  10 415.374 19.0301   1
  -8   1  1149168.30 1126.47   1
  -8   1  12 2018.96 64.9636   1
  -8   1  1325921.00 615.508   1
  -8   1  14 954.059 38.6759   1
  -8   1  1510537.90 258.931   1
  -8   1  16 4231.65 114.414   1
  -8   1  1715317.70 345.069   1
  -8   2   1 64.8163 13.1467   1
  -8   2   2166109.0 3762.65   1
  -8   2   3 111.297 12.8279   1
  -8   2   4 5118.65 125.438   1
  -8   2   5 1189.11  39.705   1
  -8   2   668980.20 1563.22   1
  -8   2   7 5852.27 151.668   1
  -8   2   882257.50 1931.22   1
  -8   2   910081.40 265.636   1
  -8   2  1077071.10 1922.66   1
  -8   2  11 548.504 25.9549   1
  -8   2  1231489.50 789.976   1
  -8   2  13-1.85923 30.3212   1
  -8   2  14 3217.75 90.1061   1
  -8   2  15  1.6166 12.2383   1
  -8   2  1616858.40 397.578   1
  -8   2  17 24.1517 8.16361   1
  -8   3   1229314.0 5327.15   1
  -8   3   2  181.83 16.0577   1
  -8   3   3 47.7155 12.0521   1
  -8   3   4 4018.77 103.082   1
  -8   3   537933.20 879.664   1
  -8   3   6 787.198 30.5635   1
  -8   3   747409.00 1126.19   1
  -8   3   8 1035.93 45.1752   1
  -8   3   948652.00 1209.16   1
  -8   3  10 5547.26 154.069   1
  -8   3  1149301.70 1124.71   1
  -8   3  12 1065.39 41.5156   1
  -8   3  13 9428.92 226.132   1
  -8   3  14 2380.74 75.0902   1
  -8   3  1516230.50  385.73   1
  -8   3  16 834.444 62.4716   1
  -8   3  17 8733.66  263.13   1
  -8   4   1 121.693 14.8746   1
  -8   4   214923.70 348.015   1
  -8   4   3 404.754 20.1113   1
  -8   4   417296.80 397.746   1
  -8   4   5 28.9899 11.6475   1
  -8   4   620239.80  519.57   1
  -8   4   7 1222.33 47.9996   1
  -8   4   857521.90 1499.86   1
  -8   4   9 73.2153 12.1262   1
  -8   4  1039901.80 929.661   1
  -8   4  11 5269.19 132.141   1
  -8   4  12  956.49 41.9423   1
  -8   4  13 342.398 23.1317   1
  -8   4  1428503.70 659.719   1
  -8   4  15 1210.79 53.9438   1
  -8   4  1618922.30 434.109   1
  -8   5   141121.60 924.224   1
  -8   5   2 2367.52 66.8782   1
  -8   5   314456.30 334.689   1
  -8   5   4 3908.44  102.26   1
  -8   5   534960.50 805.716   1
  -8   5   6 1529.90 50.8272   1
  -8   5   756196.60 1297.66   1
  -8   5   8 3284.34 83.3496   1
  -8   5   981383.70 1911.47   1
  -8   5  10 2890.64 80.2062   1
  -8   5  11 2963.30 88.3467   1
  -8   5  12 1728.44 57.8678   1
  -8   5  1324548.00  568.26   1
  -8   5  14 400.412  21.708   1
  -8   5  1517878.10  418.78   1
  -8   5  16 856.357 64.7795   1
  -8   6   1 8.08654 14.5734   1
  -8   6   255383.50 1253.92   1
  -8   6   3 1598.23 52.4589   1
  -8   6   431581.40 723.205   1
  -8   6   5 512.746 26.4329   1
  -8   6   661477.70 1421.42   1
  -8   6   7  19.268 7.97242   1
  -8   6   868769.80 1559.78   1
  -8   6   9 553.008 22.3741   1
  -8   6  10 3341.58 86.6509   1
  -8   6  1110020.30  234.25   1
  -8   6  12 9876.25 234.153   1
  -8   6  13 161.319 17.0427   1
  -8   6  1417159.00 396.966   1
  -8   6  15 89.1724  18.904   1
  -8   6  1623881.40 610.986   1
  -8   7   112095.10 287.725   1
  -8   7   2 6551.50 166.333   1
  -8   7   340234.30 918.821   1
  -8   7   4 833.499 35.5145   1
  -8   7   543384.40 1002.14   1
  -8   7   6 782.041 34.4163   1
  -8   7   775867.10 1725.47   1
  -8   7   8 244.028 13.0874   1
  -8   7   9 5695.89 143.696   1
  -8   7  10 6260.74 148.968   1
  -8   7  1144272.80 1009.35   1
  -8   7  12 1980.66 58.4949   1
  -8   7  1314216.70 370.355   1
  -8   7  14 1394.67 44.1156   1
  -8   7  1518526.50 419.936   1
  -8   7  16 31.3885 10.8403   1
  -8   8   1  230.62 21.7241   1
  -8   8   251291.60 1179.17   1
  -8   8   3 3132.16 91.8316   1
  -8   8   456169.30 1403.06   1
  -8   8   5 54.2507 12.8552   1
  -8   8   658667.90 1414.35   1
  -8   8   7 995.168 29.5315   1
  -8   8   824387.30  549.74   1
  -8   8   9 3689.97 94.5465   1
  -8   8  1032364.70 730.703   1
  -8   8  11 1147.92 37.2427   1
  -8   8  1230633.30 698.357   1
  -8   8  13 1491.05 49.5177   1
  -8   8  1420632.90 483.515   1
  -8   8  15 774.692 28.5592   1
  -8   9   152687.00 1229.88   1
  -8   9   2 18.5209 12.8073   1
  -8   9   389034.40 2176.86   1
  -8   9   4 593.269 24.8342   1
  -8   9   5137843.0 3202.78   1
  -8   9   6 5763.60  136.80   1
  -8   9   7 4513.21 110.296   1
  -8   9   8 1612.93 45.6033   1
  -8   9   954807.30 1242.47   1
  -8   9  10 11.7136   8.334   1
  -8   9  1141553.30 944.409   1
  -8   9  12 254.647 16.0452   1
  -8   9  13 5193.61 129.661   1
  -8   9  14 814.216 35.4385   1
  -8   9  15 6062.96 143.217   1
  -8  10   1 76.9806 16.6749   1
  -8  10   250300.30 1185.05   1
  -8  10   3 4025.46 99.3002   1
  -8  10   432344.80 735.685   1
  -8  10   5 1501.09 43.2577   1
  -8  10   6 2211.25 60.4071   1
  -8  10   7 69.8193 17.4512   1
  -8  10   853074.70 1210.09   1
  -8  10   9 302.315  17.153   1
  -8  10  1094726.90 2283.70   1
  -8  10  11   34.57 10.2697   1
  -8  10  1224934.10 596.873   1
  -8  10  13 1374.10 46.3353   1
  -8  10  1413883.70  312.85   1
  -8  11   190918.70 2261.06   1
  -8  11   2 13.3145 10.8447   1
  -8  11   396211.00 2334.49   1
  -8  11   4 843.242 30.5843   1
  -8  11   5 535.879 38.5644   1
  -8  11   6 647.313 24.9849   1
  -8  11   722690.80 513.365   1
  -8  11   8 690.637 29.1091   1
  -8  11   963261.00 1485.80   1
  -8  11  10 819.033 36.2532   1
  -8  11  1140190.20 947.388   1
  -8  11  12  899.21 35.8094   1
  -8  11  13 9924.99 421.357   1
  -8  11  14  20.552 9.32815   1
  -8  12   1 2935.99 88.7534   1
  -8  12   2105824.0 2516.86   1
  -8  12   3 893.454  91.999   1
  -8  12   4 2779.90 74.2195   1
  -8  12   5 152.462 16.9657   1
  -8  12   627316.90  618.45   1
  -8  12   7 15.2606 10.5126   1
  -8  12   845245.70 1041.94   1
  -8  12   9 672.528 31.6467   1
  -8  12  1025876.40 634.807   1
  -8  12  11 2816.00 83.1652   1
  -8  12  1227900.40 970.335   1
  -8  12  13 565.818 30.2185   1
  -8  13   134732.40 817.045   1
  -8  13   2 776.772 43.3017   1
  -8  13   3 114.066 13.7245   1
  -8  13   4-0.03316 29.1407   1
  -8  13   5 6786.20  164.76   1
  -8  13   6 141.112 15.7005   1
  -8  13   742621.60 987.057   1
  -8  13   8 29.6795 13.1459   1
  -8  13   923901.00 581.898   1
  -8  13  10  40.392 12.7881   1
  -8  13  1116460.60 600.772   1
  -8  13  12 131.425  13.315   1
  -8  14   1 3497.64 102.766   1
  -8  14   218129.00  497.02   1
  -8  14   3 196.705 32.0267   1
  -8  14   425192.00 626.141   1
  -8  14   5 67.0222  20.851   1
  -8  14   615288.00 387.698   1
  -8  14   7 1165.31 53.2795   1
  -8  14   8 9958.79 236.914   1
  -8  14   9 19.3528 11.8976   1
  -8  14  1021939.10 655.477   1
  -8  14  11 309.544 27.4555   1
  -8  15   1 9319.04 233.782   1
  -8  15   2 4715.70 127.113   1
  -8  15   3 5322.25 134.531   1
  -8  15   4 1379.27 47.8659   1
  -8  15   523408.40 656.641   1
  -8  15   6  322.16 35.9686   1
  -8  15   710464.60 249.549   1
  -8  15   8 3.66635 9.57826   1
  -8  15   911635.00 329.326   1
  -8  15  10 2471.21 119.788   1
  -8  16   1 2182.09 72.7004   1
  -8  16   212113.00 293.596   1
  -8  16   3 119.576  16.737   1
  -8  16   419415.90 458.824   1
  -8  16   5 108.239 15.8648   1
  -8  16   622333.80 522.544   1
  -8  16   7 107.984 14.6509   1
  -8  16   812588.80 319.418   1
  -8  16   9 78.2017 21.5267   1
  -8  17   1 9835.53 240.218   1
  -8  17   2 4487.96 121.447   1
  -8  17   328380.90  798.55   1
  -8  17   4 251.092 24.2554   1
  -8  17   513158.10 321.026   1
  -8  17   6 176.342 20.6632   1
  -8  17   731095.80  848.14   1
  -8  17   8 3014.84 103.565   1
  -8  18   1 52.0252 15.0565   1
  -8  18   2 7715.70 203.364   1
  -8  18   3 324.624 25.8141   1
  -8  18   415369.50 576.692   1
  -8  18   5 30.5978 8.39805   1
  -8  18   610158.80 356.612   1
  -8  19   117674.00 405.732   1
  -8  19   2 587.172 30.4081   1
  -8  19   328787.80 636.051   1
  -7   0   2 5829.57 140.273   1
  -7   0   4 162.291 24.7663   1
  -7   0   6 1080.73 45.4281   1
  -7   0   8 28.6367 43.5644   1
  -7   0  10 4757.98 129.393   1
  -7   0  12 7441.40 206.241   1
  -7   0  14 5236.49 151.723   1
  -7   0  16 5863.25 182.505   1
  -7   1   121081.60 493.283   1
  -7   1   2 5848.24 136.123   1
  -7   1   3  321.39 14.5052   1
  -7   1   4 8747.20 201.904   1
  -7   1   5  -4.344 32.9481   1
  -7   1   6 568.378 26.8854   1
  -7   1   7 718.121 29.5265   1
  -7   1   8 14.8421 13.6104   1
  -7   1   9 144.354 17.6027   1
  -7   1  10 16.3697 8.06745   1
  -7   1  11 2015.77 69.4697   1
  -7   1  12 1341.15  44.803   1
  -7   1  13 4472.56 111.366   1
  -7   1  14 83.0975 15.0297   1
  -7   1  15 3191.63  92.074   1
  -7   1  16 176.449 13.3918   1
  -7   1  17 1228.18 48.2011   1
  -7   2   124509.80 547.424   1
  -7   2   2 57.3572 8.88268   1
  -7   2   314116.10 320.163   1
  -7   2   4 1279.44 39.1466   1
  -7   2   5 2993.51 77.3083   1
  -7   2   6 210.348 15.6534   1
  -7   2   7 7682.08 187.477   1
  -7   2   8 860.852 39.2622   1
  -7   2   9 1298.20 64.7577   1
  -7   2  10 4434.87 111.237   1
  -7   2  11 418.319 21.0235   1
  -7   2  12 40.2983 11.7669   1
  -7   2  13 9154.89 217.294   1
  -7   2  14 170.538 16.6034   1
  -7   2  15 4262.54 112.373   1
  -7   2  16 821.576 34.6119   1
  -7   2  17 6849.34 600.976   1
  -7   3   1 441.297 20.0656   1
  -7   3   233579.50 748.821   1
  -7   3   3 516.294 21.4835   1
  -7   3   4 315.144 16.9703   1
  -7   3   5 706.242 26.8238   1
  -7   3   610537.30 263.277   1
  -7   3   7 19.2767 12.1275   1
  -7   3   8 21.2901 17.0373   1
  -7   3   9 104.115  26.881   1
  -7   3  10 1747.11 51.0768   1
  -7   3  11 4318.12 110.317   1
  -7   3  12 216.244 17.8788   1
  -7   3  13 2042.98  62.094   1
  -7   3  14 760.547 33.7572   1
  -7   3  15 3177.02 91.9238   1
  -7   3  16 365.233 19.5325   1
  -7   3  17 2081.31 77.7817   1
  -7   4   1 6476.44  165.02   1
  -7   4   2 1669.57 49.2271   1
  -7   4   3 20.8825 9.59497   1
  -7   4   412566.00 288.611   1
  -7   4   5 284.693 15.9154   1
  -7   4   6 1161.27 38.5815   1
  -7   4   7 666.597 28.2486   1
  -7   4   8 1926.27 64.4956   1
  -7   4   9 140.809 12.3837   1
  -7   4  10  33.523 11.5171   1
  -7   4  11 2196.76 61.6901   1
  -7   4  12 2000.84 60.6075   1
  -7   4  13 2316.00 67.5234   1
  -7   4  14 1629.81 53.7847   1
  -7   4  15 926.201 39.5095   1
  -7   4  16 130.488 13.0439   1
  -7   4  17 295.162  17.228   1
  -7   5   121196.90 516.125   1
  -7   5   2 2085.88 60.1329   1
  -7   5   3 31.7349 11.6821   1
  -7   5   4 45.7296 10.7576   1
  -7   5   5 80.2769 11.7165   1
  -7   5   6 4657.68 119.342   1
  -7   5   7 37.2909 13.8364   1
  -7   5   8 2442.25 73.8957   1
  -7   5   9 535.114  22.625   1
  -7   5  10 1127.93 37.8324   1
  -7   5  11 1398.37 42.8628   1
  -7   5  12 32.7839 17.1263   1
  -7   5  13 99.6305 16.8377   1
  -7   5  14 2730.59 83.3904   1
  -7   5  15 838.747  40.651   1
  -7   5  16-6.23501 22.1639   1
  -7   5  17 40.9436 26.4172   1
  -7   6   1 4915.80 128.288   1
  -7   6   2 5111.08 127.575   1
  -7   6   3 53.6987 12.9206   1
  -7   6   4 106.201 12.2015   1
  -7   6   5 3237.08 88.0166   1
  -7   6   6 154.018 14.2288   1
  -7   6   7 182.998 15.9505   1
  -7   6   8 7181.02 172.209   1
  -7   6   9 2257.59 62.1076   1
  -7   6  10 1201.84 45.1262   1
  -7   6  11 1578.69 48.2431   1
  -7   6  12 419.685 25.2024   1
  -7   6  13 5540.54  141.87   1
  -7   6  14 16.8152 13.1204   1
  -7   6  15 478.919 23.9951   1
  -7   6  16 369.247 24.4264   1
  -7   7   1 1219.00 43.9232   1
  -7   7   2 4643.18 120.187   1
  -7   7   3 147.787 21.4203   1
  -7   7   4 7474.94 185.203   1
  -7   7   5 878.241 36.2453   1
  -7   7   6 538.895 32.6308   1
  -7   7   7  58.478 10.0886   1
  -7   7   8 246.068 13.4143   1
  -7   7   9 28.5844 7.67795   1
  -7   7  10 6246.74 147.786   1
  -7   7  11  186.42 16.8945   1
  -7   7  12  263.96 17.7868   1
  -7   7  13 11.5847 12.9409   1
  -7   7  14 439.861 22.3504   1
  -7   7  15 838.588  35.264   1
  -7   7  16 16.0115  6.0725   1
  -7   8   1 505.949 26.4148   1
  -7   8   2 4647.55 164.865   1
  -7   8   3  532.28  26.895   1
  -7   8   4 4.77083 12.1035   1
  -7   8   5 1488.88 51.4303   1
  -7   8   6 163.433  18.615   1
  -7   8   7 286.339 15.6239   1
  -7   8   8 1244.00 35.8128   1
  -7   8   9 3167.52 78.9366   1
  -7   8  10  101.53 10.5767   1
  -7   8  11 334.052 17.1537   1
  -7   8  12 3623.92 95.0574   1
  -7   8  13 852.621 33.1244   1
  -7   8  14 313.416 25.1016   1
  -7   8  15 62.8027 9.91348   1
  -7   8  16 441.237 38.2282   1
  -7   9   1 95.7711 16.0555   1
  -7   9   2 8026.12 203.821   1
  -7   9   3 3212.88 103.973   1
  -7   9   4 229.946 20.9238   1
  -7   9   5 39.1452 11.1952   1
  -7   9   6-18.0507 50.4319   1
  -7   9   7 4161.42  102.00   1
  -7   9   8 1273.69 37.8637   1
  -7   9   9 884.476  29.065   1
  -7   9  10 393.208 19.2114   1
  -7   9  11 5318.60  129.64   1
  -7   9  12 2633.83 71.1723   1
  -7   9  13 108.946 14.5875   1
  -7   9  14-9.35781 26.0325   1
  -7   9  15 48.2849 8.99883   1
  -7  10   1 373.686 29.6391   1
  -7  10   2 40.1679 16.9899   1
  -7  10   3 1920.96 66.1258   1
  -7  10   4 296.499 14.9674   1
  -7  10   518500.90 450.901   1
  -7  10   6-4.66664 50.8061   1
  -7  10   7 4802.08 117.903   1
  -7  10   8 75.6937 11.2582   1
  -7  10   9 5985.69 158.548   1
  -7  10  10 550.018 26.8222   1
  -7  10  11 1210.51 39.5741   1
  -7  10  12  638.13 28.1994   1
  -7  10  13 1723.97 52.4295   1
  -7  10  14 874.967 35.7124   1
  -7  10  15 166.267 14.5526   1
  -7  11   1 52.6716 12.0411   1
  -7  11   2 418.663   21.03   1
  -7  11   3 44.8653  8.9411   1
  -7  11   4 9217.33 226.184   1
  -7  11   5 4704.29 129.487   1
  -7  11   6 10.6031 7.40522   1
  -7  11   7 1474.87 44.3821   1
  -7  11   8 2027.30 60.2582   1
  -7  11   9 9254.96 223.038   1
  -7  11  10 74.2766 16.8685   1
  -7  11  11 11.2207 14.1391   1
  -7  11  12 639.502 27.6345   1
  -7  11  13 403.883 23.6569   1
  -7  11  14 1783.84 66.9797   1
  -7  12   1 3385.84 93.1163   1
  -7  12   2 1672.51 53.6657   1
  -7  12   3 2206.60 77.6128   1
  -7  12   4 3009.52 80.0723   1
  -7  12   5 488.765 31.6599   1
  -7  12   6 2415.92 66.3076   1
  -7  12   7 511.898 24.0659   1
  -7  12   8 134.137 15.3489   1
  -7  12   9 2775.84 77.5734   1
  -7  12  10 32.6933 11.4246   1
  -7  12  11 382.057 28.3913   1
  -7  12  12 794.522 40.5642   1
  -7  12  13 590.343 31.3966   1
  -7  13   1 528.813 32.4646   1
  -7  13   2 61.4551 12.8101   1
  -7  13   3 323.097 20.2657   1
  -7  13   4 2489.53 72.1487   1
  -7  13   5 102.909 20.8704   1
  -7  13   6 312.129 24.2305   1
  -7  13   7 522.586   25.15   1
  -7  13   8 497.437  25.514   1
  -7  13   9 1952.52 58.9888   1
  -7  13  10 717.708 30.0814   1
  -7  13  11 3320.12 123.132   1
  -7  13  12 1757.98 56.5295   1
  -7  13  13 17.9961 12.4315   1
  -7  14   1 142.917 18.5509   1
  -7  14   2 1156.03 50.4794   1
  -7  14   3 221.497 17.7516   1
  -7  14   4 1124.36 41.9533   1
  -7  14   5 645.447 39.0681   1
  -7  14   6 1098.99 40.4195   1
  -7  14   7 168.477  20.286   1
  -7  14   8 425.688 26.2407   1
  -7  14   9 245.736 17.5096   1
  -7  14  10 24.9041 8.91115   1
  -7  14  11 359.594 22.3298   1
  -7  14  12 1107.10 71.0388   1
  -7  15   1 1809.31 64.4294   1
  -7  15   213562.70 326.801   1
  -7  15   3 5058.66 129.893   1
  -7  15   4 726.682 40.6318   1
  -7  15   5 49.4849 15.8206   1
  -7  15   6 2302.92 70.0051   1
  -7  15   7 44.3794 15.8988   1
  -7  15   8 1612.56 48.7945   1
  -7  15   9 1208.95 38.6692   1
  -7  15  10 2078.68 85.1014   1
  -7  15  11 48.6642 9.34859   1
  -7  16   110732.10 296.435   1
  -7  16   2 335.141 34.1657   1
  -7  16   3  234.02 19.3775   1
  -7  16   4  188.82 21.9137   1
  -7  16   5 549.312 37.1393   1
  -7  16   6 26.9435 13.2764   1
  -7  16   7  16.569  10.103   1
  -7  16   8 165.349 14.3891   1
  -7  16   9 714.289 32.0909   1
  -7  16  10 53.2737 16.6181   1
  -7  17   1 70.0917 15.5708   1
  -7  17   2 982.068 42.2234   1
  -7  17   3 319.032 36.2544   1
  -7  17   4 2456.13 81.4428   1
  -7  17   5 1493.89 52.8815   1
  -7  17   6 198.205 17.2081   1
  -7  17   7 24.6541 14.0101   1
  -7  17   8 21.4675 8.97168   1
  -7  18   1 2318.23 77.1917   1
  -7  18   2 2422.99 99.6979   1
  -7  18   3 483.491 29.5035   1
  -7  18   4 2429.75 75.5717   1
  -7  18   5 2304.56 69.9373   1
  -7  18   6 1170.06  56.651   1
  -7  18   7 13.9921 10.8005   1
  -7  19   1 1404.79 141.375   1
  -7  19   2 1435.60 68.3268   1
  -7  19   3 465.123 38.4802   1
  -7  19   4 1036.55  221.66   1
  -6   0   270905.50 1547.63   1
  -6   0   4174238.0 3956.46   1
  -6   0   616718.90 385.741   1
  -6   0   8 3691.85 120.247   1
  -6   0  10 265.541 20.4955   1
  -6   0  1224183.80 747.451   1
  -6   0  1410474.80  413.94   1
  -6   0  16 4000.89 112.028   1
  -6   1   1 3592.29  90.442   1
  -6   1   2 8080.06 184.203   1
  -6   1   331871.00 718.229   1
  -6   1   420026.60 448.656   1
  -6   1   518772.60  437.16   1
  -6   1   6 3349.24 85.5678   1
  -6   1   716429.40 376.627   1
  -6   1   8 4151.45 111.458   1
  -6   1   9 2626.28 80.8122   1
  -6   1  10 124.281 12.1052   1
  -6   1  1113745.80 349.455   1
  -6   1  12 2983.70 83.3072   1
  -6   1  1317284.30 396.602   1
  -6   1  14 4260.78 134.321   1
  -6   1  15 130.694 17.2308   1
  -6   1  16 2055.05 58.8448   1
  -6   1  17 110.632 10.0349   1
  -6   2   116923.90 385.721   1
  -6   2   2 141.217 13.2363   1
  -6   2   3 659.837 22.5194   1
  -6   2   4 2629.82 67.9436   1
  -6   2   5 42.1621 9.13701   1
  -6   2   657426.90 1350.19   1
  -6   2   7 1216.05 38.3108   1
  -6   2   8 178.575 17.7821   1
  -6   2   9 303.059 31.7698   1
  -6   2  1018635.20 441.378   1
  -6   2  11 5803.58  150.51   1
  -6   2  1228555.60 646.437   1
  -6   2  13 3345.18 88.3814   1
  -6   2  14 507.824 35.4615   1
  -6   2  15 1999.17 62.2904   1
  -6   2  16 4754.89 131.188   1
  -6   2  17 111.416 11.4731   1
  -6   3   177730.50 1719.90   1
  -6   3   2 149.556 16.6785   1
  -6   3   350512.60 1121.86   1
  -6   3   4 2435.60 63.7263   1
  -6   3   582356.30 1852.17   1
  -6   3   6 120.931  11.447   1
  -6   3   740229.80  904.64   1
  -6   3   8 68.8448 14.1011   1
  -6   3   9 1202.32 49.1596   1
  -6   3  10 7439.00 192.942   1
  -6   3  1118271.70 420.587   1
  -6   3  12 3804.61 98.1787   1
  -6   3  13 2688.70 75.9508   1
  -6   3  14 3819.27 103.702   1
  -6   3  1512312.80 297.671   1
  -6   3  16 214.585 16.2931   1
  -6   3  17 178.301  14.488   1
  -6   4   1 9892.38 228.117   1
  -6   4   2 3239.57 81.9845   1
  -6   4   3 2572.98 67.8853   1
  -6   4   425035.60 561.847   1
  -6   4   5 1619.71 47.2325   1
  -6   4   667573.40 1516.89   1
  -6   4   7 261.845 16.8292   1
  -6   4   828074.30 734.058   1
  -6   4   9 2872.32 89.3292   1
  -6   4  10 219.015 14.7107   1
  -6   4  11 2.39047 13.3531   1
  -6   4  12 3005.92 80.7189   1
  -6   4  13 2184.80 65.4402   1
  -6   4  1415376.80 362.174   1
  -6   4  15 2116.23 77.0797   1
  -6   4  16 7501.83 215.227   1
  -6   4  17 28.4506 7.82663   1
  -6   5   1 663.867 28.3498   1
  -6   5   213886.60 316.832   1
  -6   5   368681.20 1531.35   1
  -6   5   4  28.754 10.8469   1
  -6   5   571100.40 1595.79   1
  -6   5   6 485.489 22.3279   1
  -6   5   762703.40 1425.10   1
  -6   5   8 3342.07 108.585   1
  -6   5   926481.30 608.393   1
  -6   5  10-9.92391 25.3687   1
  -6   5  11 735.843 30.2628   1
  -6   5  12  710.76 30.4413   1
  -6   5  1324175.60 553.831   1
  -6   5  14 603.889 29.0305   1
  -6   5  1523347.50 562.228   1
  -6   5  16  11.163 9.09996   1
  -6   5  17 1008.34 50.9113   1
  -6   6   117592.40 401.137   1
  -6   6   2168510.0 3843.49   1
  -6   6   3 11.7409 10.1886   1
  -6   6   4104780.0 2375.13   1
  -6   6   5 596.112 25.2132   1
  -6   6   659273.50 1341.12   1
  -6   6   7 555.083 25.6643   1
  -6   6   843112.40 994.549   1
  -6   6   9 299.488 16.3969   1
  -6   6  10 4280.16 104.492   1
  -6   6  11 3421.99 98.2527   1
  -6   6  12 2998.94   88.15   1
  -6   6  13 919.276 37.3536   1
  -6   6  1425612.00 589.282   1
  -6   6  15-1.64829 27.7574   1
  -6   6  16 7418.31  181.27   1
  -6   6  17 155.764  18.597   1
  -6   7   1 7218.71 176.387   1
  -6   7   2 5637.32 140.679   1
  -6   7   367319.00 1604.40   1
  -6   7   4 8882.24 211.516   1
  -6   7   536413.60 825.035   1
  -6   7   6 50.2708  10.938   1
  -6   7   739805.40 927.902   1
  -6   7   8 3992.71 98.5902   1
  -6   7   919827.00 458.198   1
  -6   7  10 2179.55 59.0011   1
  -6   7  11 8264.77 194.367   1
  -6   7  12 915.873 34.4087   1
  -6   7  1318372.30 432.408   1
  -6   7  14 0.54188 13.4885   1
  -6   7  15 2535.25  74.463   1
  -6   7  16-5.34994 15.7963   1
  -6   8   1 1.09651 12.4388   1
  -6   8   2 117.196 13.8817   1
  -6   8   3 1324.09 50.4429   1
  -6   8   463088.20 1438.66   1
  -6   8   5 330.824 22.3209   1
  -6   8   673799.00 1747.30   1
  -6   8   7 2957.37 76.7474   1
  -6   8   8 7584.85 186.143   1
  -6   8   9 2157.45 59.8201   1
  -6   8  10 2488.37 67.0494   1
  -6   8  11 3656.48 92.2254   1
  -6   8  1211038.20 256.076   1
  -6   8  13  567.44 30.8087   1
  -6   8  1410388.40 283.878   1
  -6   8  15 3438.83 99.2852   1
  -6   8  16 2616.27  89.903   1
  -6   9   1 5120.90 135.601   1
  -6   9   2 1013.85  45.993   1
  -6   9   3 699.982 36.1646   1
  -6   9   4  531.92 29.1387   1
  -6   9   550551.50 1318.09   1
  -6   9   6 952.236 31.9194   1
  -6   9   716917.40  399.85   1
  -6   9   8 0.86304 8.41425   1
  -6   9   9 5589.00 133.297   1
  -6   9  10 1749.30 52.3947   1
  -6   9  1110822.50 251.881   1
  -6   9  12 2635.32 71.3428   1
  -6   9  13 290.906 18.2648   1
  -6   9  14 1869.28 73.9499   1
  -6   9  15 261.763 31.2749   1
  -6  10   1 288.676 22.0125   1
  -6  10   2 2992.13 100.922   1
  -6  10   3 966.375 41.9822   1
  -6  10   4 4372.44 135.914   1
  -6  10   5 56.8526 9.05524   1
  -6  10   6 6387.10 159.667   1
  -6  10   7 910.128   28.98   1
  -6  10   8 1886.96 52.5266   1
  -6  10   9 3793.06 99.7486   1
  -6  10  1022264.10 510.601   1
  -6  10  11-7.46598  33.048   1
  -6  10  12 5198.49 132.887   1
  -6  10  13 99.8306 12.3302   1
  -6  10  14 7322.79 179.879   1
  -6  10  15 161.979 11.8625   1
  -6  11   1 1604.27 60.2643   1
  -6  11   2 228.144 23.9475   1
  -6  11   313423.30 344.212   1
  -6  11   4 6959.71  191.07   1
  -6  11   5 399.631 20.1245   1
  -6  11   6 270.378  14.633   1
  -6  11   714003.60 343.847   1
  -6  11   8 4794.80 125.994   1
  -6  11   9 2628.85 76.9055   1
  -6  11  10 277.652 18.9912   1
  -6  11  11 5891.88 151.821   1
  -6  11  12 6049.98 183.016   1
  -6  11  13 4308.50 111.144   1
  -6  11  14 355.687  23.073   1
  -6  12   1 3308.64 87.8867   1
  -6  12   213689.60 340.666   1
  -6  12   3 7366.21 178.715   1
  -6  12   4 6342.41 160.018   1
  -6  12   5 2652.14 75.0571   1
  -6  12   6 243.333 16.7662   1
  -6  12   710544.00 253.563   1
  -6  12   813836.50 321.654   1
  -6  12   9 192.252 21.1306   1
  -6  12  10 1875.06 55.3447   1
  -6  12  11-10.0515 47.9829   1
  -6  12  12 8292.55 254.941   1
  -6  12  13 4.96079 11.3002   1
  -6  12  14 1042.73  59.888   1
  -6  13   112616.20 300.907   1
  -6  13   2 6.94132 12.5078   1
  -6  13   3 5014.35 131.807   1
  -6  13   4 302.694 31.6916   1
  -6  13   511281.00 284.004   1
  -6  13   6-8.57027 37.8351   1
  -6  13   7 5055.87  124.27   1
  -6  13   8 2289.07 66.3182   1
  -6  13   9 7780.75 188.089   1
  -6  13  10 1837.82 56.5752   1
  -6  13  1111409.40 266.426   1
  -6  13  12 443.239 26.6347   1
  -6  13  13 1535.37 80.5704   1
  -6  14   1 1541.79 56.4989   1
  -6  14   212129.30 287.113   1
  -6  14   3 2206.00 70.2299   1
  -6  14   415717.70  364.38   1
  -6  14   5 3.95397 11.8481   1
  -6  14   613679.70 318.179   1
  -6  14   7 435.308 26.9276   1
  -6  14   8 5940.44 149.926   1
  -6  14   9 546.369  25.342   1
  -6  14  10 4339.66 118.838   1
  -6  14  11 1214.80   45.94   1
  -6  14  12 761.925 54.1506   1
  -6  15   1 4829.63 159.787   1
  -6  15   2 1690.95 54.2275   1
  -6  15   313668.30  320.08   1
  -6  15   4 856.428 37.2095   1
  -6  15   516768.80 389.039   1
  -6  15   6 624.493 31.3444   1
  -6  15   7 7770.15 199.935   1
  -6  15   8 1116.38 38.3635   1
  -6  15   9 4853.41 138.022   1
  -6  15  10  33.993 8.82843   1
  -6  15  11 533.578 29.3786   1
  -6  16   1 2092.46 69.5228   1
  -6  16   211438.50 273.032   1
  -6  16   3 1795.65 56.7723   1
  -6  16   410534.80 253.928   1
  -6  16   5 24.2675  16.945   1
  -6  16   613241.40 309.383   1
  -6  16   7 1090.17 38.0242   1
  -6  16   8 6120.22 149.552   1
  -6  16   9 698.737  28.627   1
  -6  16  10 403.636 48.1398   1
  -6  17   1 4690.66 189.451   1
  -6  17   2 2435.22 76.8938   1
  -6  17   310852.40 258.394   1
  -6  17   4 270.522 22.2619   1
  -6  17   513535.60 339.195   1
  -6  17   6  342.01 21.5361   1
  -6  17   7 4997.19 136.003   1
  -6  17   8 10.9874 7.65895   1
  -6  17   9 324.398 23.2966   1
  -6  18   1 133.977 28.9487   1
  -6  18   2 95.9739 18.2101   1
  -6  18   3  854.14 40.0413   1
  -6  18   4 8916.26 228.647   1
  -6  18   5 242.964 15.6979   1
  -6  18   6 5048.44 123.161   1
  -6  18   7 124.198 16.0289   1
  -6  19   1 128.989 12.6435   1
  -6  19   2 332.834 35.3789   1
  -6  19   3 351.946 20.2556   1
  -6  19   4 31.4901 8.95983   1
  -6  19   5 3389.66 99.7864   1
  -6  20   1 398.746 39.0872   1
  -5   0   2 755.225 28.4208   1
  -5   0   431753.60 703.195   1
  -5   0   616268.20 369.161   1
  -5   0   8 210.101 26.4857   1
  -5   0  10  436.13 38.3417   1
  -5   0  12 462.475 91.3261   1
  -5   0  14 3227.86 182.306   1
  -5   0  16-1.37304 28.3419   1
  -5   0  18 6425.83 174.008   1
  -5   1   1 3403.10 82.1683   1
  -5   1   2 397.398 15.0253   1
  -5   1   3 468.908 17.5015   1
  -5   1   4 825.741 26.0434   1
  -5   1   518730.90 421.713   1
  -5   1   6 1743.84  49.063   1
  -5   1   7  256.35 19.6576   1
  -5   1   8 1803.36 57.4489   1
  -5   1   9 205.382 23.4441   1
  -5   1  10 1164.84  55.748   1
  -5   1  11  54.395 12.9657   1
  -5   1  12 235.441 21.9935   1
  -5   1  13 1648.55 54.8198   1
  -5   1  14 2714.80 88.6945   1
  -5   1  15 205.922 17.2813   1
  -5   1  16 1846.82 54.4594   1
  -5   1  17 278.343 15.0175   1
  -5   1  18 1726.30 85.8497   1
  -5   2   114629.00 328.802   1
  -5   2   2 1373.40   38.25   1
  -5   2   315843.90  356.64   1
  -5   2   4 79.0507 9.89043   1
  -5   2   5 154.219 12.1222   1
  -5   2   6 379.104 17.8265   1
  -5   2   7 3006.73 77.1294   1
  -5   2   8 948.681 35.0746   1
  -5   2   9 2709.02 79.0836   1
  -5   2  10 2757.68 85.6605   1
  -5   2  11 81.9566 9.93709   1
  -5   2  12  88.354 14.0432   1
  -5   2  13 2523.82 71.3548   1
  -5   2  14 4037.28  116.22   1
  -5   2  15 1224.30 42.6696   1
  -5   2  16 807.355 30.3727   1
  -5   2  17 227.668 14.5381   1
  -5   2  18 74.3368 19.1016   1
  -5   3   1 693.122 23.8257   1
  -5   3   2 8148.35 187.943   1
  -5   3   3 30.2127 9.31984   1
  -5   3   424630.50 550.468   1
  -5   3   5 1166.13 35.6657   1
  -5   3   613380.50  304.80   1
  -5   3   7 614.746 23.9269   1
  -5   3   8 11.8446 9.05178   1
  -5   3   9 380.785 30.4322   1
  -5   3  10 173.422  17.534   1
  -5   3  11 39.3123 9.32662   1
  -5   3  12 1710.13 51.0681   1
  -5   3  13-7.09229 27.5122   1
  -5   3  14 239.245 20.7776   1
  -5   3  15 1585.68 52.1359   1
  -5   3  16 1286.64 42.8151   1
  -5   3  17 749.951 30.4481   1
  -5   4   1 59.7936 9.58343   1
  -5   4   2 430.034 19.4831   1
  -5   4   349886.10 1174.66   1
  -5   4   4 1863.03 50.9287   1
  -5   4   5 24.1652 8.97192   1
  -5   4   6 7441.15 174.422   1
  -5   4   7 406.029 27.1859   1
  -5   4   8 508.207 22.8316   1
  -5   4   9 159.854 15.7533   1
  -5   4  10  814.84 29.5087   1
  -5   4  11 1199.18  36.857   1
  -5   4  12 94.9348 12.1918   1
  -5   4  13 3284.56 108.976   1
  -5   4  14 557.404 25.7503   1
  -5   4  15 16.4101 17.8533   1
  -5   4  16 309.987 22.6742   1
  -5   4  17 204.176 15.4097   1
  -5   5   1 2591.78 70.8756   1
  -5   5   220344.70 457.415   1
  -5   5   3 246.612 16.4267   1
  -5   5   4 489.263 25.5469   1
  -5   5   5 5861.45 142.471   1
  -5   5   612909.30 297.892   1
  -5   5   7 21.0459 10.2118   1
  -5   5   8 573.422 27.6414   1
  -5   5   9 1403.61 54.6265   1
  -5   5  10 1132.88  36.113   1
  -5   5  11 299.364   17.00   1
  -5   5  12 2344.85 67.4224   1
  -5   5  13 1360.89 43.7476   1
  -5   5  14 1475.84 49.2722   1
  -5   5  15 190.333 20.9735   1
  -5   5  16 28.3867 9.72138   1
  -5   5  17 2495.35  92.957   1
  -5   6   1 70.2259 16.3704   1
  -5   6   2 526.437 24.7593   1
  -5   6   3 972.645 33.5341   1
  -5   6   418677.50 423.808   1
  -5   6   5 2095.78 59.0425   1
  -5   6   6 465.767 22.1246   1
  -5   6   7 430.464 22.5644   1
  -5   6   8-0.14314 39.0748   1
  -5   6   9 3942.67 106.072   1
  -5   6  10 385.689 16.1274   1
  -5   6  11 1.66149 9.44985   1
  -5   6  12 848.703 45.8308   1
  -5   6  13 1453.54 47.4833   1
  -5   6  14 132.229 17.7033   1
  -5   6  15 508.173  25.582   1
  -5   6  16 11.5243 15.6923   1
  -5   6  17-13.7237 15.3693   1
  -5   7   1 6235.76 152.578   1
  -5   7   211879.10 276.646   1
  -5   7   3 4326.20 111.391   1
  -5   7   4 9.35112 12.3731   1
  -5   7   5 4232.90 108.702   1
  -5   7   6 31.4777 14.8073   1
  -5   7   7 1591.79 52.3409   1
  -5   7   8 45.9902  13.135   1
  -5   7   9 474.408 19.0247   1
  -5   7  10  74.501 12.1008   1
  -5   7  11 295.779 15.8922   1
  -5   7  12 1672.03 51.7486   1
  -5   7  13 1886.10 60.1201   1
  -5   7  14 219.735 22.4326   1
  -5   7  15 694.101 27.2663   1
  -5   7  16 5.02653 8.72503   1
  -5   7  17 194.089 20.4891   1
  -5   8   1 21.6717 12.1089   1
  -5   8   2 8116.47 195.275   1
  -5   8   310640.40 260.848   1
  -5   8   4 6664.71  165.37   1
  -5   8   5 560.043 28.8382   1
  -5   8   6 812.205 34.6605   1
  -5   8   7 9184.46 227.077   1
  -5   8   8 3294.27 87.0743   1
  -5   8   9 5941.14 141.687   1
  -5   8  10 518.268 21.2908   1
  -5   8  11 98.8774 16.9508   1
  -5   8  1211136.90 259.553   1
  -5   8  13  874.83 33.4162   1
  -5   8  14 468.001 31.7687   1
  -5   8  15 3.85747 8.73565   1
  -5   8  16 73.3314 9.60458   1
  -5   9   1 1148.15 44.0882   1
  -5   9   2 2980.98 85.2232   1
  -5   9   3 589.687 29.3361   1
  -5   9   4 594.469 29.9491   1
  -5   9   5 113.277 17.3399   1
  -5   9   6 4986.47  150.00   1
  -5   9   7 5268.77 125.028   1
  -5   9   8 1285.00 36.7497   1
  -5   9   9 5062.82 123.385   1
  -5   9  10 628.775 25.8011   1
  -5   9  11 2376.65 65.0801   1
  -5   9  12 1889.38 56.4944   1
  -5   9  13 103.387 14.3365   1
  -5   9  14 1258.51 43.2695   1
  -5   9  15 25.3829 9.04541   1
  -5   9  16 44.3245 8.02652   1
  -5  10   1 28.9193 13.1459   1
  -5  10   2 142.607 17.9757   1
  -5  10   3 2292.05  71.748   1
  -5  10   4 9.73355 13.8972   1
  -5  10   5 75.9839 15.6343   1
  -5  10   6 3192.75 79.0646   1
  -5  10   7 2216.36 58.5882   1
  -5  10   8  194.07 13.3435   1
  -5  10   9 2720.95 73.3992   1
  -5  10  10 43.8192 9.35159   1
  -5  10  11 2640.96 73.1649   1
  -5  10  12 1134.34 40.6785   1
  -5  10  13 2530.47 72.4344   1
  -5  10  14 81.0872 11.9809   1
  -5  10  15-2.55061 15.8473   1
  -5  11   1 3092.49 93.8505   1
  -5  11   2 6834.93 179.236   1
  -5  11   3 425.138 28.5644   1
  -5  11   4 158.982 12.4353   1
  -5  11   5 574.156 22.2651   1
  -5  11   6 7246.64 179.111   1
  -5  11   7 609.552 24.0612   1
  -5  11   8 877.399 31.8446   1
  -5  11   9 522.621 25.2895   1
  -5  11  10 242.184  20.074   1
  -5  11  11 98.1398 13.7123   1
  -5  11  12 182.715 15.4265   1
  -5  11  13 176.243 16.4526   1
  -5  11  14  18.931 8.96489   1
  -5  11  15 1610.19 57.4787   1
  -5  12   1 573.632 27.9893   1
  -5  12   2 1142.45 38.8673   1
  -5  12   3 2153.75 61.3411   1
  -5  12   4 672.968 27.4235   1
  -5  12   516760.60 388.726   1
  -5  12   6 589.042 24.9559   1
  -5  12   7  751.04 29.1026   1
  -5  12   8 230.569 22.9005   1
  -5  12   9 343.389 21.4256   1
  -5  12  10 3487.35  93.204   1
  -5  12  11 1680.90 52.6602   1
  -5  12  12 2828.65 85.7862   1
  -5  12  13 56.1293 10.8931   1
  -5  12  14 1385.50  76.109   1
  -5  13   1 501.558 22.1347   1
  -5  13   2 809.376 33.2251   1
  -5  13   3 179.506 19.1088   1
  -5  13   4 2167.72 68.2202   1
  -5  13   5 313.182 19.8198   1
  -5  13   6 4751.47 122.603   1
  -5  13   7 3558.03 92.7008   1
  -5  13   8 935.539 36.7974   1
  -5  13   9  44.582 13.8764   1
  -5  13  10 901.509 33.0846   1
  -5  13  11 2074.71 79.1202   1
  -5  13  12 929.586 40.2803   1
  -5  13  13 7.48903 7.71683   1
  -5  14   1 4188.08 139.312   1
  -5  14   2 2127.64 67.2726   1
  -5  14   3 2305.14 68.4539   1
  -5  14   4 2.41334 17.6046   1
  -5  14   5 4180.46 111.132   1
  -5  14   6 3510.15 99.6392   1
  -5  14   7 871.999 39.1182   1
  -5  14   8 533.521 26.5822   1
  -5  14   9 121.423 14.6933   1
  -5  14  10 808.917 29.9504   1
  -5  14  11 1778.52 57.1669   1
  -5  14  12 663.555 27.4277   1
  -5  14  13 49.4309  16.911   1
  -5  15   1 739.972 31.1493   1
  -5  15   2 2113.76 63.3087   1
  -5  15   3 22.8063 12.2223   1
  -5  15   4 1775.74 58.7414   1
  -5  15   5  931.98 36.4189   1
  -5  15   6 19.5257 12.8129   1
  -5  15   7  376.24 21.6618   1
  -5  15   8 1032.60 36.5794   1
  -5  15   9  73.592 14.0288   1
  -5  15  10-8.81096 24.8718   1
  -5  15  11 67.5339 9.70078   1
  -5  15  12 59.3857 17.8027   1
  -5  16   1 170.428 20.7841   1
  -5  16   2 2502.03 75.2251   1
  -5  16   3  908.36 35.9838   1
  -5  16   4 687.151 32.8341   1
  -5  16   5 482.042 24.9494   1
  -5  16   6 17.4419 11.8438   1
  -5  16   7 117.593 15.0839   1
  -5  16   8 112.962 20.8486   1
  -5  16   9 35.3698 10.1557   1
  -5  16  10 355.642 24.1483   1
  -5  16  11-6.79881  13.106   1
  -5  17   1 378.795 42.9019   1
  -5  17   2 542.899 29.6069   1
  -5  17   3 910.007 37.2607   1
  -5  17   4 26.5259 15.2386   1
  -5  17   5 427.155 27.0166   1
  -5  17   6 4.48329 13.5789   1
  -5  17   7 597.498 25.2566   1
  -5  17   8 10.1711 13.7613   1
  -5  17   9-16.0701 19.4795   1
  -5  18   1 6700.99 174.501   1
  -5  18   2 860.575 41.7434   1
  -5  18   3 27.5042 16.4858   1
  -5  18   4 210.693 16.9289   1
  -5  18   5 458.595 21.9195   1
  -5  18   6 339.512 22.7825   1
  -5  18   7 130.042 17.8898   1
  -5  18   8-14.2446 13.0965   1
  -5  19   1 697.824 45.8398   1
  -5  19   2 2268.58 79.8431   1
  -5  19   3 60.8591 12.7241   1
  -5  19   4 47.3921  10.194   1
  -5  19   5 19.5999 13.3551   1
  -5  19   6 2.37206 12.8355   1
  -5  20   1 1105.32 93.1885   1
  -5  20   2 37.0402 19.3015   1
  -4   0   250200.60 1163.44   1
  -4   0   485388.70 1890.06   1
  -4   0   6 1632.67 52.0929   1
  -4   0   872796.80 1701.75   1
  -4   0  1074581.20 1878.59   1
  -4   0  1220704.10 504.799   1
  -4   0  1419482.90 808.602   1
  -4   0  16 2244.26 69.2339   1
  -4   0  1812906.70 305.328   1
  -4   1   182290.40 1827.47   1
  -4   1   2 1599.76 41.8657   1
  -4   1   3194548.0 4327.03   1
  -4   1   413135.40 296.172   1
  -4   1   5 2503.05 64.0082   1
  -4   1   6 1770.94  50.367   1
  -4   1   713531.70 307.629   1
  -4   1   8 1095.01 42.6886   1
  -4   1   970296.50 1637.34   1
  -4   1  10 764.702 67.5078   1
  -4   1  1169328.60 1638.79   1
  -4   1  12 823.377 29.3787   1
  -4   1  1314806.70 364.636   1
  -4   1  14 2300.62 109.507   1
  -4   1  15 134.486 14.4128   1
  -4   1  16 7910.73 187.816   1
  -4   1  17 1711.18 50.3505   1
  -4   1  18 3976.34 155.032   1
  -4   2   1 4941.50 116.148   1
  -4   2   258733.60 1301.22   1
  -4   2   3 6788.65 157.303   1
  -4   2   4 1600.75 45.1358   1
  -4   2   5 1331.76 38.6147   1
  -4   2   613522.10 317.657   1
  -4   2   733479.20 793.706   1
  -4   2   811601.10 276.632   1
  -4   2   9 338.763 26.4067   1
  -4   2  1020261.30 528.884   1
  -4   2  11 3033.63 88.5825   1
  -4   2  1218876.30 429.296   1
  -4   2  13 1982.20 61.2421   1
  -4   2  14 83.6894 14.2635   1
  -4   2  15 351.124 23.6723   1
  -4   2  1614710.80 337.247   1
  -4   2  17 257.012 17.0576   1
  -4   2  1810563.50  413.08   1
  -4   3   173027.20 1714.58   1
  -4   3   2 1209.83 35.5441   1
  -4   3   329408.40  663.49   1
  -4   3   4 1184.95 35.3687   1
  -4   3   513863.50 314.218   1
  -4   3   6 698.995 25.6545   1
  -4   3   744024.20 991.078   1
  -4   3   8 3062.30 98.3003   1
  -4   3   922441.90 543.443   1
  -4   3  10 145.861 19.4426   1
  -4   3  1138762.80 892.818   1
  -4   3  12 1419.80 45.7948   1
  -4   3  13 422.482 28.4663   1
  -4   3  14 1743.34 59.7424   1
  -4   3  1512129.40 327.126   1
  -4   3  16 1006.72 37.8027   1
  -4   3  1719995.40 663.345   1
  -4   3  18 375.951 27.0627   1
  -4   4   1 3429.07 83.2705   1
  -4   4   235450.50 824.595   1
  -4   4   3 1497.76 41.2584   1
  -4   4   4 2134.70 56.7513   1
  -4   4   5 1995.27 53.7407   1
  -4   4   621369.80 481.475   1
  -4   4   7 57.7655 11.2658   1
  -4   4   851301.60 1165.10   1
  -4   4   9 1778.30 56.8167   1
  -4   4  1028139.50 659.703   1
  -4   4  11 4468.24 110.055   1
  -4   4  12 3584.04 94.3867   1
  -4   4  13 1919.15 66.3142   1
  -4   4  14 8285.04 216.718   1
  -4   4  15 4823.33 126.587   1
  -4   4  1610436.60 272.278   1
  -4   4  17 128.777 14.2957   1
  -4   5   118631.30 419.835   1
  -4   5   2 2576.90 66.0534   1
  -4   5   3 3459.42 84.6811   1
  -4   5   4 6095.53 143.425   1
  -4   5   5 5289.37  126.41   1
  -4   5   6 310.406 15.9946   1
  -4   5   7 4816.03 120.252   1
  -4   5   8 4189.19 107.318   1
  -4   5   963906.20 1467.53   1
  -4   5  10 833.653 27.7848   1
  -4   5  11 5728.41 147.771   1
  -4   5  12 434.312 23.4115   1
  -4   5  13 9744.78 228.852   1
  -4   5  14 346.536 22.0647   1
  -4   5  1521298.00 493.484   1
  -4   5  16  33.029 11.0931   1
  -4   5  1717809.10 399.196   1
  -4   6   1 886.001  31.187   1
  -4   6   217984.20 404.917   1
  -4   6   3 718.703 27.4217   1
  -4   6   4 9702.09 225.647   1
  -4   6   5 2858.85 75.4376   1
  -4   6   622370.30 507.308   1
  -4   6   7 218.984   16.14   1
  -4   6   836342.90 851.686   1
  -4   6   9 1203.36 45.4702   1
  -4   6  10 1567.17 52.2329   1
  -4   6  11 15.4714 14.2998   1
  -4   6  12 2180.55 63.3256   1
  -4   6  13 4452.73 120.288   1
  -4   6  1412491.10 305.239   1
  -4   6  15 752.776  29.835   1
  -4   6  1612619.50 290.701   1
  -4   6  17 640.555 31.2016   1
  -4   7   1 8018.88 187.533   1
  -4   7   215677.80 358.064   1
  -4   7   344653.80 1105.77   1
  -4   7   4 3689.05 96.2048   1
  -4   7   525283.60 615.127   1
  -4   7   6 3798.03 99.1745   1
  -4   7   712710.50 299.079   1
  -4   7   8 69.7613 16.7868   1
  -4   7   9 4018.25 98.7154   1
  -4   7  10 441.237 20.3148   1
  -4   7  1115039.50 342.911   1
  -4   7  12 428.195 34.2025   1
  -4   7  13 4257.51 112.685   1
  -4   7  14 799.226 37.2528   1
  -4   7  15 6232.12 153.744   1
  -4   7  16 156.031 13.4533   1
  -4   7  1712689.10 540.782   1
  -4   8   1 187.885 19.4242   1
  -4   8   227990.60  641.64   1
  -4   8   3 1978.49 62.5595   1
  -4   8   413994.50 338.087   1
  -4   8   5 2697.09 76.4555   1
  -4   8   618140.20 420.678   1
  -4   8   7 123.499 19.7352   1
  -4   8   824928.70 572.834   1
  -4   8   9 1086.36 33.2029   1
  -4   8  1038912.40 875.498   1
  -4   8  11 2978.74 81.8692   1
  -4   8  1226848.90 611.698   1
  -4   8  13 64.7246 17.6833   1
  -4   8  14 8599.09 207.922   1
  -4   8  15 170.034 13.9623   1
  -4   8  1616299.40 604.372   1
  -4   9   171851.00 1625.57   1
  -4   9   2 489.858 25.8047   1
  -4   9   325683.20 629.398   1
  -4   9   4 3395.44 107.211   1
  -4   9   584125.00 1934.57   1
  -4   9   6 2788.63 82.7542   1
  -4   9   712905.90 313.797   1
  -4   9   8 7639.22 177.229   1
  -4   9   913021.50 300.848   1
  -4   9  10 1318.93 39.4707   1
  -4   9  1111883.10 274.507   1
  -4   9  12 9.37518 10.5087   1
  -4   9  13 6301.69 155.012   1
  -4   9  14 249.755 16.1488   1
  -4   9  15 1933.68 56.4774   1
  -4   9  16 1261.37 43.1509   1
  -4  10   1 9.17498 15.4017   1
  -4  10   219351.80 450.947   1
  -4  10   3 235.951 22.7333   1
  -4  10   4 295.668 23.9638   1
  -4  10   5 2613.23 79.9949   1
  -4  10   6 8676.80 217.896   1
  -4  10   7 9189.01 235.878   1
  -4  10   847109.10 1069.13   1
  -4  10   9 950.089 31.9863   1
  -4  10  1035260.20 797.092   1
  -4  10  11 39.8267  9.5364   1
  -4  10  1210767.40 254.037   1
  -4  10  13 2184.21 61.7229   1
  -4  10  14 7929.16  214.58   1
  -4  10  15 197.956 14.0113   1
  -4  10  16 2540.01 76.1875   1
  -4  11   136166.30 831.351   1
  -4  11   2 1110.94 44.7845   1
  -4  11   335006.70 814.776   1
  -4  11   4 61.4909  13.836   1
  -4  11   5 7879.39 188.372   1
  -4  11   6  23.843 9.80486   1
  -4  11   729648.40 669.791   1
  -4  11   8 412.375 23.6317   1
  -4  11   933823.60 765.868   1
  -4  11  10 32.1613 10.5822   1
  -4  11  1129995.80 680.113   1
  -4  11  12 901.588 32.1383   1
  -4  11  13 7171.18 237.923   1
  -4  11  14 1700.94 50.8815   1
  -4  11  15 498.953 30.0174   1
  -4  12   1 7700.00 192.394   1
  -4  12   245747.90 1044.86   1
  -4  12   3 33.3967 9.95801   1
  -4  12   4 2536.02 78.6439   1
  -4  12   5 157.853 15.2992   1
  -4  12   6 3710.73  106.88   1
  -4  12   7 35.0995 13.0734   1
  -4  12   816366.70 373.562   1
  -4  12   9   89.17 14.3848   1
  -4  12  1023996.60 548.395   1
  -4  12  11 927.839 35.3915   1
  -4  12  12 9057.66 229.575   1
  -4  12  13 3857.17 140.072   1
  -4  12  14 187.525 14.2056   1
  -4  13   111844.30 278.341   1
  -4  13   2 779.875 29.4594   1
  -4  13   3 2136.83 60.2177   1
  -4  13   4 134.665 20.1798   1
  -4  13   5 3578.81 92.6644   1
  -4  13   6 3721.23 94.3144   1
  -4  13   7 6727.60 162.631   1
  -4  13   8 782.045 30.7859   1
  -4  13   914416.40 334.265   1
  -4  13  10  695.44 29.2089   1
  -4  13  1120469.90 471.941   1
  -4  13  12 3812.80 119.709   1
  -4  13  13 8769.84 318.901   1
  -4  13  14 1011.68  36.798   1
  -4  14   1 2146.58 80.3588   1
  -4  14   217723.90 405.626   1
  -4  14   3 28.4556 10.4434   1
  -4  14   410195.70 241.617   1
  -4  14   5 689.002 32.3132   1
  -4  14   6 1038.55  44.008   1
  -4  14   7 240.209 23.8212   1
  -4  14   810287.80 240.402   1
  -4  14   9 323.352 25.8593   1
  -4  14  1010101.30 240.625   1
  -4  14  11 235.986 15.3438   1
  -4  14  12 375.813 20.5474   1
  -4  14  13 573.683 36.6084   1
  -4  15   130488.20  697.12   1
  -4  15   2 5619.69 140.609   1
  -4  15   3 4527.48 116.451   1
  -4  15   4 687.424 33.5603   1
  -4  15   5  123.90 19.1653   1
  -4  15   6 828.558 33.9873   1
  -4  15   7 3574.51 92.5386   1
  -4  15   8 1425.68 45.6648   1
  -4  15   9 5768.27 140.466   1
  -4  15  10 1299.30 44.8077   1
  -4  15  11 4697.46 155.288   1
  -4  15  12  960.66 67.8369   1
  -4  16   1 2204.50 72.5877   1
  -4  16   2 6462.00 162.731   1
  -4  16   3 4931.20 131.589   1
  -4  16   4 4547.29 128.668   1
  -4  16   5 4.17601 12.1072   1
  -4  16   616488.80 383.871   1
  -4  16   7 46.6066 12.7918   1
  -4  16   8 9735.25 231.253   1
  -4  16   9 906.831 43.8137   1
  -4  16  10 1156.61 54.7925   1
  -4  16  11 793.852 57.2011   1
  -4  17   1 51.6695 16.6248   1
  -4  17   2 3663.48 105.039   1
  -4  17   322999.40 592.714   1
  -4  17   4-9.72979 32.3232   1
  -4  17   517315.00 412.342   1
  -4  17   6 822.277 31.8779   1
  -4  17   717133.20 394.629   1
  -4  17   8 1142.50 41.6779   1
  -4  17   9 1358.39 45.2615   1
  -4  17  10 3230.29 375.786   1
  -4  18   1 1237.75 47.6418   1
  -4  18   2 123.279 17.6201   1
  -4  18   3 4649.18 124.374   1
  -4  18   415166.70 350.692   1
  -4  18   5 77.0863 11.2067   1
  -4  18   614138.70 411.189   1
  -4  18   7 474.303 24.6453   1
  -4  18   8 5260.34 129.902   1
  -4  19   1 8122.41 257.961   1
  -4  19   2 1842.02 63.1867   1
  -4  19   3 9463.51 251.061   1
  -4  19   4 520.944 31.3557   1
  -4  19   516038.60 369.193   1
  -4  19   6 1325.55 48.7932   1
  -4  20   1 50.4908 15.6055   1
  -4  20   216876.80 701.505   1
  -4  20   3 17.3754 25.7359   1
  -4  20   4 9466.14 235.236   1
  -3   0   2 5901.61 141.155   1
  -3   0   4 7936.93 184.346   1
  -3   0   616029.50 377.965   1
  -3   0   8 1417.44 66.6659   1
  -3   0  10 2023.40 99.2914   1
  -3   0  12 667.115 58.4772   1
  -3   0  14 3401.82 108.403   1
  -3   0  16 417.825 26.0979   1
  -3   0  18 4416.87 142.362   1
  -3   1   1 1675.52 43.4464   1
  -3   1   227539.50 610.614   1
  -3   1   3 1857.67 49.9581   1
  -3   1   427761.40 616.641   1
  -3   1   5 1025.22 30.3626   1
  -3   1   6 7685.88 177.275   1
  -3   1   7 8442.16 197.525   1
  -3   1   8 5567.77 147.955   1
  -3   1   9  279.74  25.633   1
  -3   1  10 639.955 39.5684   1
  -3   1  11 625.927 30.2474   1
  -3   1  12 1856.69 61.4266   1
  -3   1  13  153.42 23.0089   1
  -3   1  14 617.953 34.2615   1
  -3   1  15 580.506 26.4264   1
  -3   1  16 35.1463 11.0826   1
  -3   1  17 780.732 30.1568   1
  -3   1  18 180.673 17.2717   1
  -3   2   1 7511.56 171.052   1
  -3   2   2  192.17 16.4366   1
  -3   2   3 1014.81 32.8379   1
  -3   2   4 240.015 12.6515   1
  -3   2   519177.10 429.489   1
  -3   2   611041.70 252.236   1
  -3   2   736006.90 826.437   1
  -3   2   8 1211.52 40.6488   1
  -3   2   9  219.12 17.7881   1
  -3   2  10 1843.82 80.0826   1
  -3   2  11 225.458 24.2739   1
  -3   2  12 367.237  28.724   1
  -3   2  13 356.645 22.7356   1
  -3   2  14 18.7116 10.7412   1
  -3   2  15 9914.23 237.784   1
  -3   2  16 2849.59 79.2488   1
  -3   2  17 765.737 30.0778   1
  -3   2  18 1002.49 40.6691   1
  -3   3   1 3739.87 89.5869   1
  -3   3   225366.90 562.727   1
  -3   3   3 1668.70 45.4727   1
  -3   3   4 1439.66 42.3352   1
  -3   3   515302.80 345.846   1
  -3   3   6 6489.50 154.513   1
  -3   3   7 271.388  16.985   1
  -3   3   8 2730.12 78.1469   1
  -3   3   9 2427.41 72.5806   1
  -3   3  1013922.50 341.923   1
  -3   3  11 1317.27 39.6252   1
  -3   3  12  244.03 16.7471   1
  -3   3  13 394.083 21.8967   1
  -3   3  14-12.7306 69.3292   1
  -3   3  15 709.738 33.6515   1
  -3   3  16 3740.45 128.744   1
  -3   3  17 25.9786  11.323   1
  -3   3  18 118.991 24.2718   1
  -3   4   1 3689.36 87.6317   1
  -3   4   2 7349.00 176.054   1
  -3   4   3 3291.60 80.0245   1
  -3   4   4 3492.74 86.9225   1
  -3   4   515089.20 343.569   1
  -3   4   6 403.537 19.1312   1
  -3   4   710062.70 234.632   1
  -3   4   8 3069.69 83.1504   1
  -3   4   9 2152.99 76.9828   1
  -3   4  10 1510.84 53.1772   1
  -3   4  11 1244.73 45.3882   1
  -3   4  12 2972.09 80.0033   1
  -3   4  13 246.884 16.9844   1
  -3   4  14 963.289 38.4576   1
  -3   4  15  893.94 38.6716   1
  -3   4  16 1559.58 55.0519   1
  -3   4  17 70.0988 12.7222   1
  -3   4  18 70.9413 32.0278   1
  -3   5   128459.50 651.001   1
  -3   5   2 240.204 12.2207   1
  -3   5   3 2519.92 63.5587   1
  -3   5   4 2138.19 55.6493   1
  -3   5   5 4972.53 120.103   1
  -3   5   610305.50 237.685   1
  -3   5   7 784.815 30.0765   1
  -3   5   8 130.579 21.6174   1
  -3   5   9 4144.47 115.084   1
  -3   5  10 3607.71 109.465   1
  -3   5  11 2291.84 63.7795   1
  -3   5  12 3845.26 101.787   1
  -3   5  13 3508.77 97.9175   1
  -3   5  14 923.978 40.1442   1
  -3   5  15 3332.97 93.0371   1
  -3   5  16 55.6541 10.4326   1
  -3   5  17 196.573 19.5843   1
  -3   6   1 4649.91 111.931   1
  -3   6   2 963.913  29.819   1
  -3   6   3 9992.03 229.135   1
  -3   6   4 386.628 17.9437   1
  -3   6   514664.20 343.593   1
  -3   6   622233.90 506.271   1
  -3   6   7 385.692 19.8349   1
  -3   6   8 1320.29 43.7587   1
  -3   6   9 71.8309 20.6421   1
  -3   6  10  140.99  12.785   1
  -3   6  11  946.41 32.0314   1
  -3   6  12 2881.85 76.6624   1
  -3   6  13 3469.84 95.4233   1
  -3   6  14 50.3496 18.0173   1
  -3   6  15 461.635 22.4055   1
  -3   6  16 623.373 27.5644   1
  -3   6  17 143.965 12.9572   1
  -3   7   1 3139.26 78.9602   1
  -3   7   2 161.842 13.0031   1
  -3   7   3 5056.56  125.27   1
  -3   7   4 884.546 31.6309   1
  -3   7   515807.60 361.738   1
  -3   7   6 7348.72 175.968   1
  -3   7   7 2450.90 69.9292   1
  -3   7   8 86.2844 27.1446   1
  -3   7   9 2152.64 74.2051   1
  -3   7  10 9801.79  229.04   1
  -3   7  11 1463.80 46.1048   1
  -3   7  12 392.132 21.7698   1
  -3   7  13 3413.66 96.7357   1
  -3   7  14 -10.058 35.4895   1
  -3   7  15 82.4009 12.2524   1
  -3   7  16 0.63556  9.4854   1
  -3   7  17 980.071 35.7536   1
  -3   8   1 6937.37 162.985   1
  -3   8   2 3043.04 83.0494   1
  -3   8   3 3763.25 98.2259   1
  -3   8   4 374.641 22.5914   1
  -3   8   516654.20 382.571   1
  -3   8   6 101.526 18.3067   1
  -3   8   7 8639.75 225.535   1
  -3   8   8 1869.33 95.5645   1
  -3   8   9 55.0764 11.5144   1
  -3   8  10  262.89 18.5529   1
  -3   8  11 368.619 21.2947   1
  -3   8  12 347.006 21.8675   1
  -3   8  13-19.3446  32.118   1
  -3   8  14 234.484 15.8087   1
  -3   8  15 438.494 21.9669   1
  -3   8  16 166.535 28.1809   1
  -3   8  17 81.9516   10.31   1
  -3   9   1 685.696 28.7374   1
  -3   9   2 1285.45 40.6863   1
  -3   9   3 65.5054 12.0962   1
  -3   9   4 401.757 24.0834   1
  -3   9   5 158.071 16.3851   1
  -3   9   6 5341.17 138.225   1
  -3   9   7 867.755 40.3857   1
  -3   9   8 1057.26 32.5956   1
  -3   9   9 1542.79 54.1059   1
  -3   9  10 1664.44 46.9097   1
  -3   9  11 2703.83 71.4123   1
  -3   9  12 19.1551 10.6762   1
  -3   9  13 23.2001 11.5647   1
  -3   9  14 374.813  19.439   1
  -3   9  15 6.54669 8.47159   1
  -3   9  16 17.4842 8.05078   1
  -3  10   1 5472.82 139.882   1
  -3  10   2 155.436 19.3429   1
  -3  10   3 7950.09 193.528   1
  -3  10   4 1195.52 47.3225   1
  -3  10   5 428.084 39.3147   1
  -3  10   6 513.597 35.5086   1
  -3  10   7 130.475 10.2619   1
  -3  10   8 9317.69 215.965   1
  -3  10   9 360.212 17.2129   1
  -3  10  10 1957.47 53.9775   1
  -3  10  11 874.076 31.4502   1
  -3  10  12 34.4348 8.25344   1
  -3  10  13 132.842 13.4842   1
  -3  10  14 142.602 13.5324   1
  -3  10  15 1267.87 39.4021   1
  -3  10  16 109.479 11.1498   1
  -3  11   1 176.347 17.7624   1
  -3  11   2 330.917 35.4532   1
  -3  11   3 1782.90 73.5058   1
  -3  11   4 4384.08 126.471   1
  -3  11   5 1185.98   37.70   1
  -3  11   6 4413.52 108.029   1
  -3  11   7 1138.88 43.6256   1
  -3  11   8 67.8841 9.25287   1
  -3  11   9 3178.36 80.5918   1
  -3  11  10 2866.06 75.1039   1
  -3  11  11 177.322 16.0592   1
  -3  11  12  531.41 23.3753   1
  -3  11  13  591.96  26.489   1
  -3  11  14 326.032  17.964   1
  -3  11  15 204.062 14.1056   1
  -3  12   1 1668.31  57.804   1
  -3  12   2 2226.62 79.7463   1
  -3  12   3 7409.62  177.49   1
  -3  12   4 715.273 25.3437   1
  -3  12   5 114.778  13.898   1
  -3  12   6 1338.42 39.8977   1
  -3  12   7  27.989 9.41883   1
  -3  12   8-0.94459 30.4181   1
  -3  12   9 157.064 14.2329   1
  -3  12  10 78.7122 12.9758   1
  -3  12  11  31.015 11.1891   1
  -3  12  12 1803.65 53.9538   1
  -3  12  13 251.244 16.9966   1
  -3  12  14 1215.03 45.4374   1
  -3  12  15 27.9863 8.56159   1
  -3  13   1 138.108 20.8762   1
  -3  13   2 2294.67 67.7857   1
  -3  13   3 1646.34 46.8158   1
  -3  13   4 122.005 18.7312   1
  -3  13   5 1846.82 53.9685   1
  -3  13   6  40.201 10.4522   1
  -3  13   7 45.3343 13.1417   1
  -3  13   8 308.629 17.2584   1
  -3  13   9 2458.96  67.456   1
  -3  13  10 975.473 35.4812   1
  -3  13  11 771.798 33.9297   1
  -3  13  12 280.881 17.4659   1
  -3  13  13 672.399 29.5939   1
  -3  13  14 1980.87 59.9511   1
  -3  14   1 3383.28 89.8897   1
  -3  14   2 70.2452 19.8387   1
  -3  14   3 1001.68  47.299   1
  -3  14   4 6845.53 163.538   1
  -3  14   5 121.544 14.5976   1
  -3  14   6 1213.15  40.811   1
  -3  14   7 35.2879 13.1435   1
  -3  14   8 2664.61 70.8311   1
  -3  14   9 384.779 20.8907   1
  -3  14  10 696.978 29.2618   1
  -3  14  11 509.345 24.0754   1
  -3  14  12 110.981 16.0534   1
  -3  14  13 331.451 26.5146   1
  -3  15   1 69.8118 12.7774   1
  -3  15   2 4471.36 114.505   1
  -3  15   3 6319.65 153.828   1
  -3  15   4 2143.06 64.8538   1
  -3  15   5 1414.21 44.7144   1
  -3  15   6 25.3761 17.0009   1
  -3  15   7-6.96558 34.3476   1
  -3  15   8 3389.13 90.6206   1
  -3  15   9 184.635 15.5794   1
  -3  15  10 275.319 21.9769   1
  -3  15  11-3.25118 18.2593   1
  -3  15  12 165.969   16.74   1
  -3  16   1 15.9499 13.7124   1
  -3  16   2 4763.77 130.001   1
  -3  16   3 9862.11 236.053   1
  -3  16   4 328.124 22.3301   1
  -3  16   5 252.601 19.2048   1
  -3  16   6 34.7627 13.2539   1
  -3  16   7 100.393 22.9522   1
  -3  16   8 361.846 28.7104   1
  -3  16   9 81.7919  12.377   1
  -3  16  10 190.981 21.8252   1
  -3  16  11 496.977 29.6987   1
  -3  17   1 403.317 26.2947   1
  -3  17   2 896.159 45.7871   1
  -3  17   3 66.6813 12.7594   1
  -3  17   4 9.79735 20.0752   1
  -3  17   5 45.2954 13.0678   1
  -3  17   6 412.171 22.1243   1
  -3  17   7 1003.88 37.5191   1
  -3  17   8 465.875 28.2903   1
  -3  17   9 97.1653 12.7057   1
  -3  17  10 14.2956 8.95631   1
  -3  18   1 40.7034 18.3151   1
  -3  18   2 183.471 23.0773   1
  -3  18   3 7.74996 10.8669   1
  -3  18   4 7.23003 11.5666   1
  -3  18   5 3630.35 107.544   1
  -3  18   6 620.185 31.9149   1
  -3  18   7 534.541 26.3989   1
  -3  18   8 776.336 48.9357   1
  -3  18   9 708.083 38.9778   1
  -3  19   1 616.966 38.7281   1
  -3  19   2 3980.37 111.772   1
  -3  19   3 224.887 17.6128   1
  -3  19   4 88.9245 16.5452   1
  -3  19   5 168.727 16.9052   1
  -3  19   6 9.04193 10.8875   1
  -3  19   7 136.435 14.0342   1
  -3  20   1 206.165 23.0554   1
  -3  20   2 382.037 25.0878   1
  -3  20   3 132.078 14.6231   1
  -3  20   4 858.108 59.4619   1
  -2   0   238542.60 849.859   1
  -2   0   428339.00 645.499   1
  -2   0   6 9871.51 231.763   1
  -2   0   8 4267.66 124.478   1
  -2   0  10  423.90 58.4637   1
  -2   0  12 2037.65  152.10   1
  -2   0  1414112.40 340.428   1
  -2   0  1611266.60 266.627   1
  -2   0  18 1278.89 61.7148   1
  -2   1   121106.90 482.378   1
  -2   1   2 212.551 10.7672   1
  -2   1   360457.90 1345.85   1
  -2   1   4 6270.80 147.589   1
  -2   1   5 6533.79  155.97   1
  -2   1   617085.70 387.687   1
  -2   1   713059.00 298.591   1
  -2   1   8 614.881 42.0171   1
  -2   1   9 2904.54   87.73   1
  -2   1  10 2025.15 72.6554   1
  -2   1  11 4247.66 133.792   1
  -2   1  12 844.673 43.6138   1
  -2   1  1319259.60 456.796   1
  -2   1  14 3568.37 98.7577   1
  -2   1  15 103.477 11.7611   1
  -2   1  16 3734.40 94.6395   1
  -2   1  17 1327.56 43.1367   1
  -2   1  18 -5.9849 25.7529   1
  -2   2   1 28.9799 6.09813   1
  -2   2   293425.80 2135.89   1
  -2   2   3 8613.14 205.513   1
  -2   2   4 1718.88  51.019   1
  -2   2   5 3547.82 87.9087   1
  -2   2   639907.30 886.148   1
  -2   2   711351.40 262.979   1
  -2   2   8 390.797 22.5133   1
  -2   2   9  10.253 22.7451   1
  -2   2  10 2127.18 71.6758   1
  -2   2  11 2864.76 90.3678   1
  -2   2  1222628.10 564.962   1
  -2   2  13  353.21 22.2304   1
  -2   2  14  465.51 26.1461   1
  -2   2  15 71.2708 11.8478   1
  -2   2  16 1446.45 50.1658   1
  -2   2  17 62.1033 12.3595   1
  -2   2  18 399.643 21.4939   1
  -2   3   188824.80 2096.73   1
  -2   3   2 8703.69 209.835   1
  -2   3   3181370.0 4165.25   1
  -2   3   4 45.5931 8.19693   1
  -2   3   5 7373.00 170.978   1
  -2   3   6 121.144 12.0417   1
  -2   3   726731.10 601.333   1
  -2   3   8 881.607 35.9171   1
  -2   3   9  367.94 24.2812   1
  -2   3  10 187.527 27.0541   1
  -2   3  11 4679.64 134.486   1
  -2   3  12 953.195 33.8026   1
  -2   3  13 273.086 18.6053   1
  -2   3  14 1903.21 62.4677   1
  -2   3  15 805.453  40.038   1
  -2   3  16 1488.53 52.1185   1
  -2   3  17 4118.30 125.296   1
  -2   3  18 768.389  35.183   1
  -2   4   1 75.1527 9.41649   1
  -2   4   2 5258.70 124.049   1
  -2   4   3 29.6041 8.84079   1
  -2   4   4111806.0 2534.61   1
  -2   4   5 1945.90 51.7361   1
  -2   4   640437.00 901.337   1
  -2   4   7 55.0068 11.5953   1
  -2   4   8 719.303 33.6876   1
  -2   4   9 7544.72 187.317   1
  -2   4  10 2437.04 83.1757   1
  -2   4  11 6983.89  168.30   1
  -2   4  12 9870.85 240.541   1
  -2   4  13 292.012 23.0355   1
  -2   4  1423780.80 553.867   1
  -2   4  15 101.839 12.8213   1
  -2   4  16 7903.81 249.008   1
  -2   4  17  742.89 33.7475   1
  -2   4  18 16.5078 9.02829   1
  -2   5   1 572.735 20.3165   1
  -2   5   2 6719.43 155.584   1
  -2   5   358038.30 1284.86   1
  -2   5   413172.50 297.509   1
  -2   5   5233697.0 5302.79   1
  -2   5   6 1542.84 44.5561   1
  -2   5   7 8036.47 190.141   1
  -2   5   8 1400.72  46.969   1
  -2   5   9 2562.67 80.0607   1
  -2   5  1015197.30 363.159   1
  -2   5  11 116.268 10.3815   1
  -2   5  12 106.732 17.1157   1
  -2   5  13 3745.21 103.996   1
  -2   5  14 324.597 23.2819   1
  -2   5  15 7720.70 207.188   1
  -2   5  16 68.9434 15.1458   1
  -2   5  17 912.326 40.2094   1
  -2   5  18-6.07486 12.3984   1
  -2   6   110974.10 254.675   1
  -2   6   229234.70 678.622   1
  -2   6   3 5313.90 126.312   1
  -2   6   4185241.0 4174.26   1
  -2   6   5 308.897 16.3828   1
  -2   6   615727.50  357.07   1
  -2   6   712925.60  298.19   1
  -2   6   8 5431.88 137.715   1
  -2   6   9 61.4261 13.8688   1
  -2   6  10 470.125 22.8791   1
  -2   6  11 450.972 23.3767   1
  -2   6  12 35.9977 14.7692   1
  -2   6  13 105.513 14.3032   1
  -2   6  14 9842.03  236.81   1
  -2   6  15 136.806 15.4642   1
  -2   6  16 5902.17 147.658   1
  -2   6  17  47.382    8.96   1
  -2   7   154097.50 1233.37   1
  -2   7   2 60.5126 9.72747   1
  -2   7   3105844.0 2481.76   1
  -2   7   4 1425.14 42.8342   1
  -2   7   517834.90 418.005   1
  -2   7   6 7216.29 170.477   1
  -2   7   711698.30 273.599   1
  -2   7   8 3127.63 89.4237   1
  -2   7   9 1649.28 62.7213   1
  -2   7  10 171.528 17.4741   1
  -2   7  1116914.50 396.116   1
  -2   7  12 2139.32 62.3933   1
  -2   7  13 9440.41 228.403   1
  -2   7  14-0.30198 28.3913   1
  -2   7  15 6136.41 152.632   1
  -2   7  16 1513.31 50.0255   1
  -2   7  17 1060.20 38.5659   1
  -2   8   1 3598.09 89.0321   1
  -2   8   2 5072.13 122.143   1
  -2   8   3 1536.18 45.5136   1
  -2   8   4 509.081 24.7577   1
  -2   8   5 13.0499 14.2784   1
  -2   8   6 5558.54  134.68   1
  -2   8   7 201.682  19.117   1
  -2   8   8 276.519 27.9879   1
  -2   8   9 2430.82 63.3581   1
  -2   8  10 2626.55 83.0627   1
  -2   8  11 315.925 17.3488   1
  -2   8  12 108.036 35.4927   1
  -2   8  13 65.2825 10.7337   1
  -2   8  14 5311.63 129.918   1
  -2   8  15 495.745 23.0362   1
  -2   8  16 1457.33 47.5892   1
  -2   8  17 51.2934 8.85961   1
  -2   9   116999.30  385.53   1
  -2   9   2 179.598 15.7043   1
  -2   9   3 3136.55 104.036   1
  -2   9   4 95.8206 21.2519   1
  -2   9   5 2254.52   63.89   1
  -2   9   6  161.92 17.9177   1
  -2   9   7 167.413 19.1483   1
  -2   9   8 305.572 15.9922   1
  -2   9   9 24.5568 8.01403   1
  -2   9  10 1762.74 49.1533   1
  -2   9  11 164.068 13.2864   1
  -2   9  12 1201.01 40.5474   1
  -2   9  13 6130.28 148.647   1
  -2   9  14-4.27553 26.9963   1
  -2   9  15 1087.73 42.4214   1
  -2   9  16  400.97 20.6788   1
  -2  10   1 6435.65 166.099   1
  -2  10   2 2656.04 73.2583   1
  -2  10   3  594.45 28.9999   1
  -2  10   4 2134.42 67.3443   1
  -2  10   5 795.186 36.0326   1
  -2  10   6 4746.13 134.677   1
  -2  10   7 5853.55 142.475   1
  -2  10   8 4362.34  105.27   1
  -2  10   9 29.3855 14.3356   1
  -2  10  10 1708.11 50.1274   1
  -2  10  11 3682.39 92.9195   1
  -2  10  12 4080.98 101.233   1
  -2  10  13 1285.03 42.9171   1
  -2  10  14 3931.25 119.068   1
  -2  10  15  123.75 10.9273   1
  -2  10  16 610.325 45.7349   1
  -2  11   1  80.986  13.505   1
  -2  11   2  223.58 19.1529   1
  -2  11   3 8320.04 204.133   1
  -2  11   4 723.577 34.2477   1
  -2  11   5 145.524 26.2556   1
  -2  11   6 1014.06 41.4263   1
  -2  11   7 1308.70 48.1659   1
  -2  11   8 11.2151 11.2635   1
  -2  11   9 4672.30 112.326   1
  -2  11  10 8020.95 185.558   1
  -2  11  11 3584.02 90.6476   1
  -2  11  12  640.53 36.8515   1
  -2  11  13 2771.30  81.629   1
  -2  11  14 3027.24 82.0269   1
  -2  11  15 39.3276 7.05473   1
  -2  12   1 2902.89  88.797   1
  -2  12   2 1036.75 50.4383   1
  -2  12   3 258.093 20.9785   1
  -2  12   4 7320.42 172.701   1
  -2  12   5 378.364 20.1395   1
  -2  12   6 146.145  15.277   1
  -2  12   711107.90 255.869   1
  -2  12   8 52.9104  9.9353   1
  -2  12   9 247.128  15.196   1
  -2  12  1010347.90 241.028   1
  -2  12  11  349.38 22.2656   1
  -2  12  12 5885.84 144.359   1
  -2  12  13 0.05371 10.0455   1
  -2  12  14 24.5694 8.58852   1
  -2  12  15 22.4144 28.7994   1
  -2  13   1 6807.32 161.855   1
  -2  13   2 1237.49 37.9251   1
  -2  13   313374.70 309.976   1
  -2  13   4 604.045 23.3852   1
  -2  13   5 2766.01 83.3141   1
  -2  13   6 45.6237   9.797   1
  -2  13   7 3379.08 86.8427   1
  -2  13   8 888.774 29.4619   1
  -2  13   911225.70 259.607   1
  -2  13  10 6.29867 12.3108   1
  -2  13  11 7087.14 191.756   1
  -2  13  12 837.749 31.4466   1
  -2  13  13 2484.98 70.9644   1
  -2  13  14 1498.20 65.7299   1
  -2  14   1 1528.79 46.3106   1
  -2  14   2 6108.98 147.232   1
  -2  14   3 1114.93 37.8808   1
  -2  14   4 4896.55 122.829   1
  -2  14   5 2066.15 58.2376   1
  -2  14   6 1053.17 36.9778   1
  -2  14   7 1248.87   39.64   1
  -2  14   8 7584.00 178.472   1
  -2  14   9 999.506 34.9944   1
  -2  14  10 5020.42 124.312   1
  -2  14  11 129.165 12.9297   1
  -2  14  12 3991.94 110.635   1
  -2  14  13 2214.97 62.7977   1
  -2  15   111590.80  269.58   1
  -2  15   2 3775.33 110.668   1
  -2  15   339331.60 890.137   1
  -2  15   4 200.848 15.7904   1
  -2  15   5 6924.55 166.148   1
  -2  15   6 769.252 31.0623   1
  -2  15   7 4446.21 111.381   1
  -2  15   8 1042.08  35.028   1
  -2  15   9 847.479 32.5429   1
  -2  15  10 131.687  13.575   1
  -2  15  11 590.591 24.6364   1
  -2  15  12 278.271 17.6266   1
  -2  16   1 3412.49 94.8343   1
  -2  16   2 6066.06 199.321   1
  -2  16   3 400.407 28.0903   1
  -2  16   4 195.086 25.6582   1
  -2  16   5 3837.62  98.214   1
  -2  16   612184.70 292.548   1
  -2  16   7 972.207 37.4557   1
  -2  16   8 1867.50 95.4552   1
  -2  16   9 65.4684 11.9653   1
  -2  16  10 820.203 43.6226   1
  -2  16  11 1440.59 55.3919   1
  -2  17   1-10.3182 30.4233   1
  -2  17   2 472.491  31.472   1
  -2  17   3 777.243 41.3139   1
  -2  17   4 1131.47 38.2744   1
  -2  17   512910.70 301.522   1
  -2  17   6 432.206 22.3813   1
  -2  17   7 2802.15 107.013   1
  -2  17   8 1453.63 49.0668   1
  -2  17   9 882.591 34.1499   1
  -2  17  10 701.061 30.7607   1
  -2  18   1 1960.25 58.9233   1
  -2  18   2 643.403 28.3475   1
  -2  18   3 1121.70 55.1937   1
  -2  18   4 9716.61 259.007   1
  -2  18   5 53.6046 9.91701   1
  -2  18   6 7968.23 241.824   1
  -2  18   7 439.336  23.368   1
  -2  18   8 555.862 30.2088   1
  -2  18   9 490.817 33.4037   1
  -2  19   1 1120.30 37.8494   1
  -2  19   2 44.8836 9.55779   1
  -2  19   3 268.094 17.8534   1
  -2  19   4 1556.90 51.3671   1
  -2  19   5 1358.83 62.2155   1
  -2  19   6  345.95 22.9922   1
  -2  19   7 900.516  60.122   1
  -2  20   1 68.3142  16.034   1
  -2  20   2 152.265 18.2383   1
  -2  20   3 167.842   19.58   1
  -2  20   4 149.652 46.1563   1
  -2  20   5 89.1301 22.1385   1
  -1   0   2 2097.22 59.6675   1
  -1   0   4 341.111 23.5678   1
  -1   0   6 124.238 24.6095   1
  -1   0   8 343.802 30.4239   1
  -1   0  1026626.70 732.633   1
  -1   0  12 6256.31 233.434   1
  -1   0  14 1167.78 45.3369   1
  -1   0  16 186.907  17.468   1
  -1   0  18 2645.96 3758.35   1
  -1   1   1 863.988 25.9103   1
  -1   1   2 3993.81 94.8294   1
  -1   1   3 1774.61 48.7116   1
  -1   1   423399.10 520.997   1
  -1   1   5  101.64 12.2501   1
  -1   1   6 362.294 19.1351   1
  -1   1   7  670.57 27.6029   1
  -1   1   8 3130.08 88.0373   1
  -1   1   9 6662.07 165.984   1
  -1   1  10 3507.37 100.525   1
  -1   1  11 1207.93 63.8045   1
  -1   1  12 6106.03 167.986   1
  -1   1  13 379.198 29.5315   1
  -1   1  14 3219.50 83.4329   1
  -1   1  15 5025.35 122.801   1
  -1   1  16 166.365 16.0138   1
  -1   1  17 24.1544 10.0138   1
  -1   1  18 1699.42 88.9591   1
  -1   2   115797.90 350.091   1
  -1   2   2 226.378 14.8556   1
  -1   2   3 5846.71 144.498   1
  -1   2   410708.30 243.741   1
  -1   2   521493.60 498.479   1
  -1   2   6 6862.30 162.696   1
  -1   2   7 217.036 15.4865   1
  -1   2   8 2139.12 75.3176   1
  -1   2   910777.70 284.249   1
  -1   2  10 257.506  29.428   1
  -1   2  11 3771.69  124.21   1
  -1   2  12 3846.10 101.059   1
  -1   2  13 6053.58 165.026   1
  -1   2  14 272.146 30.9548   1
  -1   2  15 7629.96 184.868   1
  -1   2  16-1.64545 28.8754   1
  -1   2  17 2496.28 73.4364   1
  -1   2  18 541.841 30.1311   1
  -1   3   1 517.907 18.2466   1
  -1   3   2 2934.17 78.3359   1
  -1   3   3 1404.92 45.1593   1
  -1   3   4 2400.52 62.2041   1
  -1   3   5 3135.42 78.9399   1
  -1   3   671071.30 1585.98   1
  -1   3   7 35.4189 10.7773   1
  -1   3   816036.60 367.865   1
  -1   3   9 1669.49 64.9982   1
  -1   3  10 5064.56 141.817   1
  -1   3  11  354.65 23.3272   1
  -1   3  12 389.415 20.0531   1
  -1   3  13 165.064 21.2435   1
  -1   3  14 3492.07 99.0682   1
  -1   3  15 9047.95  235.72   1
  -1   3  16 365.405 23.2938   1
  -1   3  17 4839.55 139.744   1
  -1   3  18 43.6173 10.8718   1
  -1   4   126344.20 590.232   1
  -1   4   2 387.913 17.2812   1
  -1   4   314145.20 323.439   1
  -1   4   4 1080.82 33.0968   1
  -1   4   5 1124.20  33.319   1
  -1   4   625723.20 574.765   1
  -1   4   716855.30 408.531   1
  -1   4   8 1809.14 57.5773   1
  -1   4   9 310.663 23.8633   1
  -1   4  10 1846.60 64.5528   1
  -1   4  11 1037.28 33.2799   1
  -1   4  12 44.3355 10.0224   1
  -1   4  13 2345.81 72.5594   1
  -1   4  14 19.0919 10.6762   1
  -1   4  15 1039.84 38.2825   1
  -1   4  16 986.563 37.8125   1
  -1   4  17 1341.91 48.4206   1
  -1   4  18 2200.44 67.9765   1
  -1   5   1 3373.74 83.0837   1
  -1   5   226966.60 608.421   1
  -1   5   3-0.70126 38.0548   1
  -1   5   419309.50 462.404   1
  -1   5   5 1809.13 49.9765   1
  -1   5   6 9744.33 224.983   1
  -1   5   7 363.143 20.7535   1
  -1   5   8 4465.94 117.809   1
  -1   5   9 1975.83 66.1836   1
  -1   5  10 62.1831 14.2208   1
  -1   5  11 69.7773 11.8685   1
  -1   5  12 1777.64 64.8707   1
  -1   5  13 1564.22 54.8271   1
  -1   5  14 3370.23 91.8953   1
  -1   5  15 846.118 33.2033   1
  -1   5  16 123.417 14.3004   1
  -1   5  17 811.885 34.8128   1
  -1   5  18 950.131 37.2345   1
  -1   6   1 4015.59 96.6584   1
  -1   6   2 3013.79  76.064   1
  -1   6   3 144.236 10.6043   1
  -1   6   4 209.843 14.5516   1
  -1   6   5 6938.88  178.24   1
  -1   6   6 1025.93 33.5974   1
  -1   6   7 1092.85 39.1263   1
  -1   6   8 5251.44 135.816   1
  -1   6   913162.60 317.537   1
  -1   6  10 2845.16 77.8309   1
  -1   6  11 467.303 21.9247   1
  -1   6  12 551.042 26.3119   1
  -1   6  1310903.50 254.589   1
  -1   6  14 1364.71 44.1485   1
  -1   6  15 425.877 22.4378   1
  -1   6  16 5.47264 11.7612   1
  -1   6  17 1002.15 42.2178   1
  -1   7   126432.00 597.134   1
  -1   7   2 3357.52 84.1874   1
  -1   7   3 16.7886 8.58638   1
  -1   7   419176.10 436.162   1
  -1   7   5 587.586 21.6473   1
  -1   7   6 4043.67 100.566   1
  -1   7   7 24.8796 11.8287   1
  -1   7   8 12.0152 17.2398   1
  -1   7   9 2198.98 72.9201   1
  -1   7  10 5989.24 144.589   1
  -1   7  11 973.046 33.1876   1
  -1   7  12 1610.82 57.9053   1
  -1   7  13 417.757 20.2536   1
  -1   7  14 6.71307 9.99419   1
  -1   7  15  128.97 15.2725   1
  -1   7  16-2.96548 20.2111   1
  -1   7  17 28.2451 11.3572   1
  -1   8   1 8223.86 189.866   1
  -1   8   2 4506.89 114.823   1
  -1   8   3 8670.64 202.426   1
  -1   8   4 1336.08 41.5275   1
  -1   8   5  509.02 22.3493   1
  -1   8   6 2728.70 75.5689   1
  -1   8   7 3310.92 93.0083   1
  -1   8   8 596.873 29.8624   1
  -1   8   9  85.836 12.1514   1
  -1   8  10 496.071 19.6606   1
  -1   8  11 29.2508 17.8622   1
  -1   8  12 656.513 25.1674   1
  -1   8  13 1320.30 41.7604   1
  -1   8  14 178.095 14.8705   1
  -1   8  15 13.9749 10.2139   1
  -1   8  16 282.204 25.0026   1
  -1   8  17 -8.4991 46.2006   1
  -1   9   1 2750.80 71.2151   1
  -1   9   2 4858.02 117.814   1
  -1   9   3  249.54  15.948   1
  -1   9   4  53.216 10.8735   1
  -1   9   5 4585.66 115.958   1
  -1   9   6 1096.44 38.8695   1
  -1   9   7 7797.60 197.569   1
  -1   9   8 466.815 27.1471   1
  -1   9   9 4724.03 121.497   1
  -1   9  10 517.833 20.5872   1
  -1   9  11 148.716 11.5636   1
  -1   9  12 3026.08 77.8917   1
  -1   9  13 3252.29 84.5389   1
  -1   9  14 70.8844 11.2327   1
  -1   9  15 77.2553 11.6508   1
  -1   9  16 374.106 18.4249   1
  -1  10   1 396.428 18.5815   1
  -1  10   2 751.578 28.5532   1
  -1  10   3 389.867 22.3136   1
  -1  10   4  560.14 26.1266   1
  -1  10   5 2160.51 66.3039   1
  -1  10   6 894.607 40.5884   1
  -1  10   7 956.517 49.1573   1
  -1  10   8 4517.16 111.932   1
  -1  10   9 9573.77 222.398   1
  -1  10  10 559.872 20.8767   1
  -1  10  11 1542.07 43.9915   1
  -1  10  12  585.81 30.4071   1
  -1  10  13 2556.59 70.9281   1
  -1  10  14 1069.22 35.9022   1
  -1  10  15 1320.33 43.7809   1
  -1  10  16 237.677 17.4144   1
  -1  11   1 64.5919 20.2339   1
  -1  11   2  7.2346 13.6342   1
  -1  11   3 156.986 16.8532   1
  -1  11   4 111.927 13.1973   1
  -1  11   5  215.98 23.7969   1
  -1  11   6 4097.84 101.005   1
  -1  11   7 4899.14 119.117   1
  -1  11   8 5839.97 144.769   1
  -1  11   9 7462.30  174.05   1
  -1  11  10 690.782 24.1385   1
  -1  11  11 1576.08 47.2677   1
  -1  11  12 712.683 27.7544   1
  -1  11  13 722.162 27.3119   1
  -1  11  14 2.73613 9.09901   1
  -1  11  15 747.257 38.9396   1
  -1  12   1 1224.68 46.4503   1
  -1  12   2 2037.09 65.9398   1
  -1  12   3 6953.10 180.595   1
  -1  12   4 1500.11 42.6188   1
  -1  12   5 3067.50 77.7839   1
  -1  12   6 196.151 32.1678   1
  -1  12   7 23.2986 11.1814   1
  -1  12   8 23.9347 13.1849   1
  -1  12   9 1824.00 50.3274   1
  -1  12  10  520.42 22.7495   1
  -1  12  11  5.0701 12.8431   1
  -1  12  12 494.007 22.2006   1
  -1  12  13 535.985 24.4455   1
  -1  12  14 582.513 27.3386   1
  -1  12  15 114.394 17.0653   1
  -1  13   1 6872.68 164.811   1
  -1  13   212401.80 284.509   1
  -1  13   3 167.846 12.3354   1
  -1  13   4 3257.87 83.8405   1
  -1  13   5 5670.73 139.044   1
  -1  13   6 228.692 13.8187   1
  -1  13   7 -2.1932 27.8491   1
  -1  13   8 386.193 17.9224   1
  -1  13   9 535.237 22.4152   1
  -1  13  10 159.852 12.9792   1
  -1  13  11 2004.52 57.5182   1
  -1  13  12 419.677 25.7058   1
  -1  13  13 3.38406 11.0097   1
  -1  13  14  769.14 30.8936   1
  -1  14   1 2613.36 69.5624   1
  -1  14   2 14.2836 12.6522   1
  -1  14   3 717.568 27.7501   1
  -1  14   4-5.99625 28.1199   1
  -1  14   5 2357.01 65.7834   1
  -1  14   6 4536.58 112.594   1
  -1  14   7 107.293 11.3504   1
  -1  14   8  19.989 8.71997   1
  -1  14   9 176.549 13.0531   1
  -1  14  10 114.957 12.8552   1
  -1  14  11 187.886 14.2343   1
  -1  14  12 141.767 18.3937   1
  -1  14  13 99.3522 12.1066   1
  -1  15   1 23.6862 20.4283   1
  -1  15   216636.40 387.756   1
  -1  15   3 2117.22 58.9909   1
  -1  15   4 587.726  25.488   1
  -1  15   5 68.7629 22.0898   1
  -1  15   6 1622.41 50.3769   1
  -1  15   7  71.814 11.4535   1
  -1  15   8 13.3264 9.41054   1
  -1  15   9  32.951 10.7289   1
  -1  15  10 60.1252 10.8416   1
  -1  15  11 4.34849 9.28314   1
  -1  15  12 116.296 12.3021   1
  -1  16   1 335.972 22.8226   1
  -1  16   2 2571.33 101.901   1
  -1  16   3 48.1599 19.4818   1
  -1  16   4 392.191  28.059   1
  -1  16   5 309.935 21.1383   1
  -1  16   6 301.171 18.8618   1
  -1  16   7 834.366 30.7651   1
  -1  16   8 212.482 19.6915   1
  -1  16   9 676.013 29.0104   1
  -1  16  10 96.3867 14.0585   1
  -1  16  11-1.41974 15.9179   1
  -1  17   1  215.50 19.9066   1
  -1  17   2 61.3393  14.173   1
  -1  17   3 68.3234 12.8884   1
  -1  17   4 2122.95 67.3923   1
  -1  17   5 42.4456 12.6943   1
  -1  17   6-9.81349 26.7673   1
  -1  17   7 2496.34 74.6203   1
  -1  17   8  252.43 18.8387   1
  -1  17   9 1123.96 40.4312   1
  -1  17  10 24.7828 11.8593   1
  -1  18   1 3394.30 90.6962   1
  -1  18   2  757.61 32.1432   1
  -1  18   3 140.291 16.6948   1
  -1  18   4 62.0342 16.3595   1
  -1  18   5 1174.11 44.1264   1
  -1  18   6 5985.50  151.64   1
  -1  18   7  624.52 28.2958   1
  -1  18   8 486.026 23.6141   1
  -1  18   9 445.261 26.2179   1
  -1  19   1 44.2999 10.5229   1
  -1  19   2 136.964 12.9312   1
  -1  19   3 1434.87 49.4767   1
  -1  19   4 617.523 37.0129   1
  -1  19   5 3329.75 142.378   1
  -1  19   6 5409.25 194.722   1
  -1  19   7 87.1381 12.6488   1
  -1  20   1 932.699 36.6595   1
  -1  20   2 1436.71 91.2676   1
  -1  20   3 1833.77 72.5531   1
  -1  20   4 201.088  23.132   1
  -1  20   5 564.851 35.2558   1
   0   0   2278566.0 5408.94   1
   0   0   4 136.884 24.3294   1
   0   0   679496.70 2434.20   1
   0   0   8235516.0 6087.33   1
   0   0  10186016.0 4757.15   1
   0   0  1230478.80 735.285   1
   0   0  1428088.50 632.347   1
   0   0  16 6090.71 167.614   1
   0   0  18 7979.08 724.831   1
   0   1   1197691.0 4592.48   1
   0   1   212420.00 277.346   1
   0   1   353954.40 1172.43   1
   0   1   416247.30 366.053   1
   0   1   579524.80 1961.96   1
   0   1   6 778.641 32.4218   1
   0   1   7163748.0 3709.21   1
   0   1   8 5900.31 149.912   1
   0   1   9263796.0 6402.25   1
   0   1  10 539.197 36.8293   1
   0   1  1196767.60 2294.29   1
   0   1  12 13.2839 27.9237   1
   0   1  1319935.30 447.777   1
   0   1  14 585.508 24.9296   1
   0   1  1522396.60 530.872   1
   0   1  16 1553.74 48.2054   1
   0   1  1720007.60 529.346   1
   0   1  18  36.242 8.41914   1
   0   2   0118088.0 4074.31   1
   0   2   114222.00 316.117   1
   0   2   2551454.012050.10   1
   0   2   316976.30 378.372   1
   0   2   4 9760.87 223.433   1
   0   2   5 5135.53 125.899   1
   0   2   637093.10 821.456   1
   0   2   7 1235.72 49.6521   1
   0   2   8249748.0 5932.94   1
   0   2   9 9601.27 231.254   1
   0   2  1059496.90 1490.00   1
   0   2  11 1199.75 51.0327   1
   0   2  1283763.50 1978.43   1
   0   2  13 3479.46 100.163   1
   0   2  1426324.40 642.151   1
   0   2  15 4.03986 12.1324   1
   0   2  1632741.00 758.015   1
   0   2  17 148.295 18.8812   1
   0   2  1816896.60 385.456   1
   0   3   1254871.0 5767.19   1
   0   3   234946.80 798.356   1
   0   3   3577380.012774.70   1
   0   3   425513.10 603.143   1
   0   3   523900.00 559.172   1
   0   3   619524.00 439.011   1
   0   3   7149924.0 3394.43   1
   0   3   8 1320.44 47.3597   1
   0   3   950334.30 1142.52   1
   0   3  10 74.9321 18.5416   1
   0   3  1159620.60 1428.79   1
   0   3  12 33.2772 11.7503   1
   0   3  1310755.10 250.885   1
   0   3  14 127.071 15.7943   1
   0   3  1512635.60 293.537   1
   0   3  16 1895.93   86.49   1
   0   3  1733936.00 1111.43   1
   0   3  18 5547.33 140.735   1
   0   4   031855.90 724.688   1
   0   4   1 7138.98 163.637   1
   0   4   222646.70 513.301   1
   0   4   3 2396.36 66.0963   1
   0   4   4155467.0 3455.73   1
   0   4   5 8192.86  191.04   1
   0   4   6167502.0 3778.33   1
   0   4   7 544.033 25.9988   1
   0   4   856972.80 1284.33   1
   0   4   912641.30 303.883   1
   0   4  1062883.90 1477.81   1
   0   4  11 698.541 35.5066   1
   0   4  1223978.10 607.786   1
   0   4  13 16.7976 11.3934   1
   0   4  1436316.50 837.426   1
   0   4  15 4287.54 109.401   1
   0   4  1624084.30  628.01   1
   0   4  17 96.8783 15.0067   1
   0   4  1828985.80 653.886   1
   0   5   1126497.0 2857.85   1
   0   5   236764.30 817.076   1
   0   5   378009.10 1738.27   1
   0   5   4 876.173 28.9077   1
   0   5   5344612.0 7983.62   1
   0   5   6 7211.93 176.402   1
   0   5   712755.90 296.367   1
   0   5   8 4249.27 112.589   1
   0   5   966689.30 1535.56   1
   0   5  10 3738.03 120.714   1
   0   5  1130471.90 768.351   1
   0   5  12-18.7276 25.7478   1
   0   5  1321992.60 546.502   1
   0   5  14 1519.82 50.3015   1
   0   5  1522556.80 510.348   1
   0   5  16 221.821 19.1999   1
   0   5  1735934.00 892.951   1
   0   5  18 1197.04 48.6486   1
   0   6   0 573.134 25.3841   1
   0   6   124319.20 566.277   1
   0   6   214942.40 352.027   1
   0   6   3 8049.38 185.574   1
   0   6   4121615.0 2736.40   1
   0   6   5 1441.37 42.2855   1
   0   6   6122978.0 2771.58   1
   0   6   7 2933.47 78.8168   1
   0   6   821537.80 496.672   1
   0   6   9 99.0634 32.7676   1
   0   6  1062993.20 1448.73   1
   0   6  11 2350.05 64.3133   1
   0   6  1213910.70 318.634   1
   0   6  13 966.207 35.2989   1
   0   6  1416567.10 389.151   1
   0   6  15 1783.39 58.3352   1
   0   6  1632635.90 744.193   1
   0   6  17 3662.94 97.5281   1
   0   7   1131032.0 2968.12   1
   0   7   210278.80 234.622   1
   0   7   374698.00 1659.97   1
   0   7   4 5709.04 135.132   1
   0   7   537444.40 847.673   1
   0   7   6 102.036 11.5283   1
   0   7   794411.00 2148.93   1
   0   7   8 7193.11 179.675   1
   0   7   989553.60 2169.87   1
   0   7  10 185.019 18.1089   1
   0   7  1139282.10 1005.88   1
   0   7  12  39.603 10.4558   1
   0   7  1317660.30 401.776   1
   0   7  14 585.241 25.4464   1
   0   7  1543711.50 1000.26   1
   0   7  16  153.79 15.2301   1
   0   7  1731262.20 713.003   1
   0   8   0204107.0 4807.97   1
   0   8   1 4546.16 109.424   1
   0   8   2387220.0 9108.07   1
   0   8   3 2536.50 67.9676   1
   0   8   466060.30 1486.57   1
   0   8   5 82.2971 11.0119   1
   0   8   639563.00  925.76   1
   0   8   7 2496.14 75.1152   1
   0   8   8162997.0 4000.28   1
   0   8   9  472.45 24.0387   1
   0   8  1056469.20 1397.14   1
   0   8  11 8337.04 193.912   1
   0   8  12 8468.90 197.046   1
   0   8  13   18.44  10.634   1
   0   8  1413187.30 301.147   1
   0   8  15 1231.32 41.9258   1
   0   8  1624691.00 554.924   1
   0   8  17 1273.97 187.514   1
   0   9   1154397.0 3501.44   1
   0   9   2 958.946   30.73   1
   0   9   334571.40 780.373   1
   0   9   4 4990.58 126.491   1
   0   9   552503.30 1198.84   1
   0   9   6 176.803 24.2437   1
   0   9   7178715.0 4409.29   1
   0   9   8 328.454 20.1461   1
   0   9   985041.30 1974.80   1
   0   9  10 527.629 22.2716   1
   0   9  1119284.80 434.785   1
   0   9  12 139.721 11.9463   1
   0   9  1361886.80 1434.37   1
   0   9  14 529.395 23.6679   1
   0   9  1514375.30 331.975   1
   0   9  16 372.191 20.6352   1
   0  10   0420571.011226.30   1
   0  10   1 30.7288  12.964   1
   0  10   294421.50 2139.64   1
   0  10   3  624.52 25.3599   1
   0  10   434913.60 858.203   1
   0  10   5 5303.01 134.827   1
   0  10   693306.10 2190.89   1
   0  10   7 236.141  15.279   1
   0  10   885799.40 2115.48   1
   0  10   9 6530.84 150.706   1
   0  10  1035645.70 799.382   1
   0  10  11 1788.30 51.9607   1
   0  10  1240672.90 920.987   1
   0  10  13 3356.62 86.3825   1
   0  10  1428547.90  641.90   1
   0  10  15 1171.03  41.048   1
   0  10  1619999.80 1138.14   1
   0  11   1197202.0 4650.15   1
   0  11   2 1810.43 54.7234   1
   0  11   366596.50 1621.22   1
   0  11   4 42.5341 11.7884   1
   0  11   544299.30 1025.40   1
   0  11   6 2795.38 72.5262   1
   0  11   745031.80 1029.71   1
   0  11   8 4010.76 97.2249   1
   0  11   955162.50 1245.53   1
   0  11  10 1207.74 36.4704   1
   0  11  1168466.30 1603.78   1
   0  11  12   90.58 16.0926   1
   0  11  1311156.50 284.878   1
   0  11  14 9.89043  9.2146   1
   0  11  15 6588.86 166.462   1
   0  12   076856.20 1880.43   1
   0  12   1 8454.05 206.844   1
   0  12   269313.10 1609.10   1
   0  12   3 536.081 27.5933   1
   0  12   449907.60 1211.75   1
   0  12   5 2608.39 68.0327   1
   0  12   658654.00 1332.32   1
   0  12   7 4293.05 104.072   1
   0  12   840545.40 916.382   1
   0  12   9 753.483 26.1115   1
   0  12  1067198.80 1543.55   1
   0  12  11 73.0969 10.8147   1
   0  12  1228846.90 653.172   1
   0  12  13 4374.76 110.181   1
   0  12  1413733.60 342.926   1
   0  12  15 52.3286 19.0142   1
   0  13   156623.30 1288.73   1
   0  13   2  -1.204 45.4785   1
   0  13   371655.60 1668.89   1
   0  13   4 154.322 15.2291   1
   0  13   520991.10 476.601   1
   0  13   6 1482.24 43.1383   1
   0  13   7 5478.21 130.702   1
   0  13   8 5120.73 134.756   1
   0  13   941121.60 932.759   1
   0  13  10 659.649 26.9755   1
   0  13  1138853.90  937.02   1
   0  13  12 1255.17 43.0247   1
   0  13  1318096.70 458.231   1
   0  13  14 3629.92 114.836   1
   0  14   044042.60 1027.27   1
   0  14   1 37.6172 27.6676   1
   0  14   231150.30 713.076   1
   0  14   3 2561.52 70.8773   1
   0  14   427868.70 629.047   1
   0  14   5 4717.33 119.516   1
   0  14   6 4936.00  124.15   1
   0  14   7 5374.06 131.829   1
   0  14   839393.80 891.193   1
   0  14   9 1541.05 44.7666   1
   0  14  1030675.90 695.582   1
   0  14  11 14.9988  9.4342   1
   0  14  1217222.30 391.951   1
   0  14  13 421.398 21.9723   1
   0  15   122111.10 503.472   1
   0  15   2 2647.53 73.9828   1
   0  15   321286.20 488.479   1
   0  15   4 745.516 30.5758   1
   0  15   517043.60 390.101   1
   0  15   6 2932.07 76.3261   1
   0  15   728059.90 636.124   1
   0  15   8 281.865 17.4805   1
   0  15   917449.30  409.13   1
   0  15  10 1360.45 43.2113   1
   0  15  1119135.20 438.283   1
   0  15  12 81.7859 10.5382   1
   0  15  13 6923.77 170.989   1
   0  16   016663.10 399.992   1
   0  16   1 40.6866 16.6523   1
   0  16   230007.50 683.265   1
   0  16   3 127.514 13.9136   1
   0  16   415803.80 363.072   1
   0  16   5 1865.61 53.9713   1
   0  16   633383.80 759.462   1
   0  16   7 1604.63 47.7793   1
   0  16   829089.50 663.673   1
   0  16   9 208.115 15.6397   1
   0  16  10 8937.57 212.227   1
   0  16  11 2446.34 75.5695   1
   0  16  1212630.80 281.717   1
   0  17   111275.30 287.414   1
   0  17   2 2107.16 62.4647   1
   0  17   338248.10 880.965   1
   0  17   4 576.049  27.827   1
   0  17   543143.60 1021.89   1
   0  17   6 2813.28 83.7844   1
   0  17   730183.50 734.382   1
   0  17   8 1517.90 51.0475   1
   0  17   914191.80 325.997   1
   0  17  10 889.207 40.4193   1
   0  18   035449.90 863.227   1
   0  18   1 1094.89 38.8056   1
   0  18   2 6848.50 167.111   1
   0  18   3 5083.28 169.467   1
   0  18   435508.50 818.867   1
   0  18   5 1565.99 53.0341   1
   0  18   634730.20 1062.48   1
   0  18   7 586.888 27.5731   1
   0  18   815484.50 362.123   1
   0  18   9 402.128 25.7418   1
   0  19   130267.70 883.471   1
   0  19   2 615.585 35.6244   1
   0  19   316704.80 628.634   1
   0  19   4 20.4494   9.807   1
   0  19   532063.20 1253.27   1
   0  19   6 1436.22  51.457   1
   0  19   731226.20 925.457   1
   0  20   011452.50 290.694   1
   0  20   1 118.942 13.3018   1
   0  20   232796.10 1184.06   1
   0  20   3 268.734 22.6509   1
   0  20   426314.40 1888.11   1
   0  20   5 873.904   66.66   1
   1   0   2 168.774 14.4123   1
   1   0   4 468.609 28.6851   1
   1   0   6 1369.94 83.4741   1
   1   0   8 387.042 43.4292   1
   1   0  10 1076.99 55.5792   1
   1   0  12 2242.99 99.4164   1
   1   0  14 2330.86  75.824   1
   1   0  16 656.411 37.6684   1
   1   0  1810249.90 245.788   1
   1   1   012972.10 286.126   1
   1   1   1 298.093 12.5998   1
   1   1   2   27.74 6.69889   1
   1   1   3 1113.20 35.0118   1
   1   1   469528.00 1639.07   1
   1   1   5 379.496 21.9627   1
   1   1   6 7155.86 173.532   1
   1   1   7 319.987 23.2956   1
   1   1   8 1385.70 54.0889   1
   1   1   9 1139.81 47.4713   1
   1   1  10 3351.22 95.0962   1
   1   1  11 177.855 18.3173   1
   1   1  12 391.362 21.7138   1
   1   1  13 115.511 13.8173   1
   1   1  14 4712.94 119.267   1
   1   1  15 661.716 27.6939   1
   1   1  16 903.703  38.028   1
   1   1  17 2.38829 10.5559   1
   1   1  18 2950.67 94.6594   1
   1   2   0 731.521 21.1402   1
   1   2   116575.90 393.544   1
   1   2   215079.00 358.894   1
   1   2   310245.90 232.977   1
   1   2   4 6595.32  154.71   1
   1   2   5 5632.77 137.733   1
   1   2   6 7768.35  186.74   1
   1   2   7 9093.02 219.816   1
   1   2   8 3499.14 98.9508   1
   1   2   9 74.6099 21.7957   1
   1   2  10 2262.69 69.9408   1
   1   2  11 1027.94   49.49   1
   1   2  12 144.432 19.9977   1
   1   2  13 66.1675 17.9728   1
   1   2  14 208.473 17.9958   1
   1   2  15 3022.69 90.3932   1
   1   2  16 226.677 17.5524   1
   1   2  17 8677.88 242.482   1
   1   2  18 610.097 31.9478   1
   1   3   0 568.239 19.1986   1
   1   3   112421.90 298.199   1
   1   3   2 5402.17 140.472   1
   1   3   3 4502.00  111.66   1
   1   3   4 60.7993 10.6381   1
   1   3   5 670.974 25.9904   1
   1   3   621180.80 476.061   1
   1   3   7  605.28 32.5904   1
   1   3   8 86.8406 21.4205   1
   1   3   9 822.856  36.472   1
   1   3  10 9113.10  233.51   1
   1   3  11 1127.89 49.9544   1
   1   3  12 1816.77 57.4486   1
   1   3  13 5682.78 139.773   1
   1   3  14 239.496  26.243   1
   1   3  15 2108.34 58.9849   1
   1   3  16 623.281  44.828   1
   1   3  17 1663.13 55.9786   1
   1   3  18 614.247 39.7264   1
   1   4   017081.50 381.185   1
   1   4   1 9967.67 233.937   1
   1   4   219328.60 449.045   1
   1   4   3 5855.04 146.283   1
   1   4   4 134.713 11.7287   1
   1   4   5 1072.08 35.1217   1
   1   4   610532.60 247.404   1
   1   4   7 51.0069 20.7553   1
   1   4   8 1206.12 47.0153   1
   1   4   9 242.896 21.4267   1
   1   4  10 1187.01 60.2972   1
   1   4  11 229.552 19.4171   1
   1   4  12 1297.98 41.2019   1
   1   4  13 216.477 13.8015   1
   1   4  14 48.2613 9.45946   1
   1   4  15 264.509 19.9489   1
   1   4  16 22.7021 12.0751   1
   1   4  17 301.471 20.8367   1
   1   4  18 122.123 11.2743   1
   1   5   0 5755.21 134.956   1
   1   5   129609.30 690.479   1
   1   5   2 343.023 14.9799   1
   1   5   3 2392.92 60.4229   1
   1   5   414335.30 329.445   1
   1   5   5 2651.19 68.2026   1
   1   5   614307.40 334.678   1
   1   5   7 8592.64 205.186   1
   1   5   8 4562.66 119.475   1
   1   5   9 1156.58 49.5336   1
   1   5  10 217.663 22.3126   1
   1   5  11 160.452 12.5528   1
   1   5  12 5.49196 8.22069   1
   1   5  13 39.2033 9.54999   1
   1   5  14 3198.62 82.3802   1
   1   5  15  109.23 17.9969   1
   1   5  16 550.554 29.8762   1
   1   5  17 792.504 44.3344   1
   1   5  18 44.7349 17.4154   1
   1   6   0 7706.88 193.092   1
   1   6   1 3774.20 90.6408   1
   1   6   2 777.109 24.7386   1
   1   6   3 397.743 16.5803   1
   1   6   4 651.082 22.8984   1
   1   6   555922.50 1243.12   1
   1   6   6 3849.52 99.2776   1
   1   6   7 2463.89  71.635   1
   1   6   8 116.503 20.3688   1
   1   6   9 313.952   26.82   1
   1   6  10 629.544 28.0184   1
   1   6  11 1684.83 48.1843   1
   1   6  12 1881.99 55.2241   1
   1   6  13 662.852 27.2841   1
   1   6  14 74.0182 11.0517   1
   1   6  15 828.011 35.4039   1
   1   6  16 70.5587 12.6083   1
   1   6  17 1413.44  53.103   1
   1   7   015080.80 349.398   1
   1   7   1 3063.84 75.6476   1
   1   7   2 3029.91 74.9216   1
   1   7   3 50.5596 9.03821   1
   1   7   4 533.723 22.3501   1
   1   7   519078.40 433.291   1
   1   7   6 829.966 31.7816   1
   1   7   7 4241.57 114.608   1
   1   7   8  456.73 41.1696   1
   1   7   9 6892.31 183.255   1
   1   7  1011651.20 293.424   1
   1   7  11 74.5567 10.5816   1
   1   7  12 703.624 26.7251   1
   1   7  13 144.309 13.4754   1
   1   7  14  373.23 22.2847   1
   1   7  15 1207.56 48.8242   1
   1   7  16 1013.97 34.5406   1
   1   7  17 433.216 24.9333   1
   1   8   0 69.0426  9.6705   1
   1   8   1 3067.14 78.4017   1
   1   8   2 330.208 15.8882   1
   1   8   315736.60 367.022   1
   1   8   4 5457.52 131.391   1
   1   8   511542.80 273.822   1
   1   8   6 2885.58 81.7104   1
   1   8   7 8003.57 239.752   1
   1   8   8 720.349 41.4804   1
   1   8   9 454.695 23.4174   1
   1   8  10 48.7388 16.7465   1
   1   8  11 3448.19   86.08   1
   1   8  12 8163.76 191.419   1
   1   8  13 124.063  12.848   1
   1   8  14 24.6836 11.8829   1
   1   8  15 237.026 19.4508   1
   1   8  16 512.274 23.9699   1
   1   8  17 8.56655 27.8173   1
   1   9   0 2652.31 70.1034   1
   1   9   1 4308.71 105.882   1
   1   9   2 5196.57 128.424   1
   1   9   3 604.422 23.8735   1
   1   9   412899.10 314.883   1
   1   9   5 1292.13 47.3943   1
   1   9   6 5710.06 148.927   1
   1   9   7 566.282 39.0713   1
   1   9   813418.20 307.845   1
   1   9   9 1376.90 37.9804   1
   1   9  10 2033.64 54.0722   1
   1   9  11 7037.59 165.919   1
   1   9  12 2376.49 65.6778   1
   1   9  13 1903.65 55.1147   1
   1   9  14 16.4996 10.0469   1
   1   9  15 327.848 19.6262   1
   1   9  16 1411.14 60.6493   1
   1  10   0 2777.89 82.1283   1
   1  10   1 2688.32 71.9999   1
   1  10   2 2586.68 70.1347   1
   1  10   3 4510.31 113.179   1
   1  10   4 1420.93 49.6469   1
   1  10   5 1527.11 52.3856   1
   1  10   6 4302.06 119.987   1
   1  10   7 401.094 17.9853   1
   1  10   8 3116.40 79.0531   1
   1  10   9 57.4757 8.24733   1
   1  10  10 340.992 20.0475   1
   1  10  11 0.14197 8.47007   1
   1  10  12 3940.38 97.8098   1
   1  10  13 477.353  23.084   1
   1  10  14 11.7967 9.80329   1
   1  10  15 963.045 40.6733   1
   1  10  16 145.862 12.3291   1
   1  11   0 1731.23 52.2619   1
   1  11   1 3518.09  92.366   1
   1  11   211399.90 268.555   1
   1  11   3 2733.83 78.9204   1
   1  11   4 335.592 30.7676   1
   1  11   5  86.813 22.6522   1
   1  11   6 539.672 19.7413   1
   1  11   7 1868.28 54.1637   1
   1  11   8 248.547 18.4366   1
   1  11   9 253.277 14.6863   1
   1  11  10 4547.16 111.116   1
   1  11  11 77.1883 10.8913   1
   1  11  12 13.4845 8.93283   1
   1  11  13 16.3444 11.7293   1
   1  11  14 542.845 24.9354   1
   1  11  15 325.798 20.3894   1
   1  12   0 929.619 39.1446   1
   1  12   1 6319.15 164.294   1
   1  12   2 152.303  15.187   1
   1  12   3 2108.17 68.3561   1
   1  12   4 4476.39 114.984   1
   1  12   5 2142.50 57.5483   1
   1  12   6 660.698 25.4199   1
   1  12   7 627.923 30.2199   1
   1  12   8 5490.27 131.337   1
   1  12   9 557.857 29.3316   1
   1  12  10 1099.86 35.7944   1
   1  12  11 978.774 31.6481   1
   1  12  12 2560.64 68.4147   1
   1  12  13 22.2914  14.037   1
   1  12  14 11.0551 7.89778   1
   1  12  15 353.216  23.746   1
   1  13   0 2878.25 81.5057   1
   1  13   1 3437.19 93.2271   1
   1  13   2  929.27 34.9967   1
   1  13   3  860.39 31.7625   1
   1  13   4 1657.21 51.2218   1
   1  13   5 6426.15 160.864   1
   1  13   6 2022.73  56.099   1
   1  13   7 975.816 32.6624   1
   1  13   8 85.1585  10.593   1
   1  13   9 2724.26 70.7804   1
   1  13  10 115.126 11.8293   1
   1  13  11 6995.37 166.007   1
   1  13  12 1909.59   54.82   1
   1  13  13 3331.08 90.6575   1
   1  13  14  187.38  15.949   1
   1  14   0 2914.17 78.9902   1
   1  14   1 1405.31 46.6143   1
   1  14   2 903.058 35.7066   1
   1  14   3 99.1672 14.4222   1
   1  14   4 926.405 33.5365   1
   1  14   5 2427.25 65.0913   1
   1  14   6 2898.21 74.8214   1
   1  14   7 87.2064 12.9617   1
   1  14   8 2196.28 64.4723   1
   1  14   9 79.1641 10.7151   1
   1  14  10 5772.38 140.035   1
   1  14  11 18.0261 9.96474   1
   1  14  12 599.427 24.9043   1
   1  14  13 960.147 35.1313   1
   1  15   0 1164.10 39.9746   1
   1  15   1 390.752 21.7084   1
   1  15   2 6060.39 149.451   1
   1  15   3 4108.17 114.497   1
   1  15   4 2709.15 73.2942   1
   1  15   5 5923.95 144.402   1
   1  15   6 411.016 19.8194   1
   1  15   7 1410.94 44.7313   1
   1  15   8 19.3418 12.0301   1
   1  15   9  57.804 14.6392   1
   1  15  10 928.544  32.239   1
   1  15  11 317.164  18.324   1
   1  15  12 183.499  14.433   1
   1  16   0 1449.40 68.5735   1
   1  16   1 1756.07 59.1332   1
   1  16   2 12.8502 12.8639   1
   1  16   3  484.95 24.1125   1
   1  16   4 1146.63 41.4403   1
   1  16   5 1242.28 41.3843   1
   1  16   6 80.0089 14.2842   1
   1  16   7 1397.26  44.719   1
   1  16   8 981.638 34.5855   1
   1  16   9 1225.08  39.384   1
   1  16  10 252.812 17.6109   1
   1  16  11 9.85871 10.6431   1
   1  17   0 368.707 21.9401   1
   1  17   1 253.358 17.4057   1
   1  17   2 726.789 31.2342   1
   1  17   3 638.627 29.1007   1
   1  17   4 1922.98  68.929   1
   1  17   5 2626.78 77.4546   1
   1  17   6  386.51 22.7988   1
   1  17   7 1122.16 39.5758   1
   1  17   8 6.51772 9.74831   1
   1  17   9 78.5259 10.4434   1
   1  17  10 19.0232  11.431   1
   1  18   0 4933.19 132.242   1
   1  18   1 5049.27 128.658   1
   1  18   2 973.405 36.0119   1
   1  18   3 1995.96 70.4089   1
   1  18   4 3674.93 102.394   1
   1  18   5 363.391  46.144   1
   1  18   6 1667.83 62.4644   1
   1  18   7 27.4265 15.7917   1
   1  18   8 104.733 11.8151   1
   1  18   9 11.2643 8.78271   1
   1  19   0 103.448 15.0624   1
   1  19   1 520.178  27.396   1
   1  19   2 8899.98 230.261   1
   1  19   3 701.435 35.9576   1
   1  19   4 425.989 27.2847   1
   1  19   5 70.4111 26.9507   1
   1  19   6 124.306  22.157   1
   1  19   7 35.8496 12.9354   1
   1  20   0 22.6273  15.513   1
   1  20   1 183.589 19.9432   1
   1  20   2 759.043 41.1119   1
   1  20   3 1059.50 47.9088   1
   1  20   4  847.38 40.1302   1
   1  20   5 111.861 24.8868   1
   2   0   0135567.0 2966.36   1
   2   0   2 9727.99 241.619   1
   2   0   442555.50 911.501   1
   2   0   6 999.715 52.3172   1
   2   0   8 1578.60 73.6559   1
   2   0  1018303.30 466.703   1
   2   0  12 777.322 41.6467   1
   2   0  14 5569.71 142.778   1
   2   0  1610536.80  270.74   1
   2   0  18  171.06 26.7269   1
   2   1   0 27.3657 5.11596   1
   2   1   1 963.886  28.014   1
   2   1   2 9962.82 234.448   1
   2   1   3108615.0 2387.92   1
   2   1   491806.90 2010.63   1
   2   1   5 285.981 18.8765   1
   2   1   6 1624.13 54.6393   1
   2   1   7 8301.02 203.096   1
   2   1   8  221.34 24.6415   1
   2   1   9 603.515 33.4513   1
   2   1  10 992.541 45.8088   1
   2   1  11 7324.95 199.167   1
   2   1  1211954.70 283.563   1
   2   1  13 3937.49 102.673   1
   2   1  14 251.813 18.6084   1
   2   1  15 1107.24  44.383   1
   2   1  16 541.745 23.7583   1
   2   1  17 3.23822 11.7617   1
   2   1  18 136.298 74.3053   1
   2   2   0 284.442  12.864   1
   2   2   121077.50 491.181   1
   2   2   292781.80 2023.37   1
   2   2   3247935.0 5460.16   1
   2   2   4110806.0 2444.37   1
   2   2   5 8943.27 207.153   1
   2   2   6 543.221 33.1789   1
   2   2   710200.40 247.429   1
   2   2   815655.00 380.987   1
   2   2   9 754.695 37.5306   1
   2   2  10 318.384 40.3481   1
   2   2  11 4771.96 125.051   1
   2   2  12 1124.92 40.4382   1
   2   2  13 2149.16 61.6751   1
   2   2  14 1639.36 56.3518   1
   2   2  15 693.536 30.2405   1
   2   2  16 60.7119  17.539   1
   2   2  17 435.634 25.5418   1
   2   2  18 1528.21 77.6842   1
   2   3   0 7432.11 171.824   1
   2   3   133579.30 782.748   1
   2   3   2214795.0 4818.06   1
   2   3   3823201.018623.20   1
   2   3   413051.20 302.564   1
   2   3   518383.10 423.698   1
   2   3   6 596.594 27.6186   1
   2   3   7 557.093 30.4543   1
   2   3   8 7625.18 193.736   1
   2   3   9 7155.85 186.186   1
   2   3  10 1831.05 66.5588   1
   2   3  11 1496.27 47.5287   1
   2   3  12 112.314 12.8722   1
   2   3  1313642.30 335.971   1
   2   3  14 434.107 22.3325   1
   2   3  15 18.5881 10.0149   1
   2   3  16 3669.54 98.4908   1
   2   3  17 15.7733  15.204   1
   2   3  18 1362.07 266.489   1
   2   4   068256.60 1660.24   1
   2   4   129898.20 668.743   1
   2   4   254393.20 1280.80   1
   2   4   318060.30 431.795   1
   2   4   4268989.0 6067.33   1
   2   4   5 1551.59 46.3746   1
   2   4   652143.80 1188.24   1
   2   4   710591.20 250.519   1
   2   4   8 304.658 23.2581   1
   2   4   9 160.012 35.1314   1
   2   4  10 2589.63   80.62   1
   2   4  11 1984.72 55.1082   1
   2   4  1227122.90 701.876   1
   2   4  13 151.895  25.211   1
   2   4  1414740.70 334.536   1
   2   4  15 490.339 38.7494   1
   2   4  16 1583.15 50.4415   1
   2   4  17 126.767 17.4628   1
   2   4  18 185.179 27.3329   1
   2   5   0 30.1256 8.90443   1
   2   5   1 2405.45 62.3951   1
   2   5   2 4187.13 100.612   1
   2   5   315243.70 346.979   1
   2   5   4 961.398 31.7868   1
   2   5   5372546.0 8754.31   1
   2   5   645758.80 1019.22   1
   2   5   7 1489.50   51.98   1
   2   5   8 4.95058 13.4586   1
   2   5   9 2681.11 91.4447   1
   2   5  10  9.6544 21.1572   1
   2   5  11 1991.34 59.2783   1
   2   5  12 1814.57 53.1324   1
   2   5  13 3255.21 83.6937   1
   2   5  14  557.40 26.0995   1
   2   5  15 544.547 50.6839   1
   2   5  16 236.225 20.5459   1
   2   5  17 1079.34 44.9315   1
   2   6   020746.80 487.262   1
   2   6   1 845.341 26.3804   1
   2   6   2 842.517 26.8923   1
   2   6   3  762.87 28.4585   1
   2   6   4163271.0 3691.58   1
   2   6   542395.70 945.647   1
   2   6   644478.30 994.158   1
   2   6   7 4101.76 109.006   1
   2   6   8 4179.71 120.991   1
   2   6   9 607.126  32.212   1
   2   6  10 1241.48 37.7581   1
   2   6  11 5574.14  140.69   1
   2   6  12 3587.00 92.0769   1
   2   6  13 125.845 14.7247   1
   2   6  14 988.554 37.0745   1
   2   6  15 1228.57 44.9604   1
   2   6  16 5163.49 127.997   1
   2   6  17-14.3542 20.1366   1
   2   7   0 70.5829 10.3806   1
   2   7   110519.60 243.055   1
   2   7   2 2490.51 70.7008   1
   2   7   326589.30 601.114   1
   2   7   415340.70 366.566   1
   2   7   5 5512.08 159.829   1
   2   7   6 25.8585 10.8808   1
   2   7   736506.20 835.428   1
   2   7   8 2571.95 82.9703   1
   2   7   9 21.0645 28.2395   1
   2   7  10 2515.65 68.7759   1
   2   7  11 93.0746 15.4776   1
   2   7  12 643.559 26.3221   1
   2   7  13 97.8116 18.1138   1
   2   7  14 28.3844 17.0802   1
   2   7  15 8714.03 205.502   1
   2   7  16 1795.83 54.1331   1
   2   7  17 926.717  41.856   1
   2   8   0 2548.16 69.0126   1
   2   8   1 669.224 23.8541   1
   2   8   212665.90 318.973   1
   2   8   3 1231.40 38.7018   1
   2   8   4 5660.73 137.693   1
   2   8   5 7145.47 175.542   1
   2   8   6 2288.17 69.8878   1
   2   8   7 454.158  42.212   1
   2   8   8 2575.62 98.3259   1
   2   8   9 4988.14 127.282   1
   2   8  10 1117.89 35.5327   1
   2   8  11 839.173 29.7382   1
   2   8  12 2182.13 74.5933   1
   2   8  13 2699.15 72.2571   1
   2   8  14 6011.70 157.164   1
   2   8  15 47.7625 20.6297   1
   2   8  16 15.3443 11.8516   1
   2   8  17 151.523 19.7704   1
   2   9   0 1983.61 56.0291   1
   2   9   1 130.255 13.0807   1
   2   9   213567.20 311.548   1
   2   9   313860.50 323.237   1
   2   9   4 4535.94 114.156   1
   2   9   5 2675.58 77.8159   1
   2   9   6  550.34 27.4592   1
   2   9   7  363.28 33.2518   1
   2   9   8 1286.03 39.3722   1
   2   9   9 6015.17 147.328   1
   2   9  1018365.50 412.659   1
   2   9  11 1573.29 44.8516   1
   2   9  12 70.4039 12.8071   1
   2   9  13 2554.09 70.4757   1
   2   9  14 158.225 17.5626   1
   2   9  15 2446.65 72.3953   1
   2   9  16-3.48445 12.9064   1
   2  10   0 776.132 30.7202   1
   2  10   1 7814.93 186.113   1
   2  10   2 258.172  17.604   1
   2  10   3 251.268 16.5154   1
   2  10   4 1461.68  48.764   1
   2  10   5 8029.53 198.925   1
   2  10   6 73.1417 16.4847   1
   2  10   7 3445.95 86.5336   1
   2  10   8 695.506 25.7265   1
   2  10   9 1413.18 41.3522   1
   2  10  10 1205.73 35.1076   1
   2  10  11 434.117 18.8754   1
   2  10  12 1712.06 55.2034   1
   2  10  13 154.908  14.599   1
   2  10  14 646.012 27.6751   1
   2  10  15 441.172  25.518   1
   2  10  16 491.792   24.59   1
   2  11   0 1106.15 42.8808   1
   2  11   118125.20 418.031   1
   2  11   2 2380.33 67.3149   1
   2  11   3 2433.51 71.5685   1
   2  11   4 2819.35 83.4033   1
   2  11   5 175.306 23.8333   1
   2  11   6 9508.42 225.926   1
   2  11   7 239.942 12.4695   1
   2  11   8 2449.56 63.7058   1
   2  11   9 2099.18 56.5765   1
   2  11  10 2152.99 56.5967   1
   2  11  1115288.40 346.709   1
   2  11  12 5839.83 140.546   1
   2  11  13 5559.32 137.458   1
   2  11  14 1081.46 37.0394   1
   2  11  15 62.3439 12.7627   1
   2  12   0 1782.20 58.2774   1
   2  12   1 2103.53 65.5868   1
   2  12   2 5121.84 136.476   1
   2  12   3 1806.33 56.8683   1
   2  12   4 1233.32 39.9954   1
   2  12   5 340.626 22.1121   1
   2  12   6 229.404 13.4778   1
   2  12   7 1248.62  37.246   1
   2  12   8 45.1058 8.22328   1
   2  12   9 330.652 18.6406   1
   2  12  10 4351.90 107.773   1
   2  12  11 357.416 19.9947   1
   2  12  12 1078.59 36.7213   1
   2  12  13 3.60742 9.90463   1
   2  12  14 643.611 42.7527   1
   2  12  15 626.544  74.633   1
   2  13   0 1213.29 37.1017   1
   2  13   1 7132.43 174.599   1
   2  13   2 386.236 40.6388   1
   2  13   3 4703.83 128.068   1
   2  13   4 1290.35 42.7781   1
   2  13   5 3940.74 108.604   1
   2  13   6 264.258 17.0088   1
   2  13   7 2434.41 66.9423   1
   2  13   8 3527.72 90.1428   1
   2  13   9 6517.44 156.462   1
   2  13  10 3049.84 80.4711   1
   2  13  11 8763.01 212.255   1
   2  13  12 45.4716 9.26858   1
   2  13  13 2078.54  62.536   1
   2  13  14 72.7184 14.0526   1
   2  14   019491.90 445.253   1
   2  14   1 1046.72 40.0935   1
   2  14   2 3291.43 88.7343   1
   2  14   3 289.591 31.2315   1
   2  14   414143.10 324.235   1
   2  14   5  39.569 9.97086   1
   2  14   6 5992.56 145.213   1
   2  14   7 538.753 24.0705   1
   2  14   8 6657.71 158.541   1
   2  14   9 150.815 13.9544   1
   2  14  10 3006.36 79.1436   1
   2  14  11 1155.70 38.1093   1
   2  14  12 962.124  33.277   1
   2  14  13 64.2352 11.5105   1
   2  15   0 221.151 23.7132   1
   2  15   1 2569.17 73.6116   1
   2  15   2 278.677   34.41   1
   2  15   310970.10 256.319   1
   2  15   4 126.407 35.3469   1
   2  15   5 5803.10 141.039   1
   2  15   6 131.066 17.1801   1
   2  15   7 971.545 34.9028   1
   2  15   8 229.393 17.4217   1
   2  15   9 70.8827 16.2022   1
   2  15  10 779.231 28.2618   1
   2  15  11 716.297 26.6391   1
   2  15  12 32.3815 9.57643   1
   2  16   0 6.56914  16.438   1
   2  16   1-0.65287 30.1055   1
   2  16   2 7837.33 185.973   1
   2  16   3 267.492 20.7015   1
   2  16   4 3550.64 130.629   1
   2  16   5 843.539 36.7866   1
   2  16   612752.40  295.38   1
   2  16   7 2223.91 63.1648   1
   2  16   8 2212.55 61.6709   1
   2  16   9 6.75288 9.54901   1
   2  16  10 1091.13 37.9528   1
   2  16  11 199.525  13.643   1
   2  17   0 667.791 32.5089   1
   2  17   1 728.232 31.7573   1
   2  17   2 135.667 12.7364   1
   2  17   3 2980.46 84.2567   1
   2  17   4 1918.79 62.1471   1
   2  17   5 7459.67 206.039   1
   2  17   6 1257.45 46.2133   1
   2  17   7 5451.97 142.118   1
   2  17   8 4600.33 116.946   1
   2  17   9 23.6027 10.1189   1
   2  17  10 825.614 53.7813   1
   2  18   0 296.914 17.7581   1
   2  18   1 989.206  38.896   1
   2  18   2 798.557 37.6168   1
   2  18   3 104.094 18.7896   1
   2  18   4 4518.44 143.346   1
   2  18   5  756.16 33.6157   1
   2  18   6 3328.68 92.3071   1
   2  18   7 384.671 28.0977   1
   2  18   8 314.505 35.0311   1
   2  18   9  313.58 21.5639   1
   2  19   0 180.356 26.4494   1
   2  19   1  6.0022  13.509   1
   2  19   2 75.7425 20.5605   1
   2  19   3 67.0147 22.4644   1
   2  19   4 1632.19 60.2866   1
   2  19   5 2367.68  104.84   1
   2  19   6 1088.79 43.2164   1
   2  19   7 64.7082 10.5602   1
   2  20   0 89.2519 13.6865   1
   2  20   1 0.18147 13.6896   1
   2  20   2  474.77 32.2965   1
   2  20   3 1303.75 68.7655   1
   2  20   4 5.02028 11.5717   1
   2  20   5 3.26034 9.79693   1
   3   0   0 1125.64 126.256   1
   3   0   230406.40 722.508   1
   3   0   452196.60 1112.60   1
   3   0   6 736.449 44.8711   1
   3   0   8 4629.06 143.838   1
   3   0  10 2162.77 92.9982   1
   3   0  12 4946.73 157.201   1
   3   0  14 167.979 33.6576   1
   3   0  16 152.445 20.1089   1
   3   0  18 24.0553 12.7689   1
   3   1   0 365.807 14.5263   1
   3   1   1 836.813 33.3312   1
   3   1   2 9668.13 218.689   1
   3   1   336422.50 808.837   1
   3   1   4234368.0 5228.96   1
   3   1   5 886.328 33.5087   1
   3   1   6 1839.86 60.1345   1
   3   1   7 8056.39 197.877   1
   3   1   8 682.631 33.6282   1
   3   1   9 286.876 28.8823   1
   3   1  10 59.5321  20.905   1
   3   1  11 12.7365 32.2744   1
   3   1  12 19.7061 9.75356   1
   3   1  13 1349.43 43.0842   1
   3   1  14 10.3755 9.84762   1
   3   1  15 74.4339 11.6944   1
   3   1  16 979.419 39.2193   1
   3   1  17 226.401 15.6056   1
   3   1  18 151.028 25.8549   1
   3   2   0 6396.36 147.301   1
   3   2   1 3867.46 91.9459   1
   3   2   2 6651.89 155.758   1
   3   2   3234979.0 5304.57   1
   3   2   4 70.3353 9.77831   1
   3   2   5 241.547 14.9917   1
   3   2   614923.30 347.298   1
   3   2   7 27.1415 17.6905   1
   3   2   8 384.358 29.5831   1
   3   2   9 473.819 43.8754   1
   3   2  10 106.295 20.3995   1
   3   2  11 1429.01 46.5835   1
   3   2  12 14.3333 11.1341   1
   3   2  13 529.011 25.4016   1
   3   2  14 8.14478 11.6115   1
   3   2  15 1094.96  39.691   1
   3   2  16 36.1613 14.5585   1
   3   2  17 945.511 34.2319   1
   3   2  18 32.4141 17.1683   1
   3   3   0 1693.40 46.0962   1
   3   3   1 171.204 12.1077   1
   3   3   2 692.287 25.7001   1
   3   3   3 3963.60 98.9708   1
   3   3   4 1072.58 32.8385   1
   3   3   5 683.594 26.5936   1
   3   3   6  960.81  55.156   1
   3   3   7 3537.81  99.233   1
   3   3   815873.90 374.963   1
   3   3   9 667.009  35.159   1
   3   3  10 8358.52 214.709   1
   3   3  11 14.1109 9.38548   1
   3   3  12 2164.92 62.0921   1
   3   3  13 286.323 21.9193   1
   3   3  14 76.7566 15.9238   1
   3   3  15 183.022 14.5908   1
   3   3  16 13.2655 12.3357   1
   3   3  17 1767.22 53.0769   1
   3   3  18 233.939 30.7813   1
   3   4   0 228.814 12.4488   1
   3   4   114778.60 347.443   1
   3   4   2 5435.56 131.229   1
   3   4   3 3525.42 89.9835   1
   3   4   4 2375.27 62.5633   1
   3   4   5 5589.10 134.014   1
   3   4   6 1003.44 39.2635   1
   3   4   7 916.025  41.234   1
   3   4   8 1244.42 48.4141   1
   3   4   9 518.594 30.5309   1
   3   4  10 144.922 33.7976   1
   3   4  11 4700.73 122.319   1
   3   4  12 2832.86 71.9096   1
   3   4  13 178.544 16.7632   1
   3   4  14 255.438 19.1953   1
   3   4  15 623.267 26.8953   1
   3   4  16-13.3953 22.4917   1
   3   4  17 2260.84 66.2119   1
   3   4  18 73.4666 18.6844   1
   3   5   0 65.3006 9.14019   1
   3   5   1 1635.54  44.898   1
   3   5   2 3944.90  99.322   1
   3   5   3 1571.97 46.2941   1
   3   5   4 2122.98 57.4702   1
   3   5   5 314.217 16.4819   1
   3   5   6 5151.85 130.239   1
   3   5   7 443.491  31.182   1
   3   5   8 6788.66 173.703   1
   3   5   9 2050.97 69.9715   1
   3   5  10 1267.03 48.8544   1
   3   5  11 32.3316 8.25945   1
   3   5  12 284.068 14.3941   1
   3   5  13 26.3033 9.48031   1
   3   5  14 428.615 22.6421   1
   3   5  15  0.2859 11.2787   1
   3   5  16-6.65658 24.2146   1
   3   5  17 163.068 15.9335   1
   3   6   0 8346.84 193.143   1
   3   6   1 756.804 25.9934   1
   3   6   2 1241.90 38.2001   1
   3   6   3 5309.36 127.597   1
   3   6   4 746.682 27.4479   1
   3   6   5 394.753 19.7532   1
   3   6   6 249.618 17.4524   1
   3   6   7 74.2792 14.1506   1
   3   6   8 526.429 27.2178   1
   3   6   9  16.638 15.7721   1
   3   6  10 34.9638 10.2894   1
   3   6  11 3036.40 85.6512   1
   3   6  12 218.709 29.4789   1
   3   6  13 1467.47 48.0227   1
   3   6  14 0.70512  12.174   1
   3   6  15 280.179 17.0169   1
   3   6  16 549.734 25.5252   1
   3   6  17 33.9833  14.883   1
   3   7   012303.70 290.489   1
   3   7   1 780.339  27.808   1
   3   7   2 309.277 15.9877   1
   3   7   310913.50 251.676   1
   3   7   4 8.55935 8.58735   1
   3   7   5 329.586 19.3581   1
   3   7   6 2877.40 82.3917   1
   3   7   7 1365.66  63.118   1
   3   7   8  600.60 37.4307   1
   3   7   9 186.611 26.7372   1
   3   7  10 5418.51 133.352   1
   3   7  11 2026.23 55.2168   1
   3   7  12 2783.31 75.7361   1
   3   7  13 139.385 15.0564   1
   3   7  14  94.382 13.8524   1
   3   7  15-23.1579 26.5079   1
   3   7  16 617.169  25.943   1
   3   7  17 1148.94 45.6034   1
   3   8   0 974.112 33.1285   1
   3   8   1 788.218  31.484   1
   3   8   221972.40 508.253   1
   3   8   3 257.874 17.0718   1
   3   8   4 337.673 18.0235   1
   3   8   5 4898.38 123.101   1
   3   8   6 5270.41 133.514   1
   3   8   7 233.157 23.3091   1
   3   8   8 339.486 63.2082   1
   3   8   9 5449.54 131.327   1
   3   8  10 102.884 11.6065   1
   3   8  11 3318.09  83.989   1
   3   8  12 242.283 15.4853   1
   3   8  13-18.4991 26.8301   1
   3   8  14 50.4631 10.4401   1
   3   8  15 596.576 27.3142   1
   3   8  16 959.168 34.1665   1
   3   9   0 5009.96 124.281   1
   3   9   1 4602.47 115.186   1
   3   9   2 1318.02 42.4598   1
   3   9   3 9271.81 220.181   1
   3   9   4 220.776 17.5541   1
   3   9   5 498.881 27.3131   1
   3   9   6 672.307 36.9319   1
   3   9   7 2197.98 74.9592   1
   3   9   8 219.584 25.8261   1
   3   9   9 5632.10 135.747   1
   3   9  10 1322.87 39.0221   1
   3   9  11 0.46756 9.03181   1
   3   9  12 29.7299 11.0979   1
   3   9  13 95.2585 12.8704   1
   3   9  14 173.848 14.4437   1
   3   9  15 5.66714 9.18456   1
   3   9  16 24.7177 6.21686   1
   3  10   0 889.626 39.4756   1
   3  10   136868.00 888.656   1
   3  10   2 174.068  13.777   1
   3  10   3 151.294 14.0222   1
   3  10   4 848.734 37.3488   1
   3  10   5 1460.74 59.8679   1
   3  10   6 4685.19 142.569   1
   3  10   7 34.3924 10.6605   1
   3  10   8 729.724 24.7758   1
   3  10   9 24.7074 9.91935   1
   3  10  10 4.28462 8.75433   1
   3  10  11 5936.12 140.199   1
   3  10  12 604.908 24.0067   1
   3  10  13 2840.65 76.2709   1
   3  10  14 588.149 32.1755   1
   3  10  15 8.87335 7.42838   1
   3  10  16 26.4495 9.70649   1
   3  11   0 575.501 28.9691   1
   3  11   1  491.75 25.3615   1
   3  11   2 5071.54 132.968   1
   3  11   3 282.265  22.461   1
   3  11   4 425.019 24.9492   1
   3  11   5 2517.67 79.4385   1
   3  11   6 2073.46 53.8053   1
   3  11   7 1602.20 45.4721   1
   3  11   8 1887.67 53.2751   1
   3  11   9 8731.59 202.039   1
   3  11  10 1187.45 35.8755   1
   3  11  11 504.884 27.3013   1
   3  11  12 3694.23 96.2132   1
   3  11  13 967.956  49.687   1
   3  11  14 83.2762  14.608   1
   3  11  15 1428.22  57.565   1
   3  12   0 50.1354 12.7885   1
   3  12   1 36.5493 20.1781   1
   3  12   2 253.373 19.4191   1
   3  12   3 295.585 15.9756   1
   3  12   4 795.275 26.6843   1
   3  12   5 2803.41 81.2845   1
   3  12   6 4539.83 112.483   1
   3  12   7 1362.82 40.5018   1
   3  12   8 1309.38 39.7387   1
   3  12   9 259.044 15.2643   1
   3  12  10 1410.85 43.7724   1
   3  12  11 413.485 21.3748   1
   3  12  12 1013.98 33.9784   1
   3  12  13-14.9696 19.9498   1
   3  12  14 166.355 17.9961   1
   3  12  15  224.15 21.3489   1
   3  13   0 2168.06 63.8629   1
   3  13   1 203.062  17.027   1
   3  13   2 310.297 23.5614   1
   3  13   3 5896.82 143.895   1
   3  13   4 9992.67 246.239   1
   3  13   5-10.3567 25.3431   1
   3  13   6 2238.44 63.3741   1
   3  13   7  550.72 22.1479   1
   3  13   8 904.937 41.9482   1
   3  13   9 135.809  14.066   1
   3  13  10 2445.09 66.8862   1
   3  13  11 1209.24 40.6604   1
   3  13  12 17.0561 13.0525   1
   3  13  13 3.35805 10.4216   1
   3  13  14 2.11358 9.27512   1
   3  14   0 38.5724 16.3291   1
   3  14   1 38.2178 13.4421   1
   3  14   2 1889.35 56.0319   1
   3  14   3  311.44  22.546   1
   3  14   4  607.72 27.9264   1
   3  14   5  227.49   16.42   1
   3  14   6 256.188 23.3512   1
   3  14   7 32.2623 11.0664   1
   3  14   8 356.256 18.4597   1
   3  14   9 157.055  12.781   1
   3  14  10 955.425 32.8881   1
   3  14  11 70.4392 12.6398   1
   3  14  12 1283.72 52.4601   1
   3  14  13 1133.28  46.342   1
   3  15   0 196.303  20.197   1
   3  15   1 49.7975 14.0871   1
   3  15   2 2364.29 71.3649   1
   3  15   3 8.60303  18.404   1
   3  15   4 346.568  22.042   1
   3  15   5 560.687 33.5321   1
   3  15   6 2846.77 88.9469   1
   3  15   7 19.2023 12.9731   1
   3  15   8 55.9235 12.1944   1
   3  15   9 19.1201 13.8563   1
   3  15  10 16.7261 9.05258   1
   3  15  11 2149.57  76.525   1
   3  15  12 945.883  39.214   1
   3  16   0 1193.80 40.4654   1
   3  16   1 3411.61 94.2428   1
   3  16   2 72.4363 17.8167   1
   3  16   3 510.807 32.5216   1
   3  16   4 1240.69 45.2413   1
   3  16   5-16.6302 46.2095   1
   3  16   6 687.635 27.9646   1
   3  16   7 3909.21 99.7987   1
   3  16   8 96.2563 17.5368   1
   3  16   9 136.167 16.4963   1
   3  16  10  176.28 12.8255   1
   3  16  11 374.609 24.0485   1
   3  17   0 2805.47 81.2625   1
   3  17   1 1074.18 39.9016   1
   3  17   2 587.262 37.1857   1
   3  17   3-9.65774 38.4847   1
   3  17   4-10.1298 37.8297   1
   3  17   5  246.51 20.9372   1
   3  17   6 58.0215 13.6562   1
   3  17   7  48.813 11.5453   1
   3  17   8 777.458 29.3654   1
   3  17   9 102.799 10.8252   1
   3  17  10  362.87  71.323   1
   3  18   0 740.435 53.3818   1
   3  18   1 1565.31 55.4709   1
   3  18   2-7.93319 37.1331   1
   3  18   3 12.6172 20.5747   1
   3  18   4 20.7738 19.4741   1
   3  18   5 1868.58 61.5375   1
   3  18   6 446.307 24.6853   1
   3  18   7 14.0015 10.7418   1
   3  18   8 26.7016 14.7263   1
   3  18   9 589.255  79.634   1
   3  19   0 188.185 22.6092   1
   3  19   1 822.311 41.0127   1
   3  19   2 84.3055  21.578   1
   3  19   3  227.07 18.9165   1
   3  19   4 852.837 36.0418   1
   3  19   5 93.7511 14.8561   1
   3  19   6 2041.34 64.3786   1
   3  19   7 1423.69 51.4192   1
   3  20   0 291.339 21.0945   1
   3  20   1 313.396 24.8355   1
   3  20   2  278.26 32.4962   1
   3  20   3 90.3077  21.754   1
   3  20   4 75.9401 12.6506   1
   4   0   0967506.023374.50   1
   4   0   2 2498.65 76.9957   1
   4   0   410442.50 244.991   1
   4   0   6 5724.70  159.60   1
   4   0   886812.10 2019.62   1
   4   0  1057696.90 1632.29   1
   4   0  12 291.901 59.0732   1
   4   0  14 442.972 26.1636   1
   4   0  1615825.50 367.394   1
   4   0  18 8826.84 212.816   1
   4   1   0 3173.03 77.3088   1
   4   1   1322971.0 7176.33   1
   4   1   2  148.78 14.2214   1
   4   1   353495.50 1189.72   1
   4   1   4 5766.66 136.383   1
   4   1   5 6499.50 154.638   1
   4   1   615728.60 371.893   1
   4   1   724077.30 547.728   1
   4   1   8 1238.41 48.3761   1
   4   1   9139083.0 3396.17   1
   4   1  10 911.642 65.8096   1
   4   1  1159617.80 1388.51   1
   4   1  12 654.839 35.5516   1
   4   1  13 8892.67 206.586   1
   4   1  14 594.416 27.1068   1
   4   1  15 2269.53 82.5777   1
   4   1  16 3635.17 96.4798   1
   4   1  17 9633.19 225.639   1
   4   1  18 70.5126 17.8661   1
   4   2   047006.20 1087.49   1
   4   2   1 157.696 11.1703   1
   4   2   2162126.0 3681.89   1
   4   2   3 3099.97 76.3721   1
   4   2   4 109.454 15.1719   1
   4   2   5 2187.81 61.4449   1
   4   2   6 499.145 29.9028   1
   4   2   719009.70 437.351   1
   4   2   8104734.0 2439.36   1
   4   2   9 449.135 34.8612   1
   4   2  1028471.40 688.372   1
   4   2  11 191.409 19.3004   1
   4   2  1217801.50 414.915   1
   4   2  13  8.9043 12.6337   1
   4   2  14 4373.54  112.04   1
   4   2  15 785.793 38.0261   1
   4   2  1612035.30 283.589   1
   4   2  17 412.996 22.3781   1
   4   2  18 3702.06 421.167   1
   4   3   0 1365.31 38.1259   1
   4   3   1117522.0 2635.56   1
   4   3   2 8801.08 203.781   1
   4   3   334514.80 764.376   1
   4   3   4 7512.56 174.307   1
   4   3   5 1300.88 40.4047   1
   4   3   6 7514.90 186.335   1
   4   3   718263.90 472.244   1
   4   3   8 4000.92  111.98   1
   4   3   9 5673.83 156.494   1
   4   3  10 199.951 41.6403   1
   4   3  11 9989.26 248.663   1
   4   3  12 139.796  11.991   1
   4   3  13 6836.70 181.109   1
   4   3  14 3526.43 90.7526   1
   4   3  1513651.20 341.405   1
   4   3  16 503.098 27.9527   1
   4   3  1710251.80  243.22   1
   4   3  18 823.518 51.9729   1
   4   4   032059.20 746.237   1
   4   4   1 122.297 11.2616   1
   4   4   236538.00  806.87   1
   4   4   3 2730.39 72.9832   1
   4   4   4 1805.35 51.0332   1
   4   4   5 6001.10 144.246   1
   4   4   630956.00 694.957   1
   4   4   7 7129.54 182.283   1
   4   4   838473.10 885.828   1
   4   4   9 2297.26 79.2969   1
   4   4  1033437.70 787.871   1
   4   4  11 468.012 18.9424   1
   4   4  12 3312.78 84.3754   1
   4   4  13 389.004  19.996   1
   4   4  1412823.80 327.884   1
   4   4  15 127.298 14.3674   1
   4   4  16 4060.72 137.904   1
   4   4  17 542.843 51.1325   1
   4   5   0 9100.25 209.196   1
   4   5   1 5220.88 126.241   1
   4   5   2 3958.16 98.7298   1
   4   5   321971.20  491.00   1
   4   5   4 2073.95 56.0026   1
   4   5   536376.40 822.579   1
   4   5   619065.70  434.52   1
   4   5   7 576.061 33.4531   1
   4   5   8 968.456 49.9555   1
   4   5   9 1158.10 51.2356   1
   4   5  10 7815.23 189.003   1
   4   5  11 1970.40 55.8367   1
   4   5  12 732.756 28.0744   1
   4   5  13 3965.81 104.589   1
   4   5  14 574.125 22.8259   1
   4   5  15 9888.14 231.906   1
   4   5  16 344.266 18.9574   1
   4   5  1719427.30 433.931   1
   4   6   0 3254.01 83.2064   1
   4   6   1 1424.86 44.5005   1
   4   6   227128.20 605.785   1
   4   6   311518.90 263.723   1
   4   6   4 2911.96 75.5809   1
   4   6   5 8544.86 201.144   1
   4   6   6123687.0 2824.46   1
   4   6   7 952.069 57.1234   1
   4   6   816124.30 403.013   1
   4   6   9 2474.91 87.6735   1
   4   6  10 3754.96  96.827   1
   4   6  11 612.849 24.3172   1
   4   6  1212150.30 279.767   1
   4   6  13 147.778 14.7127   1
   4   6  14 8041.18 189.425   1
   4   6  15 157.746 24.9072   1
   4   6  1611969.90 274.063   1
   4   6  17 11.4299 11.8249   1
   4   7   0 68.5288 11.1177   1
   4   7   1 458.417 24.2642   1
   4   7   2 784.282 29.4089   1
   4   7   3 8778.55 205.387   1
   4   7   4 917.111 32.6017   1
   4   7   5 363.319 38.1229   1
   4   7   6 3485.59 97.0003   1
   4   7   7105762.0 2534.79   1
   4   7   8 81.6791 23.6289   1
   4   7   930668.80  737.17   1
   4   7  10 5057.38  123.11   1
   4   7  1110360.30 249.996   1
   4   7  12 2567.12 70.5202   1
   4   7  13 65.0134 12.6234   1
   4   7  14 1043.28 36.3499   1
   4   7  1519554.30 442.119   1
   4   7  16  39.949 17.4814   1
   4   7  1721278.60 425.669   1
   4   8   056364.60 1258.97   1
   4   8   1 2766.79 75.5107   1
   4   8   243103.50 963.956   1
   4   8   3 88.2904  15.333   1
   4   8   438224.90 949.738   1
   4   8   5 1168.77 41.2305   1
   4   8   619163.90 511.544   1
   4   8   7 4195.10 129.361   1
   4   8   814020.60 324.457   1
   4   8   9 1936.20 54.4136   1
   4   8  10 8793.84 201.561   1
   4   8  11 3883.69 98.0604   1
   4   8  12 1012.80 36.1535   1
   4   8  13 558.805 25.4526   1
   4   8  1411752.40 272.808   1
   4   8  15 43.7383 8.41173   1
   4   8  1612026.20 296.972   1
   4   9   0 796.656 31.8232   1
   4   9   153280.20 1197.64   1
   4   9   211428.00  267.12   1
   4   9   333130.70 748.459   1
   4   9   4 4478.42 126.036   1
   4   9   523583.80 613.121   1
   4   9   6  184.66 17.0304   1
   4   9   719116.60 451.408   1
   4   9   8 1187.76 34.8959   1
   4   9   976317.30 1775.08   1
   4   9  10 104.887 12.2791   1
   4   9  1111390.40  261.02   1
   4   9  12-12.5391 26.4585   1
   4   9  1312316.50 325.628   1
   4   9  14 159.331 13.8339   1
   4   9  15 2135.11  57.209   1
   4   9  16 3100.66 225.088   1
   4  10   0126124.0 2942.92   1
   4  10   1 0.83574 12.1398   1
   4  10   227795.60 637.469   1
   4  10   3 36.9074 13.9278   1
   4  10   431165.80 747.571   1
   4  10   5 1222.19 47.7937   1
   4  10   6 3395.67 88.0918   1
   4  10   7 1353.88 38.3738   1
   4  10   827254.30 625.526   1
   4  10   9 896.029 28.6805   1
   4  10  1030067.10 674.145   1
   4  10  11 557.085  21.795   1
   4  10  1218819.20 456.398   1
   4  10  13 2879.22  80.407   1
   4  10  1410048.80 229.868   1
   4  10  15 3685.61 108.616   1
   4  11   0 73.4675 25.3305   1
   4  11   199929.20 2350.66   1
   4  11   2 520.018 26.2022   1
   4  11   360631.00 1489.81   1
   4  11   4 8104.87 204.677   1
   4  11   5 850.005 27.2263   1
   4  11   6 31.2004 11.5045   1
   4  11   723925.30 548.134   1
   4  11   8 991.739 33.4635   1
   4  11   932291.60  725.48   1
   4  11  10 24.9652 9.87067   1
   4  11  1128444.70 641.253   1
   4  11  12 193.558 13.2426   1
   4  11  13 7823.18 206.536   1
   4  11  14 419.523 27.2768   1
   4  11  15 2904.84 130.654   1
   4  12   053459.80 1248.18   1
   4  12   1 1560.02 50.9544   1
   4  12   263408.50 1550.75   1
   4  12   3 3546.35 90.3418   1
   4  12   4 4040.36 106.879   1
   4  12   5 166.987 11.8981   1
   4  12   6 6768.34 167.402   1
   4  12   7  178.49 11.8486   1
   4  12   818883.70 425.638   1
   4  12   9 2816.13  74.034   1
   4  12  1017159.70 389.327   1
   4  12  11  8.7379 9.71715   1
   4  12  1210254.90 245.575   1
   4  12  13 1126.54 36.9842   1
   4  12  14 862.621 35.7063   1
   4  13   0 5989.33 146.404   1
   4  13   149784.10 1195.65   1
   4  13   2 236.025 16.4932   1
   4  13   3 6977.46  167.04   1
   4  13   4 491.953 22.4318   1
   4  13   5 5631.83  138.62   1
   4  13   6-4.84011 43.3576   1
   4  13   7 9063.16 213.477   1
   4  13   8 174.244 13.8379   1
   4  13   911542.10 265.778   1
   4  13  10 1245.46 41.3423   1
   4  13  1110779.70 249.283   1
   4  13  12-19.0551  23.921   1
   4  13  13 4829.52 175.329   1
   4  13  14 393.055 38.1601   1
   4  14   013619.50 317.328   1
   4  14   1 6004.64 150.247   1
   4  14   2 5218.64 129.404   1
   4  14   3 3350.69 89.4426   1
   4  14   4 9769.44 227.959   1
   4  14   5 1234.73 42.4461   1
   4  14   6 9551.15 223.951   1
   4  14   7 2789.25 76.7761   1
   4  14   814212.20  331.90   1
   4  14   9 469.004 24.1866   1
   4  14  1019489.90 457.798   1
   4  14  11 259.634 15.2735   1
   4  14  12 2588.16 79.0289   1
   4  14  13 23.2491 7.87338   1
   4  15   0 1264.21 54.3976   1
   4  15   1 943.955 38.0182   1
   4  15   2 616.635 30.0728   1
   4  15   3 31.2921 15.3504   1
   4  15   4 9.98471 10.3705   1
   4  15   515095.40 349.055   1
   4  15   6 1976.00 57.4358   1
   4  15   7 5222.44 129.405   1
   4  15   8 587.575 25.0292   1
   4  15   9 7385.69 174.076   1
   4  15  10 2904.27 75.2173   1
   4  15  11 1374.40 45.0467   1
   4  15  12 160.342 19.0499   1
   4  16   0 136.174 28.4966   1
   4  16   1 2358.54 101.966   1
   4  16   213615.40 354.799   1
   4  16   3 3051.55 83.2168   1
   4  16   416494.60 384.897   1
   4  16   5-29.5677  38.917   1
   4  16   6 9790.97  232.31   1
   4  16   7  119.95 13.1754   1
   4  16   811167.10 260.068   1
   4  16   9 2767.03 72.6062   1
   4  16  10 96.9595 14.3557   1
   4  16  11 1737.72 78.2072   1
   4  17   0 24.4756 19.2325   1
   4  17   1 299.613 22.3849   1
   4  17   2 894.036 43.0716   1
   4  17   312466.30 299.707   1
   4  17   4 842.201 42.6734   1
   4  17   5 9586.28 237.801   1
   4  17   6 24.7385  13.355   1
   4  17   711536.30 347.136   1
   4  17   8 14.0375 10.5963   1
   4  17   9 1521.31 74.1448   1
   4  17  10 532.582 41.2325   1
   4  18   018361.00 548.191   1
   4  18   1  694.56 34.5657   1
   4  18   218019.00  421.74   1
   4  18   3 2899.84 83.2864   1
   4  18   418096.40 420.291   1
   4  18   5-1.08768 30.3346   1
   4  18   615791.10 369.634   1
   4  18   7  398.56 21.3177   1
   4  18   8 3378.21 95.8516   1
   4  19   0 131.387 13.9802   1
   4  19   1 8381.61 219.464   1
   4  19   2 21.5247 13.8823   1
   4  19   3 8525.42 211.848   1
   4  19   4 657.979 30.5288   1
   4  19   522154.80  508.25   1
   4  19   6 350.554 27.5734   1
   4  20   011110.30 613.912   1
   4  20   1 12.7945 10.7189   1
   4  20   217979.60 453.666   1
   4  20   3 894.391 39.9971   1
   4  20   410944.30 299.427   1
   5   0   020002.70 443.875   1
   5   0   235324.40 767.237   1
   5   0   413831.90 318.145   1
   5   0   654054.90 1187.21   1
   5   0   8 7515.79  296.19   1
   5   0  10  48.167 35.4349   1
   5   0  12 4895.60  129.75   1
   5   0  14 313.112 51.4341   1
   5   0  16 252.477 47.3968   1
   5   0  18 132.258 27.3925   1
   5   1   013887.00 313.663   1
   5   1   1 6890.37 160.954   1
   5   1   224684.90 549.613   1
   5   1   3 26.2634 9.97582   1
   5   1   4 1228.45 35.6968   1
   5   1   527042.70 604.509   1
   5   1   615120.20 346.536   1
   5   1   7 9598.93 253.034   1
   5   1   811098.30 273.454   1
   5   1   9 1216.52 57.7805   1
   5   1  10 2363.68 94.8625   1
   5   1  11 360.785  17.522   1
   5   1  12 2402.05  62.979   1
   5   1  13 751.669 30.0196   1
   5   1  1410729.00  259.97   1
   5   1  15 2930.26 97.9893   1
   5   1  16 98.1829 17.2782   1
   5   1  17 1206.00  56.413   1
   5   1  18 37.7569 13.8996   1
   5   2   0 329.663 16.5779   1
   5   2   1 2969.01 75.5226   1
   5   2   212906.50 292.138   1
   5   2   3 5870.02 145.237   1
   5   2   4 311.601 16.3413   1
   5   2   5 39.4017 11.0765   1
   5   2   6 5629.73 142.993   1
   5   2   7 467.108 30.3814   1
   5   2   8 6835.79 179.605   1
   5   2   9 1324.53 57.6141   1
   5   2  10 545.098 58.8715   1
   5   2  11 6394.17 158.737   1
   5   2  12 1510.39 43.5763   1
   5   2  13 9.88047 7.72763   1
   5   2  14 2030.04 63.7952   1
   5   2  15 63.2323 19.4361   1
   5   2  16 162.799 15.5781   1
   5   2  17 2107.77 74.6987   1
   5   3   0 2207.04 60.0684   1
   5   3   1 35.8282 9.96064   1
   5   3   2 2302.00 63.1124   1
   5   3   3 3244.22 84.1365   1
   5   3   4 28.0561 11.0602   1
   5   3   5 1186.19 40.0768   1
   5   3   610250.40 247.301   1
   5   3   728772.80 678.793   1
   5   3   811180.80 276.837   1
   5   3   9 1494.12 81.0403   1
   5   3  10 354.926 27.5272   1
   5   3  11  492.17 23.9791   1
   5   3  12 536.685 25.6036   1
   5   3  13 122.381 10.6128   1
   5   3  14 2601.83 74.5891   1
   5   3  15 3789.65 99.5405   1
   5   3  16 713.399 31.9383   1
   5   3  17 479.143  39.009   1
   5   4   0 4718.58 116.912   1
   5   4   1 6534.21 153.723   1
   5   4   2 2.80531 8.97038   1
   5   4   310086.40 232.331   1
   5   4   4 7684.19 181.559   1
   5   4   510329.90 247.168   1
   5   4   665198.00 1467.37   1
   5   4   768872.30 1612.78   1
   5   4   8 2171.91 74.6143   1
   5   4   913158.20 333.429   1
   5   4  10 3872.21 97.5886   1
   5   4  11 36.0675 10.7756   1
   5   4  12 37.9476 14.1093   1
   5   4  13 1536.37 47.4708   1
   5   4  14 37.9222 9.95993   1
   5   4  15 1670.87 56.2488   1
   5   4  16 68.9952 55.9636   1
   5   4  17  64.527 12.2557   1
   5   5   0 1573.53 43.8715   1
   5   5   1 157.546  13.193   1
   5   5   2 6265.64 150.996   1
   5   5   3 182.042 17.6043   1
   5   5   4 7560.33 178.758   1
   5   5   524031.20 540.921   1
   5   5   613034.40 304.258   1
   5   5   7 544.761 37.3715   1
   5   5   8 5911.53 159.611   1
   5   5   9 33.2801 29.3997   1
   5   5  10 4984.15 136.252   1
   5   5  11 929.133 32.7057   1
   5   5  12 160.385 14.5211   1
   5   5  13 3432.98 87.7821   1
   5   5  14 2969.21 81.9876   1
   5   5  15 79.5071 21.3729   1
   5   5  16 35.2891 10.0044   1
   5   5  17 526.656 23.9519   1
   5   6   0 2912.37 75.9111   1
   5   6   1 198.859 14.7893   1
   5   6   2 4665.53 122.592   1
   5   6   3 5982.96 145.536   1
   5   6   4 64.4875 11.1889   1
   5   6   5-25.7524 37.4186   1
   5   6   6 8196.92 198.739   1
   5   6   710719.40  273.00   1
   5   6   8 210.923 25.2056   1
   5   6   9 5455.43 133.917   1
   5   6  10 3712.85 95.1245   1
   5   6  11 620.008 24.3812   1
   5   6  12 566.138 22.5222   1
   5   6  13 135.833 12.3143   1
   5   6  14 664.354 31.6802   1
   5   6  15 153.649 13.7783   1
   5   6  16 49.5279 10.0629   1
   5   6  17 60.2788 8.94528   1
   5   7   0 1273.85  45.257   1
   5   7   110682.50 248.001   1
   5   7   2 3362.34 88.6201   1
   5   7   3 9192.57 215.895   1
   5   7   4 4402.67 110.918   1
   5   7   5 1687.17  52.738   1
   5   7   613659.60 320.479   1
   5   7   7 508.887 42.6591   1
   5   7   8  237.83 61.0682   1
   5   7   9 5096.54 123.144   1
   5   7  10 1392.29 43.5909   1
   5   7  11   28.26 8.69003   1
   5   7  12 2768.31 73.7742   1
   5   7  13 805.622 33.8261   1
   5   7  14 1412.60 45.7168   1
   5   7  15  7.7476 7.52789   1
   5   7  16 7.77033 11.9756   1
   5   8   0 113.034 16.6896   1
   5   8   1 4849.46 128.454   1
   5   8   2 110.336 14.0766   1
   5   8   3 1604.09 47.9932   1
   5   8   4 4267.70 108.994   1
   5   8   5 5743.19 149.812   1
   5   8   6 538.695 26.2399   1
   5   8   7 447.112 42.8074   1
   5   8   8 3571.87  90.691   1
   5   8   9 155.097 12.0433   1
   5   8  10 826.086 28.0223   1
   5   8  11 886.117 29.6204   1
   5   8  12 50.8358 10.2112   1
   5   8  13 44.6749 11.1561   1
   5   8  14 88.6816 10.0521   1
   5   8  15 1288.78 39.0268   1
   5   8  16 1202.92 40.1519   1
   5   9   0 777.956 34.6978   1
   5   9   1 750.716  38.734   1
   5   9   2 456.909 25.5352   1
   5   9   3 2228.86 65.8084   1
   5   9   4 726.921 32.4939   1
   5   9   5 9127.79 223.783   1
   5   9   6 4062.61  114.61   1
   5   9   7 994.168 29.7059   1
   5   9   8 445.714 19.8116   1
   5   9   9 4415.70 107.426   1
   5   9  10 501.346 22.4151   1
   5   9  11 580.702 23.5231   1
   5   9  12 837.908 36.4669   1
   5   9  13 3389.86 90.6254   1
   5   9  14 545.652 23.1263   1
   5   9  15  82.675 8.48635   1
   5   9  16 890.482 103.341   1
   5  10   0 2175.73 70.2503   1
   5  10   1 3499.78 102.854   1
   5  10   2 653.015 32.2169   1
   5  10   3 1197.23 49.1292   1
   5  10   4 1250.18 48.6594   1
   5  10   5 7988.93 207.076   1
   5  10   6 179.954 15.8473   1
   5  10   7 30.5938 7.31638   1
   5  10   8 2755.57 75.4911   1
   5  10   9 3635.38 96.8614   1
   5  10  10 115.873 11.9784   1
   5  10  11 8.70805 10.0591   1
   5  10  12 1120.24 35.6278   1
   5  10  13 31.3618 10.5209   1
   5  10  14 879.854  31.775   1
   5  10  15 18.2128 5.88441   1
   5  11   0  140.33 16.2338   1
   5  11   1 50.6511 13.1616   1
   5  11   2 1821.55 69.4119   1
   5  11   3 1493.99 55.0577   1
   5  11   4 5895.31  152.69   1
   5  11   5 245.927 13.1355   1
   5  11   6 163.603  10.282   1
   5  11   7 59.5486 13.0201   1
   5  11   8 1108.92  34.566   1
   5  11   9 7119.86 180.029   1
   5  11  10 413.071 20.4975   1
   5  11  11 50.4626 8.83382   1
   5  11  12 28.3253 11.1082   1
   5  11  13 216.091  15.657   1
   5  11  14 542.878 24.4321   1
   5  11  15 408.411 29.9129   1
   5  12   0 1354.87 43.5694   1
   5  12   1 4890.03 122.565   1
   5  12   2 1179.00 42.2181   1
   5  12   3 2293.27 62.3875   1
   5  12   4 5643.88 137.618   1
   5  12   5 470.369  19.173   1
   5  12   6 562.567 21.3651   1
   5  12   7 1388.75 43.3223   1
   5  12   8 2499.77 66.0674   1
   5  12   9 608.399 24.6399   1
   5  12  10-9.23755 30.3316   1
   5  12  11 244.948 13.9867   1
   5  12  12 132.619 12.9992   1
   5  12  13 555.498 34.8191   1
   5  12  14 367.951 21.3011   1
   5  13   038059.10 877.969   1
   5  13   112235.20 314.664   1
   5  13   2 8.90427 9.94925   1
   5  13   3 390.594 19.9748   1
   5  13   4 6701.91 160.769   1
   5  13   5 886.213 34.9342   1
   5  13   6 203.736 13.4903   1
   5  13   7 58.7066 8.89653   1
   5  13   8 2301.90 63.1332   1
   5  13   9 54.2542 17.8529   1
   5  13  10 77.8831 10.6171   1
   5  13  11 21.2348 9.27757   1
   5  13  12-1.80552 20.5956   1
   5  13  13 186.361 14.6527   1
   5  14   0 3262.28 94.0279   1
   5  14   1 181.514  20.004   1
   5  14   2 7.46974 11.3229   1
   5  14   3 694.918  27.654   1
   5  14   4 305.718  22.119   1
   5  14   5 533.143  27.535   1
   5  14   6 377.035 20.7569   1
   5  14   7 459.384 21.6384   1
   5  14   8 204.438 14.3962   1
   5  14   9 2.39723 9.61184   1
   5  14  10 2367.15 65.5555   1
   5  14  11 253.243 17.4008   1
   5  14  12 477.034 31.9517   1
   5  14  13 893.883  39.458   1
   5  15   0 146.637 21.5466   1
   5  15   1 30.1473 14.1777   1
   5  15   2 1064.02   53.37   1
   5  15   3 698.163 30.1109   1
   5  15   4 489.467 24.2676   1
   5  15   5  251.32 18.2725   1
   5  15   6-4.34129 43.5213   1
   5  15   7 1366.65 43.4658   1
   5  15   8 1169.60 41.4685   1
   5  15   9 816.597 27.9304   1
   5  15  10 313.962  23.459   1
   5  15  11 208.456 14.4076   1
   5  15  12 133.468 20.3106   1
   5  16   0 2111.42 109.057   1
   5  16   1 1795.43 63.7066   1
   5  16   2 1776.60 72.5978   1
   5  16   3 11.2582 14.3025   1
   5  16   4 570.439 29.0903   1
   5  16   5 1396.24 46.3219   1
   5  16   6 1502.22 48.9458   1
   5  16   7 29.5871 12.8286   1
   5  16   8-0.66706 28.6741   1
   5  16   9   11.66 8.54255   1
   5  16  10  710.75 32.0395   1
   5  16  11 130.635  21.887   1
   5  17   0 4438.07 165.666   1
   5  17   1 144.934 18.2479   1
   5  17   2 714.063 30.9185   1
   5  17   3  716.46 31.4355   1
   5  17   4 2931.68 88.0979   1
   5  17   5 442.833 27.7032   1
   5  17   6 241.429 17.5309   1
   5  17   7 270.662 17.3563   1
   5  17   8 4.86367 8.84036   1
   5  17   9 91.7018 10.7765   1
   5  18   0 3314.68 140.797   1
   5  18   1 856.263 47.7563   1
   5  18   2 112.386 16.3865   1
   5  18   3 1240.20  44.529   1
   5  18   4 1248.53 44.5704   1
   5  18   5 344.995 21.1311   1
   5  18   6 542.221 25.5612   1
   5  18   7 52.0313  8.9004   1
   5  18   8 395.578 29.0965   1
   5  19   0 68.0332 13.4444   1
   5  19   1-1.78629 33.2511   1
   5  19   2 79.7296 18.1516   1
   5  19   3 526.907  27.347   1
   5  19   4 224.431 24.1548   1
   5  19   5 19.0077 8.60522   1
   5  19   6 27.2073 8.27035   1
   5  20   0 44.5188 15.8193   1
   5  20   1 257.384 22.3261   1
   5  20   2 220.397 18.7614   1
   5  20   3 12.7875 9.31516   1
   6   0   0137158.0 3012.68   1
   6   0   287818.80 2072.33   1
   6   0   4119328.0 2629.57   1
   6   0   6 1375.51 83.7812   1
   6   0   8 296.741 57.7665   1
   6   0  1013034.60 345.969   1
   6   0  12 8252.71 217.428   1
   6   0  14 4273.73 193.217   1
   6   0  16 778.477 42.6163   1
   6   1   0 9955.91 227.785   1
   6   1   1  148.72 20.2232   1
   6   1   2 8086.50 188.862   1
   6   1   384175.20 1914.09   1
   6   1   4 1178.08 39.8298   1
   6   1   5 167.804 13.9771   1
   6   1   622313.30 512.488   1
   6   1   7 105.179 22.4478   1
   6   1   8 155.327  39.733   1
   6   1   9 8049.48 245.359   1
   6   1  10 2003.70 63.3264   1
   6   1  1145754.60 1050.96   1
   6   1  12 910.766 36.0546   1
   6   1  13 9169.54 266.667   1
   6   1  14-4.89229 20.7503   1
   6   1  15 703.765 32.2415   1
   6   1  16 996.563 43.9368   1
   6   1  17 370.853 43.0342   1
   6   2   030633.30 678.979   1
   6   2   1 6951.90  163.19   1
   6   2   212250.10 283.269   1
   6   2   3 2618.41 69.1385   1
   6   2   4 1356.55 45.1702   1
   6   2   5 7165.66 173.411   1
   6   2   669238.80 1768.52   1
   6   2   7 6123.02 169.305   1
   6   2   8 5005.29 140.051   1
   6   2   9 26.8141 19.2724   1
   6   2  10 3665.88 99.5488   1
   6   2  11 5065.05 123.815   1
   6   2  12 9242.69 229.811   1
   6   2  13 8881.00 264.924   1
   6   2  14 7591.31 233.195   1
   6   2  15 69.5295  14.829   1
   6   2  16 4109.51 113.136   1
   6   2  17 5.59779 10.6608   1
   6   3   0 5430.08 130.169   1
   6   3   154807.40 1260.39   1
   6   3   2 1570.44 47.5357   1
   6   3   361444.80 1383.41   1
   6   3   4 2485.99 69.4392   1
   6   3   553100.00 1186.10   1
   6   3   6 1085.08 48.0903   1
   6   3   7 2332.31 72.9224   1
   6   3   8 4729.75 150.083   1
   6   3   9 2793.63  93.612   1
   6   3  10  508.71 35.7634   1
   6   3  1113139.20 308.704   1
   6   3  12 1278.29  38.778   1
   6   3  1310382.20 245.884   1
   6   3  14 8218.75 198.716   1
   6   3  15 3677.34 104.738   1
   6   3  16 12.7015 12.0689   1
   6   3  17 15.9184 10.4528   1
   6   4   0170636.0 3826.64   1
   6   4   1 772.417 28.7539   1
   6   4   217638.60 416.487   1
   6   4   3 2946.93 81.1091   1
   6   4   4141502.0 3220.77   1
   6   4   510013.60 258.147   1
   6   4   636607.20 849.907   1
   6   4   7 416.112 29.0223   1
   6   4   816715.40 405.174   1
   6   4   9 160.734 22.4947   1
   6   4  10 8165.60 225.345   1
   6   4  11 2852.74  73.949   1
   6   4  1214223.50 323.609   1
   6   4  13 919.701 36.8469   1
   6   4  1428076.90 683.465   1
   6   4  15 762.427 41.5293   1
   6   4  16 2740.49 118.283   1
   6   4  17-4.28559 18.6257   1
   6   5   0 3308.26 83.6151   1
   6   5   117385.90 423.623   1
   6   5   2 486.443 24.0251   1
   6   5   330547.40 681.594   1
   6   5   4 6152.95 166.679   1
   6   5   5182750.0 4294.88   1
   6   5   6 2740.25 88.8213   1
   6   5   742098.10 981.636   1
   6   5   8  83.911   26.44   1
   6   5   9 7752.04 185.664   1
   6   5  10 2631.88 70.6758   1
   6   5  11 376.689 23.2312   1
   6   5  12 294.959 15.8816   1
   6   5  1327376.00 660.029   1
   6   5  14 2184.85 62.0888   1
   6   5  15 8194.99 198.603   1
   6   5  16 144.667 18.0302   1
   6   5  17 4950.82  121.88   1
   6   6   0 389.167 28.4513   1
   6   6   1 247.369 22.4366   1
   6   6   224706.70 555.709   1
   6   6   3 4799.00 135.023   1
   6   6   478539.50 1761.90   1
   6   6   5 4659.55 133.076   1
   6   6   683103.20 1930.91   1
   6   6   7 254.164 29.2964   1
   6   6   814946.50 381.567   1
   6   6   9 50.6257  12.754   1
   6   6  10 3139.01 79.9148   1
   6   6  1114174.90  338.70   1
   6   6  12 6156.44  150.08   1
   6   6  13 590.271 26.2899   1
   6   6  14 5143.29 127.226   1
   6   6  15 987.114 35.9122   1
   6   6  16 6226.70 289.086   1
   6   7   0 2691.48 77.9945   1
   6   7   1 7577.48 188.805   1
   6   7   2 3878.95  102.78   1
   6   7   368551.30 1587.73   1
   6   7   4 937.148 33.8844   1
   6   7   533462.00 841.329   1
   6   7   6 3548.90 104.049   1
   6   7   750021.00 1194.44   1
   6   7   8 1140.50 37.3685   1
   6   7   9 3006.95 82.2178   1
   6   7  10  242.38 21.4175   1
   6   7  11 9239.86 223.083   1
   6   7  12 79.4012 13.1876   1
   6   7  1314331.00  328.59   1
   6   7  14 347.422 19.1263   1
   6   7  1510245.80 289.011   1
   6   7  16 889.959 31.4804   1
   6   8   0 435.341 39.1749   1
   6   8   1 3825.66 104.066   1
   6   8   2 5711.59 146.996   1
   6   8   3 109.802 17.0022   1
   6   8   445478.70 1031.13   1
   6   8   5 2377.49 70.2723   1
   6   8   654479.60 1263.15   1
   6   8   7 502.317 22.1171   1
   6   8   8 38.4625 14.1416   1
   6   8   9 5889.84 141.818   1
   6   8  10 3367.10 90.2286   1
   6   8  11 3689.26 93.3072   1
   6   8  12 9897.00 234.893   1
   6   8  13 3.53168  8.5782   1
   6   8  14 4469.33 109.067   1
   6   8  15 724.575 38.0641   1
   6   8  16 760.025 172.729   1
   6   9   0 17.5469 20.5433   1
   6   9   1 1456.30 51.6046   1
   6   9   211356.00 273.086   1
   6   9   310947.10 263.884   1
   6   9   4 264.156 20.2993   1
   6   9   552970.80 1287.26   1
   6   9   6 224.502 16.1257   1
   6   9   712809.00 295.027   1
   6   9   8 2598.56 70.2542   1
   6   9   917619.30 397.935   1
   6   9  10 3378.61 86.5669   1
   6   9  11 5238.30 127.171   1
   6   9  12 26.0924  9.1438   1
   6   9  13 848.174 30.1285   1
   6   9  14 579.331 23.3077   1
   6   9  15 5906.30 391.124   1
   6  10   0 1069.36 81.3606   1
   6  10   1 124.185 17.4295   1
   6  10   2 1637.20 57.8823   1
   6  10   3 159.287 18.8041   1
   6  10   412266.30 305.865   1
   6  10   5  203.36  12.894   1
   6  10   611662.40 268.673   1
   6  10   7 979.743 33.0817   1
   6  10   8 433.037 18.4992   1
   6  10   9 128.685 10.8676   1
   6  10  1018546.90 420.013   1
   6  10  11-14.8576 27.5646   1
   6  10  1213603.60 311.963   1
   6  10  13  409.24 20.3361   1
   6  10  14 3711.51 95.1766   1
   6  10  15 1064.38 92.9635   1
   6  11   0 1784.73 73.5906   1
   6  11   124630.20 601.745   1
   6  11   2 2358.76 67.8968   1
   6  11   342728.40 1021.01   1
   6  11   4 4.83911 7.65503   1
   6  11   514285.90 334.402   1
   6  11   6 1496.39 42.1151   1
   6  11   7 2896.10 73.4938   1
   6  11   8 950.289 33.3642   1
   6  11   9 5324.88 128.777   1
   6  11  10 832.326 29.5614   1
   6  11  11 6708.61 158.008   1
   6  11  12 1166.58 36.6915   1
   6  11  13 2638.11 75.8444   1
   6  11  14 273.481  16.118   1
   6  12   015944.70 400.271   1
   6  12   1 97.4967 10.6613   1
   6  12   245511.50 1075.94   1
   6  12   3 5017.14 124.227   1
   6  12   4 2304.66 65.4696   1
   6  12   5 877.209 28.4122   1
   6  12   6 4816.30 116.757   1
   6  12   7 2429.05 64.0551   1
   6  12   813214.90 302.469   1
   6  12   9 109.602 12.7667   1
   6  12  10 3851.52  98.216   1
   6  12  11 2033.41  62.722   1
   6  12  1218326.70 462.737   1
   6  12  13 401.092 20.8742   1
   6  12  14 2307.62 71.7464   1
   6  13   0  551.73 50.3658   1
   6  13   111030.40 265.141   1
   6  13   2 795.331 31.5966   1
   6  13   3 144.865 12.5823   1
   6  13   4 41.1743 15.5745   1
   6  13   5 8140.01 194.731   1
   6  13   6  420.98 19.3524   1
   6  13   715947.00 364.065   1
   6  13   8 5296.80 128.215   1
   6  13   912227.90 282.721   1
   6  13  10 85.6908 13.2007   1
   6  13  1110098.80 274.218   1
   6  13  12 59.6357 12.4987   1
   6  13  13 263.042 18.1982   1
   6  14   087788.90 2331.06   1
   6  14   1 8509.09 254.102   1
   6  14   2 1076.14 50.1278   1
   6  14   3 209.198 16.8748   1
   6  14   413866.00 319.594   1
   6  14   5 1493.20 46.9941   1
   6  14   615973.80 366.142   1
   6  14   7 311.944 17.5103   1
   6  14   8 1283.58 40.5251   1
   6  14   9 75.8306 15.8453   1
   6  14  10 1920.20 56.5464   1
   6  14  11 24.7327 8.03089   1
   6  14  12 124.518 14.5731   1
   6  15   0 71.0272 26.8077   1
   6  15   1 398.493   26.73   1
   6  15   2  627.24 45.9099   1
   6  15   316838.70 408.339   1
   6  15   4 198.836 15.8008   1
   6  15   529033.80 700.981   1
   6  15   6 640.326 28.8829   1
   6  15   7 5745.13 140.326   1
   6  15   8-1.21896 31.3176   1
   6  15   9 6371.16 154.806   1
   6  15  10 75.6757 14.3642   1
   6  15  11 2067.19 67.3373   1
   6  16   0 37.7422 16.0534   1
   6  16   1-3.29083 36.2921   1
   6  16   210745.50 257.978   1
   6  16   3 870.768 37.6007   1
   6  16   423801.00 581.028   1
   6  16   5 3431.48 90.5091   1
   6  16   619177.80 442.188   1
   6  16   7 507.357 24.1736   1
   6  16   8 5737.59 141.619   1
   6  16   9 -8.7718 26.2174   1
   6  16  10 88.2498 11.2001   1
   6  17   0 -19.418 37.0964   1
   6  17   1 4126.19 111.629   1
   6  17   2 1842.92 57.5062   1
   6  17   310160.30 252.809   1
   6  17   4 8434.21 221.494   1
   6  17   5 5273.79 134.884   1
   6  17   6-3.99342 27.6503   1
   6  17   711813.60 275.181   1
   6  17   8 1203.75 49.4913   1
   6  17   9 1564.28 100.507   1
   6  18   0 1721.40 72.0851   1
   6  18   1 55.4983 11.6514   1
   6  18   2 6484.54 183.195   1
   6  18   3 756.005 31.7133   1
   6  18   4 6562.76 160.846   1
   6  18   5 32.4521 10.8045   1
   6  18   6 1087.67 42.2546   1
   6  18   7 293.041 26.0438   1
   6  19   0 137.797 17.6259   1
   6  19   1 314.166 27.4286   1
   6  19   2 254.282 20.9068   1
   6  19   3 2303.68 70.8353   1
   6  19   4 2451.68 72.7015   1
   6  19   510723.20 386.815   1
   6  20   0  502.88 33.1318   1
   7   0   018388.20 432.993   1
   7   0   2 882.493 38.0676   1
   7   0   4 5187.42 145.964   1
   7   0   6 4206.70 133.443   1
   7   0   8 232.802 37.4272   1
   7   0  10 4106.27 137.471   1
   7   0  12 21.6077 11.3107   1
   7   0  14 5660.90 179.923   1
   7   0  16 613.829 590.487   1
   7   1   0 378.539 16.2207   1
   7   1   1 3377.90 84.9394   1
   7   1   2 2093.98 58.4585   1
   7   1   3 59.2994  11.165   1
   7   1   413124.90 359.244   1
   7   1   5 5189.33 134.039   1
   7   1   6 9611.23 232.341   1
   7   1   7 217.052 29.4246   1
   7   1   813799.60 347.259   1
   7   1   9 2923.63 103.386   1
   7   1  10 314.008 20.0919   1
   7   1  11 1780.64 64.1224   1
   7   1  12 2559.11 70.2545   1
   7   1  13 2.63912 11.7853   1
   7   1  14 4914.02 126.719   1
   7   1  15 996.349 39.7542   1
   7   1  16 39.3596 13.2455   1
   7   1  17 1922.39 79.4169   1
   7   2   0 2041.28 56.0888   1
   7   2   1 7716.24 179.872   1
   7   2   2 1706.12 48.6193   1
   7   2   317420.70 406.809   1
   7   2   4 331.582  21.351   1
   7   2   5 3937.22 110.443   1
   7   2   6 33.7295 17.1263   1
   7   2   7 132.403  27.106   1
   7   2   8 876.394 46.9606   1
   7   2   9 5782.04 170.665   1
   7   2  10 2875.46 77.1725   1
   7   2  11 4136.30 107.025   1
   7   2  12 572.086 25.7486   1
   7   2  13 1462.80 65.4103   1
   7   2  14 107.131 16.1542   1
   7   2  15 1042.44 46.9081   1
   7   2  16-7.10915 28.2556   1
   7   2  17 7015.61 176.321   1
   7   3   0 61.2465 10.8286   1
   7   3   1 470.719 21.0283   1
   7   3   2 207.085 17.1015   1
   7   3   3 71.3548 12.0211   1
   7   3   4 2130.88 63.5987   1
   7   3   5 2516.42 83.8868   1
   7   3   610159.90 251.933   1
   7   3   7 295.761 27.4084   1
   7   3   8 477.376 35.4919   1
   7   3   9 165.572 28.6917   1
   7   3  1015471.40 362.942   1
   7   3  11 2506.63 70.9492   1
   7   3  12 3806.21 100.432   1
   7   3  13 321.543 18.9935   1
   7   3  14 515.257 25.3646   1
   7   3  15 1367.99 57.5112   1
   7   3  16 14.9721 17.7511   1
   7   3  17 2618.43 91.6588   1
   7   4   0 93.7254 12.2605   1
   7   4   1 2302.65 63.3098   1
   7   4   2 1709.26 51.3795   1
   7   4   3 8571.01 234.594   1
   7   4   4 676.954 31.4714   1
   7   4   5 468.995 26.7702   1
   7   4   6 1781.47 66.9062   1
   7   4   7 619.433 40.8677   1
   7   4   8 1252.70  57.004   1
   7   4   9 214.358 13.9679   1
   7   4  10 149.075 20.4207   1
   7   4  11  198.87 15.0943   1
   7   4  12 1358.51 44.3773   1
   7   4  13  54.907 9.84476   1
   7   4  14 1619.80 51.4249   1
   7   4  15 2693.59 74.6444   1
   7   4  16 135.674 17.2612   1
   7   4  17 6.26881 12.5519   1
   7   5   0 1254.94 43.3955   1
   7   5   1 350.537 18.8273   1
   7   5   2 712.456 29.1355   1
   7   5   3 2859.37 89.4621   1
   7   5   4 9179.08 221.726   1
   7   5   5 55.9836 13.4032   1
   7   5   6 8861.11 227.795   1
   7   5   7 881.365 48.1899   1
   7   5   8 545.734 38.6903   1
   7   5   9 3435.82 87.1541   1
   7   5  10 1715.77 49.3809   1
   7   5  11 4677.02 124.146   1
   7   5  12 2397.46 66.0557   1
   7   5  13 559.352 23.9053   1
   7   5  14 4187.87 108.895   1
   7   5  15  118.26 13.6027   1
   7   5  16 426.883 21.6662   1
   7   6   021148.20 502.076   1
   7   6   1 1.86419 11.9588   1
   7   6   2 3859.57 103.645   1
   7   6   3 8428.73 206.178   1
   7   6   4 1806.28 55.6541   1
   7   6   5 3129.45 97.7684   1
   7   6   6 438.326  37.873   1
   7   6   7 19.8015  41.805   1
   7   6   8 2958.03 77.1662   1
   7   6   9 1364.18 46.1311   1
   7   6  10 9899.74 258.873   1
   7   6  11 3806.94 98.4688   1
   7   6  12 827.783 31.1062   1
   7   6  13 1254.31 40.9351   1
   7   6  14 102.947 12.3801   1
   7   6  15 695.589 26.6458   1
   7   6  16 766.661 32.0025   1
   7   7   0 3895.77 106.586   1
   7   7   1 3200.29  95.762   1
   7   7   2 290.539 21.2889   1
   7   7   3 426.909 25.3981   1
   7   7   4 5996.38 191.218   1
   7   7   5 1691.99 62.4649   1
   7   7   6 1468.59 67.0139   1
   7   7   7 47.6017 8.71845   1
   7   7   8 3748.85 95.9195   1
   7   7   9 9596.90  249.98   1
   7   7  1021905.40 491.929   1
   7   7  11 459.772 22.7839   1
   7   7  12 3148.87 83.1748   1
   7   7  13 3883.49 98.0678   1
   7   7  14 739.165 26.2493   1
   7   7  15 46.0637 7.93507   1
   7   7  16  212.87 18.3524   1
   7   8   0 2378.23 76.6585   1
   7   8   1 740.812 36.3951   1
   7   8   2 3635.66 104.317   1
   7   8   3 1358.03 56.8019   1
   7   8   4 3559.03 154.289   1
   7   8   5 449.918 25.2671   1
   7   8   6 2548.92 75.1266   1
   7   8   710802.00 261.349   1
   7   8   8  157.98  11.175   1
   7   8   915043.50 342.021   1
   7   8  10 276.037 17.1629   1
   7   8  11 2614.13 77.1389   1
   7   8  12 8.18197 9.44926   1
   7   8  13 329.891 17.0306   1
   7   8  14 1781.57 50.5326   1
   7   8  15 200.874  13.931   1
   7   9   0 1600.36 57.0212   1
   7   9   1 1722.88 62.0242   1
   7   9   2 3331.34 96.7885   1
   7   9   3 3159.96 93.1494   1
   7   9   4 707.426 34.6679   1
   7   9   5 882.244 34.6974   1
   7   9   6 4855.45 119.798   1
   7   9   7 1302.41 38.0052   1
   7   9   8 821.478 27.1334   1
   7   9   9 487.356 19.5361   1
   7   9  10 3537.43 88.6953   1
   7   9  11 3212.02 91.2044   1
   7   9  12 263.438 28.1773   1
   7   9  13 2559.22 70.5974   1
   7   9  14 18.8543 8.67458   1
   7   9  15 -0.4574 10.7365   1
   7  10   0 1247.82 48.0719   1
   7  10   1 2867.31  91.569   1
   7  10   2 5129.00 149.116   1
   7  10   3 831.419 35.2395   1
   7  10   4 88.9629 10.5616   1
   7  10   5 2702.41  69.199   1
   7  10   6 3239.28 89.7836   1
   7  10   7 642.106 23.4822   1
   7  10   8  709.12 25.3793   1
   7  10   9 4118.29 101.916   1
   7  10  10 9.69289 8.93756   1
   7  10  11 96.2516 10.4936   1
   7  10  12 2080.93 59.3765   1
   7  10  13 2773.71 73.3593   1
   7  10  14 1695.78 49.1556   1
   7  10  15 327.751 25.6744   1
   7  11   0 0.12943  18.607   1
   7  11   1  204.95 27.2761   1
   7  11   2 2137.84 61.7461   1
   7  11   3 6621.71 173.433   1
   7  11   4 3321.71 84.8623   1
   7  11   5  973.50 30.5676   1
   7  11   6 546.373 21.0843   1
   7  11   7 26.6852 8.14825   1
   7  11   8 1207.46 37.5723   1
   7  11   9 409.512 19.6597   1
   7  11  10 3142.12 82.7134   1
   7  11  11 261.161 15.1999   1
   7  11  12 1744.92 55.7347   1
   7  11  13 35.2722 7.90204   1
   7  11  14 579.717 43.8493   1
   7  12   0 2793.15 82.7382   1
   7  12   1 1724.95 51.2668   1
   7  12   2 34.2852 9.75319   1
   7  12   3 492.694 32.6329   1
   7  12   4 2766.41 95.7848   1
   7  12   5 645.585 25.7799   1
   7  12   6 429.896 19.2031   1
   7  12   7 32.7862 10.9618   1
   7  12   8 19.8595 10.0921   1
   7  12   9 178.985 14.5998   1
   7  12  10 313.717 20.2802   1
   7  12  11-5.22976 23.2184   1
   7  12  12 607.268 22.9562   1
   7  12  13 30.1884 8.92868   1
   7  13   0 22.1148 20.9039   1
   7  13   1 349.726 20.3745   1
   7  13   2 26.3945  19.293   1
   7  13   3 984.416 37.0291   1
   7  13   4 603.541 26.6388   1
   7  13   5  189.50 27.7285   1
   7  13   6 2061.02 57.4836   1
   7  13   7 1748.45  50.493   1
   7  13   8 88.9092 12.0491   1
   7  13   9 50.6354 14.3829   1
   7  13  10 -12.944 28.1497   1
   7  13  11 536.563  39.215   1
   7  13  12 222.017 30.0927   1
   7  13  13 1985.98 65.1767   1
   7  14   0 2427.63 78.1372   1
   7  14   1 487.598 25.1026   1
   7  14   2 1663.57 55.4423   1
   7  14   3 1130.37 38.9082   1
   7  14   4 680.683 28.7467   1
   7  14   5 2102.70 61.6038   1
   7  14   6 85.8506 13.7927   1
   7  14   7 43.2458 10.8475   1
   7  14   8 96.4635  12.187   1
   7  14   9 69.9127  12.008   1
   7  14  10 420.103 23.3853   1
   7  14  11-6.78861  17.853   1
   7  14  12 4776.78 126.293   1
   7  15   0 2408.93  78.417   1
   7  15   1-19.0731 41.5366   1
   7  15   211600.00 298.558   1
   7  15   3 9794.58 240.956   1
   7  15   4 2209.43 65.9321   1
   7  15   5 42.8494  12.943   1
   7  15   6 121.982 14.6187   1
   7  15   7 337.164 20.6493   1
   7  15   8 221.285 17.5583   1
   7  15   9 155.946 17.3899   1
   7  15  10 1288.52 46.7516   1
   7  15  11 301.053 20.2929   1
   7  16   0 184.455 17.0361   1
   7  16   1 467.111 35.4285   1
   7  16   2 487.973 25.6357   1
   7  16   3 3062.01 89.1032   1
   7  16   4 1181.88 41.7359   1
   7  16   5 449.384 22.1245   1
   7  16   6 17.9002 9.93137   1
   7  16   7 4916.04 122.549   1
   7  16   8 11.1699  9.0316   1
   7  16   9 119.775 12.6475   1
   7  16  10 571.843 46.5945   1
   7  17   0 516.118 29.9122   1
   7  17   1 12.1057 16.5451   1
   7  17   2 1517.64 49.1553   1
   7  17   3 1039.80 37.6491   1
   7  17   4 205.206 16.2214   1
   7  17   5 241.642 18.2198   1
   7  17   6 21.5919  8.5617   1
   7  17   7 21.7828  7.2763   1
   7  17   8 165.542   18.16   1
   7  18   0 1509.10 64.1266   1
   7  18   1 3336.67 106.223   1
   7  18   2 774.946 55.7569   1
   7  18   3 552.577 49.5333   1
   7  18   4 20.2029 9.34046   1
   7  18   5 207.884 16.7137   1
   7  18   6 1817.85 70.8128   1
   7  18   7 13.4814 13.1929   1
   7  19   0 15.7222 12.0287   1
   7  19   1 1226.20 51.3973   1
   7  19   2 2688.49 84.7577   1
   7  19   3 4531.07 139.366   1
   7  19   4 502.727 96.0519   1
   8   0   0255510.0 6033.47   1
   8   0   2224858.0 5394.07   1
   8   0   4175480.0 6242.06   1
   8   0   639788.40 985.066   1
   8   0   8117687.0 3380.47   1
   8   0  1056720.80 1337.75   1
   8   0  1211070.80 291.373   1
   8   0  1411444.00 372.768   1
   8   0  1613436.10 383.426   1
   8   1   0-4.35825 35.0208   1
   8   1   1130937.0 2936.23   1
   8   1   2 3793.11 99.2061   1
   8   1   379323.20 1919.39   1
   8   1   4 245.717 16.8231   1
   8   1   510357.80  269.72   1
   8   1   6 132.982 29.7525   1
   8   1   7 8003.39 207.988   1
   8   1   8 543.941 74.0883   1
   8   1   995878.90 2299.57   1
   8   1  10 4831.44 118.287   1
   8   1  1162086.60 1403.54   1
   8   1  12 2061.37 62.3087   1
   8   1  1320685.20  469.48   1
   8   1  14 891.467 37.5921   1
   8   1  15 533.009 32.1546   1
   8   1  16 2758.69 81.1233   1
   8   1  1714402.80  686.11   1
   8   2   0130433.0 2927.17   1
   8   2   1 41.1564  9.0709   1
   8   2   2153852.0 3500.23   1
   8   2   3 94.1103 13.3462   1
   8   2   421757.40 566.644   1
   8   2   5 3756.79 116.922   1
   8   2   652982.20 1415.49   1
   8   2   7 7029.67 191.602   1
   8   2   862021.70 1687.02   1
   8   2   9 2349.93 63.8045   1
   8   2  1065241.10 1483.82   1
   8   2  11 965.832 32.2906   1
   8   2  1231665.40 719.377   1
   8   2  13 1174.98 42.8738   1
   8   2  14 5028.95 130.871   1
   8   2  15 1667.87 71.2257   1
   8   2  1618009.70 443.734   1
   8   2  17 52.7305 20.6111   1
   8   3   0 3097.40 92.3432   1
   8   3   1257769.0 6002.89   1
   8   3   2 9004.25 223.814   1
   8   3   3 701.745 29.6143   1
   8   3   4  7.1125 12.5182   1
   8   3   540567.00 971.277   1
   8   3   6 4957.48 144.445   1
   8   3   787844.90 2090.91   1
   8   3   8 4945.23 192.618   1
   8   3   941389.70 1039.08   1
   8   3  10 2068.44 69.4234   1
   8   3  1130219.20 675.656   1
   8   3  12 1295.25 43.1331   1
   8   3  13 2231.14  63.783   1
   8   3  14 5366.69 132.715   1
   8   3  1516973.60  391.87   1
   8   3  16 101.345 14.1343   1
   8   4   0161847.0 3697.43   1
   8   4   1 4853.42 120.509   1
   8   4   2 1202.47 44.5995   1
   8   4   3 79.4272 11.6135   1
   8   4   4 525.903 32.5701   1
   8   4   5 916.781 41.0947   1
   8   4   634086.50  795.96   1
   8   4   7   55.51 30.6399   1
   8   4   842041.10 1035.42   1
   8   4   9 2715.33  72.965   1
   8   4  1021934.10 545.951   1
   8   4  11 223.476 13.8782   1
   8   4  12 493.324 37.6102   1
   8   4  13 190.705 15.1207   1
   8   4  1426659.00  788.80   1
   8   4  15 470.235  25.975   1
   8   4  1614751.80 491.496   1
   8   5   0 173.563 15.9272   1
   8   5   1 9958.37 238.804   1
   8   5   2 310.475 24.6896   1
   8   5   354727.50 1424.41   1
   8   5   4 3477.13 119.464   1
   8   5   518636.60 478.236   1
   8   5   6 237.886 27.4839   1
   8   5   768072.60 1622.32   1
   8   5   8 29.7793 8.84876   1
   8   5   974320.40 1883.17   1
   8   5  10 288.958  20.374   1
   8   5  11 565.097 27.0879   1
   8   5  12 398.337 21.3882   1
   8   5  1310428.70  256.22   1
   8   5  14 233.348 17.0078   1
   8   5  1527712.00 881.327   1
   8   5  16 712.212 28.3825   1
   8   6   0 9326.91 226.569   1
   8   6   1 2411.31   76.18   1
   8   6   260429.50 1476.56   1
   8   6   3 271.511 25.2168   1
   8   6   414767.90 394.033   1
   8   6   5 657.687  33.017   1
   8   6   656913.90 1347.24   1
   8   6   7 3411.16 87.3425   1
   8   6   857057.80 1315.46   1
   8   6   9 125.906 16.1901   1
   8   6  10 341.117 24.9546   1
   8   6  11 201.353 14.3097   1
   8   6  1218770.50 426.362   1
   8   6  13 1444.55 54.1434   1
   8   6  1413360.80 461.874   1
   8   6  15-7.71813 20.4426   1
   8   6  1611531.30 374.428   1
   8   7   0 36.9542 18.9382   1
   8   7   111598.80 282.137   1
   8   7   2 2363.81 76.6892   1
   8   7   361464.20 1820.07   1
   8   7   4 1786.31 71.5232   1
   8   7   545796.90 1114.10   1
   8   7   6 445.697 21.5735   1
   8   7   7109891.0 2599.66   1
   8   7   8 6189.59 151.217   1
   8   7   9 3974.67  102.34   1
   8   7  10 73.7638 14.3206   1
   8   7  1117556.80 398.141   1
   8   7  12 621.708 25.8018   1
   8   7  1311722.70 331.621   1
   8   7  14 758.272  27.455   1
   8   7  1525078.40 1149.83   1
   8   8   062268.80 1453.84   1
   8   8   1 1059.18 45.9314   1
   8   8   210948.20 279.154   1
   8   8   3 2179.29 80.3731   1
   8   8   476653.00 2060.10   1
   8   8   5 10.7805 13.1457   1
   8   8   686248.10 2020.91   1
   8   8   7 457.822 18.2793   1
   8   8   8 8659.36 203.858   1
   8   8   9 2840.43 76.3318   1
   8   8  1028587.20 653.008   1
   8   8  11 315.185 26.0387   1
   8   8  1216215.30 368.277   1
   8   8  13 13.3623 8.39438   1
   8   8  14 7730.64 258.167   1
   8   8  15 1807.24  53.501   1
   8   9   0  48.046 15.8819   1
   8   9   192318.40 2190.70   1
   8   9   2 2268.28 77.2185   1
   8   9   349489.40 1276.32   1
   8   9   4 43.7826 16.2803   1
   8   9   545618.10 1043.93   1
   8   9   6 1144.26 33.6592   1
   8   9   7 219.349 16.0543   1
   8   9   8 406.498 18.2748   1
   8   9   961526.90 1396.59   1
   8   9  10 18.3324 10.0732   1
   8   9  1135062.20 793.412   1
   8   9  12 231.569 14.8285   1
   8   9  13 8148.41 222.922   1
   8   9  14  210.42 16.8681   1
   8   9  15 5415.34 122.624   1
   8  10   0126774.0 2993.64   1
   8  10   1 552.425 29.0469   1
   8  10   267976.50 1557.60   1
   8  10   3 2662.07 68.2232   1
   8  10   471331.20 1647.27   1
   8  10   5 805.679 27.6106   1
   8  10   611033.40 252.278   1
   8  10   7 2031.84 54.4676   1
   8  10   853153.90 1201.58   1
   8  10   9 2015.08  55.522   1
   8  10  1074883.80 1732.44   1
   8  10  11 8.92053 9.67562   1
   8  10  1217556.80 434.815   1
   8  10  13  521.00 22.2781   1
   8  10  1413354.80 389.004   1
   8  11   0 239.187 18.1486   1
   8  11   173202.70 1714.66   1
   8  11   2  11.044 21.0713   1
   8  11   370489.70 1779.19   1
   8  11   414095.20 327.713   1
   8  11   5 2785.54 71.3654   1
   8  11   6  603.35 23.4531   1
   8  11   728475.20 640.136   1
   8  11   8 1429.58 42.5167   1
   8  11   949554.20 1136.57   1
   8  11  10 1494.39 46.0524   1
   8  11  1125299.70 578.653   1
   8  11  12 1499.59  43.751   1
   8  11  13 5057.99 123.036   1
   8  12   072717.00 1715.13   1
   8  12   1 745.228 37.1263   1
   8  12   257501.20 1314.95   1
   8  12   3 115.104 18.1025   1
   8  12   4 3804.92  99.959   1
   8  12   5 349.452 18.8498   1
   8  12   612288.70 288.501   1
   8  12   7 416.987 20.8769   1
   8  12   851955.10 1188.30   1
   8  12   9  874.71 34.8731   1
   8  12  1017127.00 444.842   1
   8  12  11 145.919 12.8463   1
   8  12  1218888.90 430.095   1
   8  12  13 2279.70 69.7971   1
   8  13   0 96.2718 15.9767   1
   8  13   150282.80 1151.52   1
   8  13   2 976.986 35.0132   1
   8  13   310225.50 278.147   1
   8  13   4 3525.35 94.5076   1
   8  13   512114.60 284.181   1
   8  13   6 199.952 15.2213   1
   8  13   728142.40 642.198   1
   8  13   8 40.9309 12.6122   1
   8  13   917410.70 404.818   1
   8  13  10 91.8081 15.2561   1
   8  13  1116802.90 380.098   1
   8  13  12 883.576 32.7636   1
   8  14   053771.50 1283.71   1
   8  14   1 7687.27 188.943   1
   8  14   2 7659.61 185.491   1
   8  14   3  685.80 29.2585   1
   8  14   419354.40 454.002   1
   8  14   5 619.795   32.37   1
   8  14   622781.80 536.613   1
   8  14   7 2924.92  79.151   1
   8  14   814845.20 343.387   1
   8  14   9 9.61002 13.3136   1
   8  14  1017802.80 429.495   1
   8  14  11 35.6201  9.2164   1
   8  15   0  674.35 36.7248   1
   8  15   1 8204.25 203.285   1
   8  15   2 1339.43 44.0663   1
   8  15   3 2106.43 62.2733   1
   8  15   4 1340.89 43.7988   1
   8  15   531285.20 744.093   1
   8  15   6 2160.57  70.403   1
   8  15   712855.20 338.873   1
   8  15   8 324.049 22.4565   1
   8  15   910884.80 254.657   1
   8  15  10 174.599 18.1749   1
   8  16   0 141.202 17.3061   1
   8  16   1 1498.25  56.618   1
   8  16   216348.70 427.662   1
   8  16   3 1989.57  62.396   1
   8  16   4 9775.23 273.106   1
   8  16   5 17.6609 10.4102   1
   8  16   612156.20 325.407   1
   8  16   7 54.2296 13.5153   1
   8  16   814516.90  439.53   1
   8  16   9 242.902  24.421   1
   8  17   0 435.476 30.5407   1
   8  17   110554.00 331.954   1
   8  17   2 3783.72 101.084   1
   8  17   326670.90 625.094   1
   8  17   4 373.467  23.181   1
   8  17   523122.60 555.095   1
   8  17   6 633.548 25.9419   1
   8  17   715981.70 377.959   1
   8  17   8 357.784  25.581   1
   8  18   011695.70 288.901   1
   8  18   1-1.89856 24.6861   1
   8  18   2 8559.50 206.911   1
   8  18   3 1070.52 46.5145   1
   8  18   426389.80 1056.09   1
   8  18   5-4.55765 15.7437   1
   8  18   620227.90 462.375   1
   8  19   0 108.339 34.4861   1
   8  19   111520.60 306.841   1
   8  19   2 1054.35 49.7136   1
   9   0   0 4736.48 123.542   1
   9   0   2 122.643 15.7857   1
   9   0   4 222.564 27.4718   1
   9   0   6 676.703 46.0073   1
   9   0   8 1397.05 54.0558   1
   9   0  10 266.856 43.1151   1
   9   0  12 717.482 51.7964   1
   9   0  14 2571.59  95.689   1
   9   0  16 500.077 55.5799   1
   9   1   010831.10 262.839   1
   9   1   1 1458.31 44.0638   1
   9   1   2 3479.67 90.0674   1
   9   1   3 3980.06  103.13   1
   9   1   4 752.138 34.9575   1
   9   1   5  282.34  26.347   1
   9   1   6 2416.18 79.9832   1
   9   1   7 72.3668 21.2149   1
   9   1   8 4744.04 118.924   1
   9   1   9 286.989 17.0003   1
   9   1  10 597.594 24.4371   1
   9   1  11 529.679  20.723   1
   9   1  12 1417.84 49.8706   1
   9   1  13 1083.54 44.4602   1
   9   1  14 2379.65 70.0729   1
   9   1  15 1478.62 53.7016   1
   9   1  16 296.958 23.8161   1
   9   2   0 3070.55 80.6676   1
   9   2   1 1255.44 39.3926   1
   9   2   2 4127.11 106.015   1
   9   2   320258.10 493.761   1
   9   2   4 875.998 40.7319   1
   9   2   5 1731.99 60.0741   1
   9   2   6 874.158 50.6166   1
   9   2   7 971.795 57.1451   1
   9   2   8 90.3644 12.9426   1
   9   2   9 1701.16 49.3886   1
   9   2  10 2345.48 65.1641   1
   9   2  11 1902.55 56.4474   1
   9   2  12 659.599 25.8096   1
   9   2  13 630.194 26.9647   1
   9   2  14 2162.10 115.844   1
   9   2  15 2498.97 76.6866   1
   9   2  16 137.772 14.0213   1
   9   3   0 59.0388 16.9668   1
   9   3   1 139.214   12.31   1
   9   3   213461.40 310.836   1
   9   3   3 367.968 20.5769   1
   9   3   4 1796.89 59.6489   1
   9   3   5 62.3964 19.3533   1
   9   3   6 895.768 58.7706   1
   9   3   7 1106.61 93.6575   1
   9   3   8 574.055 36.9309   1
   9   3   9 65.1262 10.0432   1
   9   3  10 1324.22 42.7243   1
   9   3  11 330.115 19.0356   1
   9   3  12 52.2309 9.95871   1
   9   3  13 14.1569 9.27472   1
   9   3  14 26.9165 10.3152   1
   9   3  15  691.46   33.51   1
   9   3  16-7.10166 30.9678   1
   9   4   0 1530.67 48.8995   1
   9   4   1 7731.87 194.256   1
   9   4   2 1044.13 37.5342   1
   9   4   3 8965.06 218.579   1
   9   4   4 669.752 32.1748   1
   9   4   5 682.547 35.8224   1
   9   4   6 67.9245 18.6747   1
   9   4   7 5466.96 133.292   1
   9   4   8 725.873 25.8707   1
   9   4   9 347.671 29.8073   1
   9   4  10 887.425 36.8838   1
   9   4  11 641.982 25.7475   1
   9   4  12 313.674 26.6226   1
   9   4  13-10.9093   28.47   1
   9   4  14 2536.56 68.5606   1
   9   4  15 251.402  22.885   1
   9   4  16 1249.91 43.8817   1
   9   5   0 3455.85 97.5639   1
   9   5   1 2471.45 75.3326   1
   9   5   2 5763.81 148.111   1
   9   5   3 2116.23 84.6346   1
   9   5   4 2444.45 76.2615   1
   9   5   5 911.794 41.9883   1
   9   5   6 15.5681 17.1171   1
   9   5   7 90.2113 10.6791   1
   9   5   8 2545.66 69.9174   1
   9   5   9 966.148 32.2488   1
   9   5  10  202.23  13.958   1
   9   5  11 110.219 20.9937   1
   9   5  12 368.294 21.0917   1
   9   5  13 672.377 29.0413   1
   9   5  14 25.5611 8.15566   1
   9   5  15 45.2953 10.9486   1
   9   5  16 109.286 12.1875   1
   9   6   0 731.653 35.0117   1
   9   6   1 2949.10 90.3314   1
   9   6   2 92.6212 19.6514   1
   9   6   3 4273.58 147.032   1
   9   6   4 1509.76 67.7957   1
   9   6   5 753.737 37.5787   1
   9   6   6 1850.76 57.4823   1
   9   6   7  765.99 31.9203   1
   9   6   8 468.433 22.1695   1
   9   6   9 8662.75 201.618   1
   9   6  10 1017.18 33.8629   1
   9   6  11 295.519 16.8803   1
   9   6  12 542.981 24.3788   1
   9   6  13 586.662 25.0665   1
   9   6  14 84.1048 9.38936   1
   9   6  15 22.6715 9.32233   1
   9   7   0 72.8985 13.8521   1
   9   7   1 1222.59 55.1014   1
   9   7   2 2936.76 98.6172   1
   9   7   3 349.129   25.30   1
   9   7   4  188.77 42.5809   1
   9   7   5 5520.30 138.904   1
   9   7   6 300.575 14.0159   1
   9   7   7 465.242 18.4304   1
   9   7   8  72.837 13.3186   1
   9   7   9 2630.39 71.3998   1
   9   7  10 21.4168 9.93843   1
   9   7  11 322.198  16.596   1
   9   7  12 42.2377 10.7129   1
   9   7  13 172.018  15.445   1
   9   7  14 373.991 25.7868   1
   9   7  15 3153.00 88.9113   1
   9   8   0 154.277 20.0501   1
   9   8   1 1534.14 59.0879   1
   9   8   2 1957.23 74.2415   1
   9   8   3 279.536 27.2096   1
   9   8   4 1234.82 35.9451   1
   9   8   5 10.3271 15.7786   1
   9   8   6 653.312 22.7141   1
   9   8   7 2172.60 57.9895   1
   9   8   8 1140.52 35.6241   1
   9   8   9 3802.02 97.5917   1
   9   8  10  301.91 17.0163   1
   9   8  11 163.675 15.8671   1
   9   8  12 2015.46 54.6226   1
   9   8  13 487.721 23.5605   1
   9   8  14 2553.84 116.681   1
   9   8  15 283.194 50.4666   1
   9   9   0 1259.29 39.9051   1
   9   9   1 2560.58 69.5342   1
   9   9   2 864.104 28.5621   1
   9   9   3 256.796 13.8959   1
   9   9   4 1829.04 49.1342   1
   9   9   5 145.469 12.4563   1
   9   9   6 9783.44 223.148   1
   9   9   7 4996.57 122.263   1
   9   9   8 20.1613 9.83604   1
   9   9   9 104.486 10.3276   1
   9   9  10 47.4663  9.7523   1
   9   9  11 59.7161  9.8751   1
   9   9  12 342.917 17.4919   1
   9   9  13 6471.15 163.693   1
   9   9  14 358.426 18.0645   1
   9  10   0 816.866 30.1048   1
   9  10   1 578.824 28.9065   1
   9  10   2 374.425 18.4266   1
   9  10   3 766.592 33.3152   1
   9  10   4 1937.89 52.8774   1
   9  10   5 711.937 27.6026   1
   9  10   6 390.081 20.0449   1
   9  10   7 78.8929  8.8426   1
   9  10   8 469.633 20.3069   1
   9  10   9 1020.58 34.8918   1
   9  10  10 749.562 28.4223   1
   9  10  11 30.8743 9.48811   1
   9  10  12 2737.62 81.1905   1
   9  10  13 2517.08 76.2909   1
   9  10  14 67.6782 16.9269   1
   9  11   0 2332.66 65.9722   1
   9  11   1 370.624 30.7908   1
   9  11   2 335.846  26.733   1
   9  11   3 254.865 16.1831   1
   9  11   4 1708.95 48.9334   1
   9  11   5 1074.27 34.7549   1
   9  11   6 528.854  22.497   1
   9  11   7 473.458 21.3767   1
   9  11   8 1068.61 33.7021   1
   9  11   9 3137.22 84.3198   1
   9  11  10 290.982 17.2881   1
   9  11  11 20.2443 8.89686   1
   9  11  12 1338.18 39.5544   1
   9  11  13 504.244  26.749   1
   9  12   0 261.231 21.4207   1
   9  12   1 3442.09 95.9268   1
   9  12   2 1262.71  42.925   1
   9  12   3 2180.86 67.5435   1
   9  12   4 1325.33 46.9351   1
   9  12   5 4965.23 125.248   1
   9  12   6 1811.67 57.8017   1
   9  12   7 4143.88 106.989   1
   9  12   8 188.178 16.2818   1
   9  12   9 1915.79 61.5665   1
   9  12  10 3029.22 82.2761   1
   9  12  11 173.711 15.4588   1
   9  12  12 167.066 12.9104   1
   9  13   0 421.437  37.948   1
   9  13   1 99.1446 13.5918   1
   9  13   2 11.7595  14.605   1
   9  13   3 928.356 34.4414   1
   9  13   4 1383.20 46.3861   1
   9  13   5  12.865 12.8502   1
   9  13   6 300.371 20.5331   1
   9  13   7 140.078 16.4978   1
   9  13   8 848.253 35.7763   1
   9  13   9 69.6522 12.6137   1
   9  13  10 411.301 20.7924   1
   9  13  11 1371.31 47.3898   1
   9  13  12 130.855   22.95   1
   9  14   0 95.4114 18.9186   1
   9  14   1 3026.84 87.4988   1
   9  14   2 4021.91 104.158   1
   9  14   3 543.885 25.4053   1
   9  14   4  151.80 15.2758   1
   9  14   5 48.0067 11.4685   1
   9  14   6 1057.19 39.4934   1
   9  14   7  456.31 34.5316   1
   9  14   8 1659.57 52.1939   1
   9  14   9 515.377 26.2555   1
   9  14  10 87.1593 10.9085   1
   9  14  11 2610.44  104.25   1
   9  15   0 369.888 27.7901   1
   9  15   1 3346.44 94.3675   1
   9  15   2 6869.63 178.728   1
   9  15   3 504.372 23.7006   1
   9  15   4 13.6753 10.5864   1
   9  15   5 474.918  22.867   1
   9  15   6 144.818 12.2102   1
   9  15   7 983.721 35.2579   1
   9  15   8 684.357 41.6039   1
   9  15   9 14.0959 8.66719   1
   9  15  10 32.8973 11.5674   1
   9  16   0 154.926  15.601   1
   9  16   1 1036.80 40.7984   1
   9  16   2 933.564 37.8589   1
   9  16   3 992.551 42.7729   1
   9  16   4 16.8544 9.99438   1
   9  16   5 1116.38 43.0092   1
   9  16   6 22.3482 8.09372   1
   9  16   7 338.576 19.7234   1
   9  16   8 13.5988 9.97739   1
   9  17   0 2315.95 71.2572   1
   9  17   1 119.445 15.8434   1
   9  17   2 84.1445 13.6475   1
   9  17   3 33.6095 11.2242   1
   9  17   4 711.259  28.951   1
   9  17   5 881.423 46.7702   1
   9  17   6  415.40 22.1828   1
   9  17   7 45.3741 11.2437   1
   9  18   0 3745.70 109.114   1
   9  18   1 3160.51 95.4242   1
   9  18   2 2117.79 115.571   1
   9  18   3 1079.90 47.6759   1
   9  18   4 31.7528 27.2452   1
  10   0   026519.20 624.904   1
  10   0   2 1874.08 85.7781   1
  10   0   433990.30 799.879   1
  10   0   650963.90 1269.42   1
  10   0   8 6652.89 165.336   1
  10   0  10 2651.19 79.1122   1
  10   0  12 9287.39 226.172   1
  10   0  14  874.38 49.1855   1
  10   0  16 5741.51 178.628   1
  10   1   0 1277.39 40.3219   1
  10   1   1 3822.86 98.7785   1
  10   1   2 5137.85 141.528   1
  10   1   3 2396.90 73.2482   1
  10   1   4 8311.85  207.59   1
  10   1   5 5540.58 169.773   1
  10   1   6 134.611 20.7752   1
  10   1   7 4631.35 111.863   1
  10   1   810386.60 240.832   1
  10   1   9 1886.93 52.4991   1
  10   1  10 8328.69 192.927   1
  10   1  11 997.451 47.8905   1
  10   1  12  438.74 27.6992   1
  10   1  13 392.918  23.748   1
  10   1  14 73.6492 12.8229   1
  10   1  15 700.156 31.6051   1
  10   1  16 1799.26 107.222   1
  10   2   0 698.383 30.6817   1
  10   2   1 6220.34 158.409   1
  10   2   2 2453.96   83.09   1
  10   2   3 1021.67 48.9989   1
  10   2   4 2494.66 76.8433   1
  10   2   5 2493.95 86.2258   1
  10   2   6 1191.38 94.1028   1
  10   2   7 2074.28 55.1369   1
  10   2   812581.20 289.656   1
  10   2   9 1325.46 39.0141   1
  10   2  10 298.884 25.0928   1
  10   2  11 45.6814 11.7336   1
  10   2  12 6939.19 163.268   1
  10   2  13 1096.64  43.113   1
  10   2  14 101.587 14.9275   1
  10   2  15 34.8879 13.0555   1
  10   2  16 17.2075 17.1737   1
  10   3   0  806.82 32.8203   1
  10   3   1 779.226 33.7202   1
  10   3   2 636.912 28.7356   1
  10   3   3 51.3557 27.7666   1
  10   3   4 8.22719 12.8766   1
  10   3   5 3621.75 140.105   1
  10   3   6 4642.42 152.245   1
  10   3   7 858.353 33.5405   1
  10   3   8 986.387 32.4425   1
  10   3   9  303.50 19.2585   1
  10   3  10 337.078 18.1004   1
  10   3  11 3661.66 99.0627   1
  10   3  12 2119.84 59.1024   1
  10   3  13 77.5201 14.4051   1
  10   3  14 652.915  33.071   1
  10   3  15  20.908  10.505   1
  10   4   0 7309.58 185.555   1
  10   4   1 855.821 48.4581   1
  10   4   2 2894.97 84.8778   1
  10   4   3 2322.60  86.132   1
  10   4   4 7698.19 191.211   1
  10   4   5 111.066 18.2537   1
  10   4   6 5957.84  161.42   1
  10   4   7 203.925 13.4349   1
  10   4   8 990.516 33.4221   1
  10   4   9 130.435  12.112   1
  10   4  10 103.329 11.8441   1
  10   4  11 2797.74 76.2307   1
  10   4  12 2275.98 63.2679   1
  10   4  13 1534.58 50.9827   1
  10   4  14 3866.85  99.334   1
  10   4  15 64.4848 12.6517   1
  10   5   0 382.315 24.4684   1
  10   5   1 2885.51 89.1413   1
  10   5   2  657.01 34.3796   1
  10   5   3 2186.19  82.395   1
  10   5   4 91.9466 14.8136   1
  10   5   519131.10 516.905   1
  10   5   6 1391.01 42.4814   1
  10   5   7  894.15 30.1721   1
  10   5   8 78.9946 12.6747   1
  10   5   9 3457.48 87.5105   1
  10   5  10 240.825 16.0789   1
  10   5  11 7495.25 177.841   1
  10   5  12 10.9732 10.9699   1
  10   5  13 4886.79 150.494   1
  10   5  14 1253.99 59.6388   1
  10   5  15 1603.16 53.8024   1
  10   6   016428.70 401.069   1
  10   6   1 172.867 24.1537   1
  10   6   2 1259.25 50.7596   1
  10   6   3 974.173 47.5367   1
  10   6   417566.60 557.349   1
  10   6   5 312.538 14.2776   1
  10   6   610804.10 264.744   1
  10   6   7 889.165 30.5119   1
  10   6   8 17.1337 9.98565   1
  10   6   9 76.8561 12.5034   1
  10   6  1020508.30 461.303   1
  10   6  11 2402.29 63.6803   1
  10   6  12 245.821 17.0564   1
  10   6  13 452.633 20.9608   1
  10   6  14 5840.67 174.051   1
  10   6  15 516.175 27.7909   1
  10   7   0 58.1267 18.6194   1
  10   7   113688.20 398.768   1
  10   7   2 1148.13 49.5019   1
  10   7   321575.40 545.699   1
  10   7   4 1090.73 32.4497   1
  10   7   5 3660.10 89.6028   1
  10   7   6 605.847  22.756   1
  10   7   7 1349.50  56.744   1
  10   7   8 7947.16 186.376   1
  10   7   910333.30 239.177   1
  10   7  10 5539.19 134.129   1
  10   7  11 1464.62 44.3867   1
  10   7  12 3123.51 81.5417   1
  10   7  13 2096.21 58.2097   1
  10   7  14 1.46112 6.56369   1
  10   8   0 6962.54 179.337   1
  10   8   1 2888.67 90.7929   1
  10   8   2 704.307 26.3719   1
  10   8   3 729.461  23.764   1
  10   8   4 1787.48   47.81   1
  10   8   5 1999.49 57.2761   1
  10   8   6 8782.67 202.773   1
  10   8   7 405.854 24.4345   1
  10   8   8 6602.85 159.495   1
  10   8   9 143.542 12.4908   1
  10   8  10 1396.31 41.8596   1
  10   8  11-5.55703 27.5378   1
  10   8  12 4351.23 116.005   1
  10   8  13 258.219 14.4396   1
  10   8  14 608.666 53.2817   1
  10   9   0 834.604 38.0989   1
  10   9   1 1082.86 51.7334   1
  10   9   2 1803.46 58.4936   1
  10   9   3 138.583 15.3246   1
  10   9   4 1176.21 35.8746   1
  10   9   5 5177.15 123.794   1
  10   9   6 20.4944 8.47607   1
  10   9   729721.30  683.28   1
  10   9   8 1402.66 41.8587   1
  10   9   9 565.485 23.7144   1
  10   9  10 5017.05 122.461   1
  10   9  11 134.751 11.2897   1
  10   9  12 976.294 34.7228   1
  10   9  13 419.813 19.7162   1
  10   9  14 80.7011 40.4736   1
  10  10   0 7427.86 176.316   1
  10  10   1 1795.72  74.313   1
  10  10   210231.20 237.833   1
  10  10   3 592.051 24.2565   1
  10  10   4 1694.47 48.0736   1
  10  10   5  702.67 26.0137   1
  10  10   6 2553.01 65.9487   1
  10  10   7 1115.03 34.6237   1
  10  10   8 62.6711 11.1514   1
  10  10   9 120.092  11.385   1
  10  10  10 3432.02 87.4029   1
  10  10  11 417.399 18.9822   1
  10  10  12 779.686 28.8771   1
  10  10  13 27.8818 7.66416   1
  10  11   0 3210.04 90.1691   1
  10  11   1 205.523 15.6812   1
  10  11   2 4825.84 126.561   1
  10  11   3 647.432 33.7058   1
  10  11   4 302.239 17.0603   1
  10  11   518653.10 428.971   1
  10  11   6  112.13  13.018   1
  10  11   7 1368.24 41.7245   1
  10  11   8 4082.52 100.171   1
  10  11   9 457.919 25.2045   1
  10  11  10 467.707 20.4322   1
  10  11  11 2569.48 67.8699   1
  10  11  12 1581.12 56.5829   1
  10  12   0 4525.40 120.168   1
  10  12   1 20.7375 10.2587   1
  10  12   2 473.087 29.1054   1
  10  12   3 478.792 29.0721   1
  10  12   4 1056.91 39.5442   1
  10  12   5 4183.35 111.358   1
  10  12   6 961.729 37.5183   1
  10  12   7 455.342 24.3581   1
  10  12   8 34.2753  12.706   1
  10  12   9 934.103 37.5888   1
  10  12  10 413.952 22.5259   1
  10  12  11 861.673 35.5162   1
  10  12  12 1534.17 56.4441   1
  10  13   0 297.017 25.2392   1
  10  13   1 137.124  22.578   1
  10  13   2 127.421 14.6953   1
  10  13   3 28.6694  27.254   1
  10  13   4 35.9809 13.3609   1
  10  13   5 1764.33 60.5761   1
  10  13   6-15.9132 31.5094   1
  10  13   7 210.459 17.5945   1
  10  13   8 2864.93 79.5661   1
  10  13   9 830.025 35.0092   1
  10  13  10 55.6896 9.10226   1
  10  13  11 1026.50 40.4316   1
  10  14   0 6636.75 172.848   1
  10  14   1 3961.61 107.812   1
  10  14   2 66.5541 14.9584   1
  10  14   3 98.5937 13.6166   1
  10  14   4 366.041 21.8708   1
  10  14   5 73.7106 12.8104   1
  10  14   6 504.334 24.9142   1
  10  14   7 767.953 31.1746   1
  10  14   8 503.182 32.8239   1
  10  14   9 34.9181 7.99122   1
  10  14  10 157.986 13.0206   1
  10  15   0 4223.89 112.602   1
  10  15   1 6490.91  168.70   1
  10  15   2 28.4385  13.331   1
  10  15   310039.80 236.435   1
  10  15   4-8.25784 30.3443   1
  10  15   5 834.257 33.1906   1
  10  15   6 122.294 14.5471   1
  10  15   7 1347.44 45.6022   1
  10  15   8 6.06232 15.5299   1
  10  15   9 23.2294  21.001   1
  10  16   0 182.277 14.9955   1
  10  16   1 404.537 24.6672   1
  10  16   2 525.527 26.1209   1
  10  16   3 749.073 32.7618   1
  10  16   4 1084.31 44.7137   1
  10  16   5 92.9068 13.2923   1
  10  16   6 4744.54 122.226   1
  10  16   7 1852.61 61.1076   1
  10  17   0 634.741 41.0398   1
  10  17   1 432.298 26.3834   1
  10  17   2 155.781 14.6327   1
  10  17   3  14.177 10.7567   1
  10  17   4 1441.36 134.529   1
  10  17   5 3178.83 98.6445   1
  10  18   0 2295.27 81.2302   1
  10  18   1 750.498 37.3978   1
  10  18   2 2150.81 94.2747   1
  11   0   0 4995.96  164.94   1
  11   0   2-26.2185 39.3646   1
  11   0   4 4186.60 156.387   1
  11   0   6 2627.02 79.1803   1
  11   0   8 946.068 40.3605   1
  11   0  10 65.3628 12.6109   1
  11   0  12 36.6602 16.2797   1
  11   0  14 4179.73 113.454   1
  11   1   0  933.55 39.2519   1
  11   1   1 73.5549 23.7349   1
  11   1   2 3574.14 112.378   1
  11   1   3 37.5811 11.9928   1
  11   1   4 67.8122 13.7885   1
  11   1   5 262.902  40.343   1
  11   1   6  47.432 8.47589   1
  11   1   7 348.757 15.8142   1
  11   1   8  20.941 7.04232   1
  11   1   9 875.123 30.3513   1
  11   1  10 2876.23 77.4917   1
  11   1  11-10.3741 30.2635   1
  11   1  12 971.516 37.4744   1
  11   1  13 197.848 17.4061   1
  11   1  14 321.136 17.5514   1
  11   1  15 21.6841 8.09949   1
  11   2   0 495.158  31.138   1
  11   2   1 9939.96 239.658   1
  11   2   2 1574.43 53.5719   1
  11   2   3 3427.38 104.199   1
  11   2   4 18.7193 18.8877   1
  11   2   510798.50 268.668   1
  11   2   6 1834.70 59.8556   1
  11   2   7 1287.92 39.0148   1
  11   2   8 7.09752 8.08817   1
  11   2   9 17.5997 11.0357   1
  11   2  10 260.153 19.8353   1
  11   2  11 124.918 12.2113   1
  11   2  12 130.304 11.8446   1
  11   2  13 57.6037 12.9491   1
  11   2  14 109.556 12.5494   1
  11   2  15 258.673  17.034   1
  11   3   0 8548.56 217.802   1
  11   3   1 35.5262 24.8278   1
  11   3   2 5480.37 145.607   1
  11   3   3 318.004 28.6651   1
  11   3   4 73.5342 29.4062   1
  11   3   5 1313.41 39.8439   1
  11   3   6 93.9239 10.9584   1
  11   3   7 2773.31 72.4907   1
  11   3   8 125.303 17.1065   1
  11   3   9  211.94 12.7743   1
  11   3  10 379.791 22.9254   1
  11   3  11 104.421 13.0693   1
  11   3  12-0.24358 28.2381   1
  11   3  13 302.963 20.6519   1
  11   3  14 1560.88 49.1205   1
  11   3  15 35.3768 8.21281   1
  11   4   0  36.998 19.0008   1
  11   4   1 386.966 29.2375   1
  11   4   2 2188.15 76.0278   1
  11   4   3 1328.27 59.4906   1
  11   4   4 212.906 19.4578   1
  11   4   5 2254.79 64.1147   1
  11   4   6 1500.68 42.4425   1
  11   4   7 4299.35 106.544   1
  11   4   8 643.882 23.4367   1
  11   4   9 7120.26 166.912   1
  11   4  10 287.279 22.2094   1
  11   4  11 83.8051 10.4036   1
  11   4  12 854.111 32.3057   1
  11   4  13 1345.26 44.8072   1
  11   4  14 407.664 28.3051   1
  11   4  15 12.5064 10.3408   1
  11   5   0 2472.45 80.7688   1
  11   5   1 15.8318  13.754   1
  11   5   2 9505.44 244.396   1
  11   5   3  225.52 19.5646   1
  11   5   4 272.677 12.2434   1
  11   5   5 1805.29 49.2957   1
  11   5   6 74.5378 7.69706   1
  11   5   7 290.917 15.8812   1
  11   5   8 1167.86 37.0458   1
  11   5   9 3178.49 80.8653   1
  11   5  10 156.648 16.6554   1
  11   5  11 2607.71 69.4388   1
  11   5  12 835.311 31.1316   1
  11   5  13 1845.85 64.6171   1
  11   5  14 920.907 42.5922   1
  11   5  15 33.4271 10.1252   1
  11   6   0 92.5778 14.2261   1
  11   6   1 3070.71 81.7412   1
  11   6   2 1900.36 50.7923   1
  11   6   3 181.217 12.2794   1
  11   6   4 2072.20 55.6525   1
  11   6   5 49.3522 7.22621   1
  11   6   6  309.65 14.9478   1
  11   6   7 3815.30 94.7203   1
  11   6   8 44.8452 10.8657   1
  11   6   9  43.427 11.5174   1
  11   6  10 569.826 24.2483   1
  11   6  11 888.789 31.4995   1
  11   6  12 89.0184 12.9086   1
  11   6  13 1370.56  46.637   1
  11   6  14 49.6198  10.906   1
  11   7   0 73.5757  12.033   1
  11   7   1 4526.88 108.766   1
  11   7   2 1813.02 47.2633   1
  11   7   3 2021.33 52.7313   1
  11   7   4 36.2557 6.14803   1
  11   7   5 1311.74 36.6683   1
  11   7   6 5455.49 129.081   1
  11   7   7 2800.91 71.2202   1
  11   7   8-7.98211 27.8397   1
  11   7   9 351.308 17.6778   1
  11   7  10 4074.23 101.194   1
  11   7  11 37.7395 9.94355   1
  11   7  12  191.31 12.9245   1
  11   7  13 705.702 31.2681   1
  11   7  14 11.0831 7.28492   1
  11   8   0 338.739 16.5473   1
  11   8   1  98.878 11.7652   1
  11   8   2 7119.58 189.995   1
  11   8   3 34.0934 7.62948   1
  11   8   4 3.31019 6.48563   1
  11   8   5 1421.42 39.3767   1
  11   8   6 4920.94 118.569   1
  11   8   7 119.174 9.90835   1
  11   8   8 3766.92 93.5763   1
  11   8   9 5112.81 123.776   1
  11   8  10 6.95027 9.48966   1
  11   8  11 5462.80 130.403   1
  11   8  12 180.655 13.1246   1
  11   8  13 11.9878 6.59861   1
  11   9   0 6117.85  146.36   1
  11   9   1 4186.96 102.938   1
  11   9   2 2408.89 65.1071   1
  11   9   3 3256.50 83.5164   1
  11   9   4 8.50344 8.98985   1
  11   9   5 533.189 23.2819   1
  11   9   6 173.236 13.5852   1
  11   9   7 20.4111 7.93018   1
  11   9   8 339.943 16.3699   1
  11   9   9  126.74  11.867   1
  11   9  10 471.694 20.6151   1
  11   9  11  96.944   9.941   1
  11   9  12 100.871 17.2921   1
  11   9  13 53.9743 13.5511   1
  11  10   0 2773.25 74.3981   1
  11  10   1 9540.19 226.262   1
  11  10   2 262.735  24.664   1
  11  10   3 520.922  22.838   1
  11  10   4 29.8744 12.6192   1
  11  10   5 16.1898 12.9505   1
  11  10   6 449.376 18.0982   1
  11  10   7 4208.10 102.176   1
  11  10   8 1417.14 41.0064   1
  11  10   9  43.296 9.79608   1
  11  10  10 38.6666 8.83525   1
  11  10  11 526.049 21.3608   1
  11  10  12 1126.88 39.0415   1
  11  11   0 669.004 31.0559   1
  11  11   1 2497.16 75.5353   1
  11  11   2  119.09 11.2552   1
  11  11   3 80.3517  11.976   1
  11  11   4 113.637 18.4177   1
  11  11   5-11.6891 28.4933   1
  11  11   6 20.2227 9.69876   1
  11  11   7  433.96 20.8472   1
  11  11   8 1060.34 35.0541   1
  11  11   9 310.543 19.0995   1
  11  11  10  835.93 32.7272   1
  11  11  11  55.039 8.98021   1
  11  11  12 1794.71 64.8249   1
  11  12   0 1615.32 56.9053   1
  11  12   1  156.26 28.9925   1
  11  12   2 5137.77 130.201   1
  11  12   3 948.853 35.6327   1
  11  12   4 255.324 19.2977   1
  11  12   5-7.00571 57.4165   1
  11  12   6 1205.50 41.0945   1
  11  12   7-15.1041 35.6687   1
  11  12   8 228.573 28.3374   1
  11  12   9 848.632 37.8391   1
  11  12  10 82.7243 11.5452   1
  11  12  11 313.598 21.0213   1
  11  13   0 9480.84 237.481   1
  11  13   1 33.1257 16.4317   1
  11  13   2  6.5173 14.3913   1
  11  13   3 733.908 33.0886   1
  11  13   4 28.9862  13.263   1
  11  13   5 82.9953 16.6611   1
  11  13   6 1883.12 56.9127   1
  11  13   7 1950.81 57.4144   1
  11  13   8 1207.89 43.8605   1
  11  13   9 35.5882 10.1459   1
  11  13  10 231.352 18.2623   1
  11  14   0 174.018 19.7806   1
  11  14   1 1645.33 55.0389   1
  11  14   2 441.135 28.8132   1
  11  14   3 777.121 37.4719   1
  11  14   4 825.725 34.8106   1
  11  14   5 35.7319 14.5014   1
  11  14   6 697.005 30.6763   1
  11  14   7 402.406   22.86   1
  11  14   8 476.619  38.042   1
  11  14   9 11.8481 10.8069   1
  11  15   0 32.5809 12.4566   1
  11  15   1 37.1053 12.0713   1
  11  15   2  326.12  23.751   1
  11  15   3 234.807 20.0819   1
  11  15   4 550.651 28.7327   1
  11  15   5 150.343 22.0177   1
  11  15   6 303.078 36.2185   1
  11  15   7 399.746 20.4034   1
  11  15   8 112.291 12.4835   1
  11  16   0 1340.64 42.4945   1
  11  16   1 615.291 26.6282   1
  11  16   2 1098.46 46.1206   1
  11  16   3 -1.4132 22.2945   1
  11  16   4 43.2153 11.8212   1
  11  16   5 -4.4365 21.7681   1
  11  16   6 401.927  28.216   1
  11  17   0 832.017 40.4946   1
  11  17   1 949.462 70.4357   1
  11  17   2 215.072 22.2659   1
  11  17   3 129.921 14.5543   1
  11  17   4  807.24 53.6822   1
  12   0   0245729.0 8298.88   1
  12   0   2 9050.22 503.252   1
  12   0   415046.00 482.449   1
  12   0   628058.70 652.365   1
  12   0   820509.80 463.311   1
  12   0  1022795.70 526.231   1
  12   0  12 3870.89 127.651   1
  12   0  14 44.7242 61.8255   1
  12   1   0-31.3135 93.2861   1
  12   1   1116234.0 2974.43   1
  12   1   2 659.481  45.142   1
  12   1   323576.10 591.314   1
  12   1   410155.80 267.718   1
  12   1   510329.50 259.487   1
  12   1   6 232.244 19.1551   1
  12   1   718044.60 405.845   1
  12   1   8 232.387 14.2084   1
  12   1   976562.60 1759.56   1
  12   1  10 84.7159 16.5509   1
  12   1  1132072.90 731.987   1
  12   1  12 13.4208 9.82057   1
  12   1  1316518.30 381.939   1
  12   1  14 1882.15  149.55   1
  12   1  15 3661.06 106.286   1
  12   2   032936.80  761.10   1
  12   2   1-5.63936 36.9247   1
  12   2   264880.40 1674.51   1
  12   2   3 2107.67 57.9121   1
  12   2   411694.60 291.081   1
  12   2   5 272.229 20.0668   1
  12   2   628575.40 648.043   1
  12   2   7 5199.63 123.137   1
  12   2   828738.20 644.159   1
  12   2   9 165.228 13.5857   1
  12   2  1027466.40 619.443   1
  12   2  11 88.7819 13.7784   1
  12   2  1222482.90  533.73   1
  12   2  13 1602.79 51.2618   1
  12   2  14 869.899 44.9476   1
  12   3   0 1147.24 65.5395   1
  12   3   129666.90 695.596   1
  12   3   2 143.185 12.3407   1
  12   3   315889.30 389.368   1
  12   3   4 2904.94 72.4864   1
  12   3   5 4146.78 100.406   1
  12   3   6 8.09469 7.35528   1
  12   3   754233.10 1217.58   1
  12   3   8 13.4146  8.2903   1
  12   3   912643.50  289.04   1
  12   3  10 402.626  19.603   1
  12   3  11 9744.19  240.00   1
  12   3  12 478.642 24.3028   1
  12   3  13 308.008 19.6898   1
  12   3  14 666.326 27.9398   1
  12   4   022180.70 595.273   1
  12   4   1 27.2429 7.50865   1
  12   4   2 4352.08 107.014   1
  12   4   3 83.8549 7.63787   1
  12   4   4 8937.28 215.149   1
  12   4   5 1479.19 40.9241   1
  12   4   618040.10 470.893   1
  12   4   7 20.2217 6.77065   1
  12   4   829589.10 664.924   1
  12   4   9 34.5439 12.1756   1
  12   4  1025927.80 594.187   1
  12   4  11 372.486 20.3032   1
  12   4  12 7997.90 201.015   1
  12   4  13 0.83715 10.0806   1
  12   4  1413534.50 305.065   1
  12   5   0 4862.27 122.369   1
  12   5   1 3726.72 92.5747   1
  12   5   2 1990.09 54.4355   1
  12   5   315313.90 372.617   1
  12   5   4 45.1151  7.7658   1
  12   5   534282.40 818.373   1
  12   5   6 1790.02 47.8005   1
  12   5   720157.20 452.858   1
  12   5   8 1187.08 36.8716   1
  12   5   929205.60 659.576   1
  12   5  10 1069.71 38.3729   1
  12   5  11  62.641 13.3742   1
  12   5  12 488.749 22.7553   1
  12   5  13 959.909 43.4187   1
  12   5  14 132.701 14.2475   1
  12   6   027819.80  704.31   1
  12   6   1 984.665 30.2888   1
  12   6   231895.40 754.284   1
  12   6   3 278.397 16.0545   1
  12   6   416920.30 380.327   1
  12   6   5 1438.19 41.3654   1
  12   6   6 8613.77 197.986   1
  12   6   7 428.931  18.574   1
  12   6   825947.90 585.604   1
  12   6   9 4181.12 107.752   1
  12   6  10 4863.56 120.695   1
  12   6  11 540.462  24.346   1
  12   6  12 5823.64 166.792   1
  12   6  13-0.87279 18.1379   1
  12   6  1410039.30 201.543   1
  12   7   0 1869.15 59.6885   1
  12   7   1 7495.24  176.98   1
  12   7   2 6793.11 158.047   1
  12   7   317751.60 399.386   1
  12   7   4 4871.28 115.923   1
  12   7   521745.20  502.22   1
  12   7   6 337.349 15.1444   1
  12   7   731288.60 704.458   1
  12   7   8 290.113  16.559   1
  12   7   9 8794.67  203.99   1
  12   7  10 174.433 14.3199   1
  12   7  1113505.70 352.116   1
  12   7  12 86.7627 12.4656   1
  12   7  13 6661.95 166.313   1
  12   8   018466.80  422.96   1
  12   8   1 2579.58 70.3847   1
  12   8   214976.90 339.993   1
  12   8   3 66.4498 11.1942   1
  12   8   427818.00 626.008   1
  12   8   5  470.59 19.2814   1
  12   8   631417.10 730.348   1
  12   8   7 172.418 11.7051   1
  12   8   821009.60 475.376   1
  12   8   9 237.094 16.0898   1
  12   8  10 5541.94 133.538   1
  12   8  11 3898.56 96.5729   1
  12   8  12 5337.28 130.492   1
  12   8  13 620.102 73.7209   1
  12   9   0 2010.13 56.4989   1
  12   9   173704.70 1697.73   1
  12   9   2 41.6036   11.20   1
  12   9   315336.70 350.423   1
  12   9   4 924.255 30.5542   1
  12   9   510481.20 249.439   1
  12   9   6 109.834 11.0285   1
  12   9   721278.60 492.615   1
  12   9   8 271.489 16.0359   1
  12   9   928577.50 645.975   1
  12   9  10 97.1321 10.4068   1
  12   9  1113899.00  366.83   1
  12   9  12 130.708 14.8195   1
  12  10   087505.80 2033.99   1
  12  10   1 606.221 28.8601   1
  12  10   219698.20 452.747   1
  12  10   3 2719.12 73.4163   1
  12  10   4 7466.66  178.08   1
  12  10   5-3.55673 31.3957   1
  12  10   630620.70  691.00   1
  12  10   7 7.75151  8.6709   1
  12  10   838238.30 882.658   1
  12  10   9 571.197  23.235   1
  12  10  1018980.90 466.461   1
  12  10  11 1259.56 61.7907   1
  12  10  12 6484.78 186.222   1
  12  11   0 1819.29  62.842   1
  12  11   122096.60 526.313   1
  12  11   2 373.863 20.6181   1
  12  11   310576.90 265.626   1
  12  11   4 298.052 17.9391   1
  12  11   516741.60 385.108   1
  12  11   6  80.864 13.4096   1
  12  11   7 9988.33 232.115   1
  12  11   8 180.421 13.4576   1
  12  11   910187.70 236.374   1
  12  11  10 3623.39 178.618   1
  12  11  1122949.40 1238.88   1
  12  12   022213.60 513.821   1
  12  12   1 173.611 17.7929   1
  12  12   213693.80 350.848   1
  12  12   3 84.3983 24.5525   1
  12  12   411638.40 301.926   1
  12  12   5 1211.51 43.8823   1
  12  12   615146.20 351.856   1
  12  12   7 60.7583  10.618   1
  12  12   811723.30  285.50   1
  12  12   9 276.504 18.2327   1
  12  12  1018815.70 420.909   1
  12  13   0 77.9766 13.9126   1
  12  13   118206.90 423.866   1
  12  13   2 1323.34 47.0501   1
  12  13   328109.30 727.595   1
  12  13   4  31.607 12.6264   1
  12  13   5 2433.78 74.8535   1
  12  13   6 115.491 16.1021   1
  12  13   7 2721.97 81.1656   1
  12  13   8 1.81813 11.5587   1
  12  13   924640.60 1723.06   1
  12  14   011038.50  337.45   1
  12  14   1 557.985 35.4612   1
  12  14   210313.70 276.407   1
  12  14   3 237.398 24.5772   1
  12  14   4 6933.05 178.426   1
  12  14   5 1917.76 60.7791   1
  12  14   6 1299.90 47.2664   1
  12  14   7 412.287 43.6061   1
  12  14   8 5225.83 206.075   1
  12  15   0 4435.35 115.603   1
  12  15   122706.50 723.857   1
  12  15   2 1031.19 55.7526   1
  12  15   311399.80 414.976   1
  12  15   4 28.7297 12.4385   1
  12  15   5 2848.41 86.5793   1
  12  15   6 216.714 16.6023   1
  12  15   712974.00  395.80   1
  12  16   0 27.1792 14.8563   1
  12  16   1 748.704 48.8066   1
  12  16   2 6991.57 187.175   1
  12  16   3 107.008 19.9864   1
  12  16   4 1444.85 47.7928   1
  12  16   5 3610.75 582.512   1
  12  17   0 696.176 58.7429   1
  13   0   0 13.3485 7.72675   1
  13   0   2 2517.51 93.0948   1
  13   0   4 767.584 38.4523   1
  13   0   6 191.798 23.4042   1
  13   0   8 4926.80 151.149   1
  13   0  10 125.499 22.3068   1
  13   0  12 2109.21 76.1425   1
  13   0  14 103.885  22.046   1
  13   1   0 3338.16 95.8505   1
  13   1   1 1858.46 50.2207   1
  13   1   2 3014.72 75.6478   1
  13   1   3 5864.50 143.055   1
  13   1   4 1080.20   31.96   1
  13   1   5 30.4662 7.78073   1
  13   1   6 44.2826 8.67246   1
  13   1   7 329.577 23.6876   1
  13   1   8 1556.79 49.4638   1
  13   1   9 10.4284 9.42107   1
  13   1  10 536.215  23.917   1
  13   1  11 1426.86 45.1282   1
  13   1  12 2076.95 54.7396   1
  13   1  13 291.359 18.4705   1
  13   1  14 960.979 45.6945   1
  13   2   0  78.005 8.46768   1
  13   2   1 194.923 10.1581   1
  13   2   2 17.8892 6.10495   1
  13   2   3 61.1367 8.33404   1
  13   2   4 231.249 12.1891   1
  13   2   510777.30 246.322   1
  13   2   6  3.2183 6.83067   1
  13   2   7 12.6411 8.72853   1
  13   2   8 17.4108  8.6803   1
  13   2   9 537.059 23.4291   1
  13   2  10 97.1173 10.7981   1
  13   2  11 4017.69 98.6488   1
  13   2  12 1757.92  66.625   1
  13   2  13 2643.54 89.8949   1
  13   2  14 376.441 26.9393   1
  13   3   0 4846.51 123.961   1
  13   3   1 2775.11 71.6509   1
  13   3   2 3782.55 93.9712   1
  13   3   3 668.259 22.8251   1
  13   3   4 6084.52 141.419   1
  13   3   5 129.176 12.8307   1
  13   3   6 2564.97 65.4143   1
  13   3   7 18.6208  8.7105   1
  13   3   8 123.333 12.1272   1
  13   3   9 226.507 14.2558   1
  13   3  10 6026.92 142.432   1
  13   3  11 77.1626  11.812   1
  13   3  12 214.046 21.0341   1
  13   3  13 1156.52 36.5209   1
  13   3  14 812.683 43.2966   1
  13   4   0 1404.15 50.2862   1
  13   4   1 2843.44 71.7016   1
  13   4   2 1983.36 55.1486   1
  13   4   3 442.184  17.224   1
  13   4   4 304.021 20.4321   1
  13   4   5 2862.71 77.4477   1
  13   4   6 72.0004  8.3208   1
  13   4   7 737.996 24.4636   1
  13   4   8 19.3424 9.16708   1
  13   4   9 4967.83 122.653   1
  13   4  10 45.1499 12.1166   1
  13   4  11 2.41905 9.49664   1
  13   4  12 1003.89 34.9169   1
  13   4  13 2669.44 81.1376   1
  13   5   0 335.481 15.9076   1
  13   5   1  293.03 14.6941   1
  13   5   2 8303.67 191.439   1
  13   5   3 6815.11 159.965   1
  13   5   4 6470.71 150.948   1
  13   5   5 598.886 23.2361   1
  13   5   6 1234.13 35.4724   1
  13   5   7 1707.09  46.619   1
  13   5   8 915.593 30.1727   1
  13   5   9 2482.59  68.146   1
  13   5  10 3703.49 95.8063   1
  13   5  11 25.1212 9.33981   1
  13   5  12  833.83  33.338   1
  13   5  13 340.614 17.5085   1
  13   6   0 649.812 24.5338   1
  13   6   1 3177.63 78.0504   1
  13   6   2 3089.59 77.6708   1
  13   6   3 1760.89 48.0287   1
  13   6   4 1168.77 33.3891   1
  13   6   5 4746.40 113.045   1
  13   6   6 18.4742 10.2233   1
  13   6   7 105.168  10.339   1
  13   6   8 1273.96 38.7483   1
  13   6   9 199.784 15.2288   1
  13   6  10 323.817 18.7294   1
  13   6  11 73.4027 10.6152   1
  13   6  12  209.21 16.2248   1
  13   6  13 1772.59  54.717   1
  13   7   0 23.6706 14.9859   1
  13   7   1 328.447 18.9225   1
  13   7   2 21.3839 9.43793   1
  13   7   3 2263.33 60.4938   1
  13   7   4 8469.99 195.862   1
  13   7   5 1873.63 49.9711   1
  13   7   6 5970.50 141.349   1
  13   7   7 119.433 10.6681   1
  13   7   8 15.1071 9.15912   1
  13   7   9 886.651 29.9699   1
  13   7  10 6581.84 175.778   1
  13   7  11 838.954 29.6179   1
  13   7  12 1235.15 39.3603   1
  13   8   0 201.572 12.9213   1
  13   8   1 648.705 26.1098   1
  13   8   2 19.9703 11.3652   1
  13   8   3-6.22715 28.3873   1
  13   8   4 6544.02  155.31   1
  13   8   5 331.384 15.8474   1
  13   8   6 1028.64 31.1352   1
  13   8   7 967.233 30.1931   1
  13   8   8 358.933 17.8805   1
  13   8   9 390.687 17.8996   1
  13   8  10 2736.85 71.9042   1
  13   8  11  147.08 11.7571   1
  13   8  12 2.12738 14.6157   1
  13   9   0 8.37525 11.4262   1
  13   9   1 4058.38 104.218   1
  13   9   2 2363.50 65.5556   1
  13   9   3 99.6269 14.6585   1
  13   9   4 5.32173 8.56987   1
  13   9   5 249.819 14.6055   1
  13   9   6 1694.99  47.055   1
  13   9   7 20.8002 8.09309   1
  13   9   8 57.9784  9.4417   1
  13   9   9 1153.47 36.7007   1
  13   9  10 271.932 15.2602   1
  13   9  11 390.216 16.1388   1
  13  10   0 219.947 19.0454   1
  13  10   1 320.703 18.5143   1
  13  10   2 1695.13 59.3393   1
  13  10   3 217.033 17.5733   1
  13  10   4 281.318 18.0683   1
  13  10   5 168.185 16.7351   1
  13  10   6-0.70508 27.4345   1
  13  10   7 65.1859 8.68921   1
  13  10   8 1536.12 43.7606   1
  13  10   9 2020.32 54.4101   1
  13  10  10  919.42  32.749   1
  13  10  11  28.977 19.3765   1
  13  11   0 2465.57 70.5393   1
  13  11   1 69.3153 11.2545   1
  13  11   2 44.8737 12.2288   1
  13  11   3 1013.74 37.2531   1
  13  11   4 719.404 29.6334   1
  13  11   5 730.273 29.4521   1
  13  11   6 1123.35   38.36   1
  13  11   7 381.041 17.8503   1
  13  11   8  429.50 19.4751   1
  13  11   9 154.965 12.6404   1
  13  11  10 1967.62 80.9229   1
  13  12   0 10.8359 11.1103   1
  13  12   1 914.006 33.3829   1
  13  12   2 801.105 31.9921   1
  13  12   3 358.995 25.5618   1
  13  12   4 16.1923 12.2848   1
  13  12   5 2084.56 63.2411   1
  13  12   6 340.422  20.592   1
  13  12   7 238.557 15.5052   1
  13  12   8 202.844 15.8391   1
  13  12   9 1775.54 60.3784   1
  13  13   0 357.802 20.2236   1
  13  13   1 1652.65 51.3825   1
  13  13   2 3163.72  91.245   1
  13  13   3  166.35 18.1441   1
  13  13   4 30.0564 12.5479   1
  13  13   5 21.6017 11.6765   1
  13  13   6 807.648 31.3166   1
  13  13   7 413.696  27.124   1
  13  13   8  330.33   19.29   1
  13  14   0 1489.66  48.272   1
  13  14   1 643.942 28.4131   1
  13  14   2 349.356 22.4226   1
  13  14   3-8.11977   26.44   1
  13  14   4 98.0337 13.2608   1
  13  14   5 116.231 13.0376   1
  13  14   6 430.283 23.4202   1
  13  14   7 653.654 28.6259   1
  13  15   0 101.258  14.326   1
  13  15   1  407.03 25.1257   1
  13  15   2 2645.79 78.8616   1
  13  15   3 965.337 39.4924   1
  13  15   4 1039.85 43.7301   1
  13  15   5 455.946 30.7815   1
  13  16   0 1731.95 292.549   1
  13  16   1 45.0039 16.9851   1
  13  16   2 2102.05  228.45   1
  14   0   0133206.0 3150.60   1
  14   0   2 2445.89 78.3481   1
  14   0   4 4279.08  122.23   1
  14   0   6 134.421 21.6181   1
  14   0   8 397.824 26.6948   1
  14   0  10 3599.11 128.478   1
  14   0  12 1878.08 53.4175   1
  14   1   0 739.445 24.6082   1
  14   1   118840.30 423.799   1
  14   1   2 1698.74 46.9101   1
  14   1   3 1256.04 35.9757   1
  14   1   4 422.488 20.1219   1
  14   1   5 1559.78  43.546   1
  14   1   6 543.042 27.1567   1
  14   1   7 216.587 19.9374   1
  14   1   8 253.137 19.2937   1
  14   1   9 5322.38  129.32   1
  14   1  10 2096.31 59.1532   1
  14   1  11 7354.06  170.88   1
  14   1  12 1222.48 34.5844   1
  14   1  13 5906.08 289.274   1
  14   2   0 2052.41 56.1935   1
  14   2   1 1330.05 37.5396   1
  14   2   2 5310.79 125.168   1
  14   2   3 266.145   15.12   1
  14   2   4 2988.59 75.6733   1
  14   2   5 5501.83 129.671   1
  14   2   6 9941.07 244.296   1
  14   2   7 554.278 21.2236   1
  14   2   8 3421.07 86.8228   1
  14   2   9 6.07449 8.48079   1
  14   2  10 953.928 30.4336   1
  14   2  11 9.70533 8.85567   1
  14   2  1216445.50 399.652   1
  14   2  13  539.49 34.1521   1
  14   3   0 7.81144 8.56429   1
  14   3   1 1599.70 44.2263   1
  14   3   2 345.927 15.6839   1
  14   3   367769.00 1535.94   1
  14   3   4 8544.63  198.25   1
  14   3   5 6835.95 161.811   1
  14   3   6 107.256 10.4106   1
  14   3   7 6594.55  154.52   1
  14   3   8 3257.33 81.8384   1
  14   3   9 11.7028 8.29098   1
  14   3  10 246.312 17.0914   1
  14   3  11 2939.06 76.5342   1
  14   3  12 783.893  31.881   1
  14   3  13 710.455 36.4921   1
  14   4   0  331.94 17.3221   1
  14   4   1 41.7989 7.28564   1
  14   4   220460.50 460.763   1
  14   4   3 3925.31 96.6967   1
  14   4   438661.60  871.29   1
  14   4   5  97.406 9.84485   1
  14   4   6 9381.22 216.023   1
  14   4   7 93.3611 10.3751   1
  14   4   8 1361.17   41.00   1
  14   4   9 840.676 30.0733   1
  14   4  10 4916.97 125.081   1
  14   4  11 649.649 25.9792   1
  14   4  12 6805.90 164.056   1
  14   4  13 75.5046  10.049   1
  14   5   0 324.199 15.5778   1
  14   5   1 6046.61  141.90   1
  14   5   2 278.214 13.9216   1
  14   5   310621.50 244.022   1
  14   5   4 1546.65 43.2663   1
  14   5   558548.50 1327.25   1
  14   5   6 36.9231 7.96322   1
  14   5   7 2204.04 58.2668   1
  14   5   8 625.195 23.4006   1
  14   5   9 2936.57  78.898   1
  14   5  10 776.906 30.5452   1
  14   5  11 140.915 13.0042   1
  14   5  12 54.4944 9.13747   1
  14   6   0 5236.36 127.093   1
  14   6   1 3307.19 82.9819   1
  14   6   2 6236.18 158.407   1
  14   6   3 1530.00 42.7904   1
  14   6   448559.70 1099.06   1
  14   6   5 2484.69 63.4086   1
  14   6   615596.50 354.291   1
  14   6   7 483.359 20.2579   1
  14   6   8 293.679 16.3008   1
  14   6   9 646.188 24.2317   1
  14   6  10 3700.64 108.188   1
  14   6  11 158.664 13.9002   1
  14   6  12 1259.98 40.2773   1
  14   7   0 36.3904  8.9285   1
  14   7   1 998.945   38.30   1
  14   7   2 221.344 14.0659   1
  14   7   333429.10 755.624   1
  14   7   4 250.193 15.0607   1
  14   7   5 5525.26 132.104   1
  14   7   6 1877.08 50.8482   1
  14   7   7 6466.60 154.334   1
  14   7   8 8649.47 201.893   1
  14   7   9 2342.20 63.6645   1
  14   7  10 676.944 28.3046   1
  14   7  11 5478.31 135.623   1
  14   7  12 622.968  55.798   1
  14   8   0 3488.23 87.7768   1
  14   8   1 3279.72 84.2023   1
  14   8   222168.20 504.593   1
  14   8   3 410.726 21.3727   1
  14   8   4 523.572 21.8575   1
  14   8   5 40.7181 9.53898   1
  14   8   6 1732.02 48.4424   1
  14   8   7 8.63741 8.43353   1
  14   8   8 5866.07 140.702   1
  14   8   9 253.078 15.0807   1
  14   8  10 81.9363 10.6916   1
  14   8  11 175.515 12.8837   1
  14   9   0 931.555 31.8373   1
  14   9   1 327.375 20.6463   1
  14   9   2  796.20 29.2648   1
  14   9   3 76.7982 11.8983   1
  14   9   4 871.652 32.3472   1
  14   9   5 3286.09  83.278   1
  14   9   6 2.77106 8.38993   1
  14   9   7 5195.23 125.038   1
  14   9   8 44.6513  8.7838   1
  14   9   9 950.712 32.0258   1
  14   9  10 1521.90 44.1735   1
  14  10   0 8488.36 199.769   1
  14  10   1 1014.89 34.5712   1
  14  10   2 613.951 26.6715   1
  14  10   3 245.035 17.2937   1
  14  10   4 322.972  24.431   1
  14  10   5 4265.09 111.441   1
  14  10   6 7702.15 182.127   1
  14  10   7 999.008 32.6713   1
  14  10   8 1521.44 47.0275   1
  14  10   9  25.986 8.87854   1
  14  10  10 217.383 29.8374   1
  14  11   0 354.905  18.397   1
  14  11   1 6854.42 164.687   1
  14  11   2 643.979  26.309   1
  14  11   3 340.056  17.897   1
  14  11   4  109.61 13.6627   1
  14  11   5 852.174 32.1145   1
  14  11   6 495.826  22.348   1
  14  11   7 1300.72 42.0744   1
  14  11   8 95.1207 12.3272   1
  14  11   9 507.282 27.4538   1
  14  12   0 99.8006 11.9714   1
  14  12   1 1.60603  10.082   1
  14  12   2  735.39 28.0585   1
  14  12   3 800.498 33.4784   1
  14  12   4 7405.78 194.005   1
  14  12   5  489.84 22.8281   1
  14  12   6 935.697 31.7949   1
  14  12   7 149.939 16.0534   1
  14  12   8 422.959 30.3129   1
  14  13   0 143.238 14.3558   1
  14  13   1 4932.45 128.025   1
  14  13   2  918.35 35.1661   1
  14  13   3 9962.11 262.505   1
  14  13   4 218.556 17.8066   1
  14  13   5 4654.97 118.514   1
  14  13   6 712.893 39.5925   1
  14  13   7 1964.67 78.6465   1
  14  14   0 4445.53 119.863   1
  14  14   1 61.7022 10.2183   1
  14  14   212330.80 291.141   1
  14  14   3 751.624  30.747   1
  14  14   410518.90 253.118   1
  14  14   5 1261.93 54.4286   1
  14  15   0-6.09621 15.6717   1
  14  15   113115.20 307.428   1
  14  15   2 21.8769 11.5454   1
  15   0   012332.80  282.88   1
  15   0   2 3555.17 95.9874   1
  15   0   4 15.5764 8.40801   1
  15   0   6 150.932 18.1122   1
  15   0   8 797.545 30.4309   1
  15   0  10-16.4284 23.4014   1
  15   0  12-4.21825 42.2213   1
  15   1   0 4717.48 115.777   1
  15   1   1 9.70746  6.9773   1
  15   1   2 2295.96 58.9384   1
  15   1   3 2494.72 62.6039   1
  15   1   4 243.169 11.4318   1
  15   1   5 122.414 11.2287   1
  15   1   6 793.318 25.2221   1
  15   1   7 297.386 13.7966   1
  15   1   8 10.9381 7.31687   1
  15   1   9 49.8692 7.35632   1
  15   1  10 1373.92 37.3039   1
  15   1  11 981.744 28.0038   1
  15   1  12 87.1881 7.62699   1
  15   2   0 492.773 18.7119   1
  15   2   1 1134.87 33.6292   1
  15   2   2 1353.98 38.5636   1
  15   2   3 5597.58 132.916   1
  15   2   4 1911.73 51.9656   1
  15   2   5 8492.74 202.999   1
  15   2   6-5.01846 26.9356   1
  15   2   7 1770.11 48.3261   1
  15   2   8 837.374 27.8853   1
  15   2   9 870.185 28.8552   1
  15   2  10 1.55068 7.07355   1
  15   2  11 958.592 29.9419   1
  15   2  12 440.348 18.8017   1
  15   3   0 3397.46 84.6462   1
  15   3   1 297.567 14.4006   1
  15   3   2 7447.44 173.645   1
  15   3   3 111.484 10.6085   1
  15   3   4 353.734 17.2965   1
  15   3   5 541.769 22.3529   1
  15   3   6 105.553 11.3214   1
  15   3   7 1101.98 35.0793   1
  15   3   8 103.077 10.1502   1
  15   3   9 332.436 16.6224   1
  15   3  10 83.0869 8.61157   1
  15   3  11 22.3523 6.91738   1
  15   3  12 246.066 12.4718   1
  15   4   0 532.184 19.6414   1
  15   4   1 1677.94  46.099   1
  15   4   2 40.5391  7.7488   1
  15   4   3 860.975  35.881   1
  15   4   4 9.40225 8.90128   1
  15   4   5 23.7071 8.88377   1
  15   4   6  84.996 11.2959   1
  15   4   7 4490.74  109.41   1
  15   4   8 414.629  18.476   1
  15   4   9 770.797 28.6327   1
  15   4  10 276.715 16.5751   1
  15   4  11 141.962  12.435   1
  15   4  12 7.04211 4.91199   1
  15   5   0 721.348  25.555   1
  15   5   1 133.032 10.4813   1
  15   5   2 35.6366 8.94513   1
  15   5   3 111.971 9.53004   1
  15   5   4 993.489 31.4033   1
  15   5   5 897.375 29.8465   1
  15   5   6 52.0597 9.56483   1
  15   5   7 2172.84 58.6965   1
  15   5   8 842.488  29.389   1
  15   5   9 35.9698 10.1016   1
  15   5  10 37.9605 10.3755   1
  15   5  11 358.941 20.5671   1
  15   6   0 1852.52 53.7755   1
  15   6   1 1608.96 45.6229   1
  15   6   2 288.389 16.3683   1
  15   6   3 625.446 25.6542   1
  15   6   4 102.546 10.9515   1
  15   6   5 8764.66 207.937   1
  15   6   6 55.0739 8.66004   1
  15   6   7 2399.39 64.6219   1
  15   6   8-9.90091 38.3743   1
  15   6   9 2640.07  77.465   1
  15   6  10 62.9003 9.14515   1
  15   6  11 376.264 17.5706   1
  15   7   0 389.459 18.0881   1
  15   7   1  53.172  10.168   1
  15   7   2 3181.74 81.8142   1
  15   7   3 3695.93 94.2039   1
  15   7   4 1238.77 38.7049   1
  15   7   5 256.997 15.4429   1
  15   7   6 27.6651 8.75843   1
  15   7   7 860.756 30.9708   1
  15   7   8 736.479  27.128   1
  15   7   9-1.17843 24.8344   1
  15   7  10 3348.48 102.353   1
  15   7  11 301.669 18.5908   1
  15   8   0 62.6351  9.7008   1
  15   8   1 1688.48 49.0531   1
  15   8   2 301.385 17.6677   1
  15   8   3 150.234 12.7821   1
  15   8   4 760.112 26.2469   1
  15   8   5 846.361 30.3732   1
  15   8   6 2490.09 65.0296   1
  15   8   7 1736.17 49.9758   1
  15   8   8 164.358 13.1036   1
  15   8   9 82.2853 9.99731   1
  15   8  10 459.727 18.3438   1
  15   9   0 259.616 16.0345   1
  15   9   1 1278.95 40.7018   1
  15   9   2  202.43 15.9062   1
  15   9   3 14.5625 10.6492   1
  15   9   4 76.4904  12.339   1
  15   9   5 491.655 19.8244   1
  15   9   6 1604.82 44.7529   1
  15   9   7 652.724 25.7165   1
  15   9   8 2509.23 65.7697   1
  15   9   9 496.916 20.4238   1
  15  10   0  6.0473 8.83779   1
  15  10   1 2822.98 74.3643   1
  15  10   2 1690.07 50.7616   1
  15  10   3 291.451 17.0893   1
  15  10   4 522.362 23.0466   1
  15  10   5 22.6536 7.68606   1
  15  10   6 1.84711 11.8067   1
  15  10   7 1148.75 40.3709   1
  15  10   8 1661.17  49.487   1
  15  10   9 955.694 62.5499   1
  15  11   0  144.91 12.3424   1
  15  11   1 70.2932 10.2014   1
  15  11   2 840.367 29.4143   1
  15  11   3 784.201 27.6832   1
  15  11   4 285.236 17.4657   1
  15  11   5 308.575 17.3225   1
  15  11   6 20.8889 7.11959   1
  15  11   7-10.8186 22.5663   1
  15  11   8 1457.15 56.9781   1
  15  12   0 1134.81 40.1304   1
  15  12   1 2665.51 77.2262   1
  15  12   2-7.82111 23.3027   1
  15  12   3  643.30 27.4902   1
  15  12   4 36.1345 8.95744   1
  15  12   5 267.331 15.8236   1
  15  12   6 204.698 18.8181   1
  15  13   0 2002.82 57.8621   1
  15  13   1-7.02584 21.8543   1
  15  13   2 79.3882 18.0917   1
  15  13   3 96.2352 15.6953   1
  15  13   4 62.5305 9.51012   1
  15  13   5 123.913 23.0904   1
  15  14   0 404.559 20.5994   1
  15  14   1 3136.47 89.7548   1
  15  14   2 119.062 13.7356   1
  16   0   0195449.0 5425.59   1
  16   0   2 2170.81 61.2368   1
  16   0   4 727.273 30.2488   1
  16   0   627111.10 614.881   1
  16   0   819169.30 436.731   1
  16   0  1022910.70 664.044   1
  16   1   0 565.554 21.8301   1
  16   1   161655.40 1396.69   1
  16   1   2 16.9252 13.5088   1
  16   1   3 1340.11 41.3159   1
  16   1   4 1020.19 31.5166   1
  16   1   5 1126.80 33.9651   1
  16   1   6  102.64 9.50329   1
  16   1   7 9799.64 223.719   1
  16   1   8 61.4935  7.6515   1
  16   1   923472.50 557.478   1
  16   1  10 52.8292 7.31297   1
  16   1  11 7720.79 195.861   1
  16   2   012313.30 291.747   1
  16   2   1 1742.60 47.1492   1
  16   2   227872.70 627.077   1
  16   2   3  516.51 20.0524   1
  16   2   4 590.985 21.8959   1
  16   2   5 60.5967 11.7729   1
  16   2   6 4581.08 110.852   1
  16   2   7 828.458 26.1668   1
  16   2   817701.10 398.424   1
  16   2   9  192.77 11.7971   1
  16   2  10 7099.16 244.923   1
  16   2  11  40.298 5.96411   1
  16   3   0 2359.30  61.391   1
  16   3   1 5717.39 135.527   1
  16   3   2  256.24 14.5545   1
  16   3   330489.40  688.65   1
  16   3   4 2984.37 76.9249   1
  16   3   5 482.358 18.8582   1
  16   3   6 156.602 11.2767   1
  16   3   720967.70 474.224   1
  16   3   8 679.395 23.3648   1
  16   3   9 6355.64 150.986   1
  16   3  10 5.58795 8.90254   1
  16   3  11 2588.12 133.301   1
  16   4   0   58.65 9.66004   1
  16   4   1 128.582 11.3152   1
  16   4   2 113.408 11.9788   1
  16   4   3 1604.88 45.6513   1
  16   4   426529.40  602.64   1
  16   4   5 1585.44 44.4273   1
  16   4   613923.10 316.748   1
  16   4   7 287.059   14.36   1
  16   4   8 2613.17 67.0301   1
  16   4   9 23.4594 10.5042   1
  16   4  10 2336.73 64.3388   1
  16   4  11  16.026 6.23781   1
  16   5   0 109.959 11.5072   1
  16   5   1 2370.42 62.5432   1
  16   5   2 315.871 18.0854   1
  16   5   3 3251.27 82.1039   1
  16   5   4 890.875 29.0869   1
  16   5   528095.30 635.702   1
  16   5   6 280.383 15.0543   1
  16   5   7 1177.60 34.4392   1
  16   5   8 331.816 17.3398   1
  16   5   9 7973.82 192.828   1
  16   5  10 23.6263 8.58806   1
  16   6   0 7197.83 170.986   1
  16   6   1 1325.13 41.9001   1
  16   6   2 3575.42 98.3457   1
  16   6   3 2857.98 76.5477   1
  16   6   4 3322.27 84.9424   1
  16   6   5 1220.74 37.5997   1
  16   6   6 5606.55 138.601   1
  16   6   7 8877.77 215.538   1
  16   6   8 6431.65 153.802   1
  16   6   9 123.392 11.1128   1
  16   6  10 4170.44 135.162   1
  16   7   0-0.65492 32.0593   1
  16   7   1 3470.85 88.3096   1
  16   7   2  258.40 15.5321   1
  16   7   311672.30 269.595   1
  16   7   4 66.8939 10.1409   1
  16   7   510816.50 267.203   1
  16   7   6 33.4619 10.2514   1
  16   7   7 9878.88 251.431   1
  16   7   8  568.61 22.7622   1
  16   7   9 4622.83 110.149   1
  16   8   017238.40 394.533   1
  16   8   1 44.5422  11.652   1
  16   8   210647.60 266.928   1
  16   8   3 131.355 15.5457   1
  16   8   4 2390.56 63.7214   1
  16   8   5 2226.33 66.8324   1
  16   8   6 7664.46 211.766   1
  16   8   7 614.083 23.5312   1
  16   8   823907.60 535.153   1
  16   8   9 474.341 26.9946   1
  16   9   0 288.997 16.4758   1
  16   9   137946.00 863.665   1
  16   9   2 1920.78   54.04   1
  16   9   3 4667.53 123.604   1
  16   9   4 121.741 11.7932   1
  16   9   5 2350.65 63.6602   1
  16   9   6 874.507 57.0562   1
  16   9   712711.80 300.154   1
  16   9   8  359.90 23.1877   1
  16  10   035080.20 800.586   1
  16  10   1 4937.49 119.477   1
  16  10   2 5749.47 150.631   1
  16  10   3 147.904 11.4679   1
  16  10   4 3129.95 80.7806   1
  16  10   5 17.8167 7.85873   1
  16  10   611047.10 258.802   1
  16  10   7 1125.93 40.7286   1
  16  11   0 780.846 27.8918   1
  16  11   112715.80 294.602   1
  16  11   2 152.797 10.9654   1
  16  11   3 2293.77 72.4618   1
  16  11   4  15.726 9.21539   1
  16  11   5 7150.23 291.114   1
  16  11   6 131.596 13.7564   1
  16  12   011194.60  400.72   1
  16  12   1 29.3461  11.208   1
  16  12   221627.30 491.958   1
  16  12   3 224.723 15.1781   1
  16  12   4 6652.33 219.802   1
  16  13   0 194.272 23.4895   1
  16  13   1 6474.27 165.901   1
  16  13   2 181.497 18.7502   1
  17   0   0 2508.98 74.9183   1
  17   0   2  24.961 10.0569   1
  17   0   4 3830.14 99.6299   1
  17   0   6 172.021 14.6133   1
  17   0   8 830.202 29.5688   1
  17   0  10 817.518 43.5887   1
  17   1   0 67.2431 10.7192   1
  17   1   1 832.477 27.5557   1
  17   1   2 68.1602 8.11264   1
  17   1   3 80.5331 11.7755   1
  17   1   4 4430.91 108.066   1
  17   1   5 6.90306 7.41851   1
  17   1   6   4.021 7.26338   1
  17   1   7 173.722 10.7036   1
  17   1   8 423.593 25.6205   1
  17   1   9 45.3351 6.22683   1
  17   1  10 12.2727 6.29609   1
  17   2   0 42.6016  7.8683   1
  17   2   1 5961.17 140.006   1
  17   2   2 502.218 18.1351   1
  17   2   3 4742.54 113.594   1
  17   2   4 17.8786 8.26726   1
  17   2   5 546.632 22.1923   1
  17   2   6 52.6808  13.629   1
  17   2   7 402.151 17.3381   1
  17   2   8 7.58487 6.04299   1
  17   2   9 41.6288 6.64544   1
  17   2  10 337.701 15.1847   1
  17   3   0 8851.39 206.055   1
  17   3   1 228.214 13.4687   1
  17   3   2  741.37 24.3588   1
  17   3   3 37.5047 9.34436   1
  17   3   4 213.251 13.3229   1
  17   3   5 28.1992 7.91168   1
  17   3   6 538.692 20.4729   1
  17   3   7 2092.05  54.757   1
  17   3   8 1263.75 36.7347   1
  17   3   9 38.7433 6.52573   1
  17   3  10 476.321 35.4039   1
  17   4   0 59.3408 9.63588   1
  17   4   1 274.933 15.1843   1
  17   4   2 1308.34 38.9037   1
  17   4   3 328.585 17.2025   1
  17   4   4 128.736 10.0352   1
  17   4   5 621.071 22.5031   1
  17   4   6 120.126 10.5377   1
  17   4   7 2898.62 75.7264   1
  17   4   8 18.9151 8.09176   1
  17   4   9  394.75 16.7726   1
  17   5   0 774.554 26.8108   1
  17   5   1 430.685 18.7896   1
  17   5   2  6.7143 10.8376   1
  17   5   3 336.705 17.1878   1
  17   5   4  629.35 23.9436   1
  17   5   5 687.217   23.91   1
  17   5   6 1473.36 44.1184   1
  17   5   7 14.3287 6.78037   1
  17   5   8 2624.68 67.3336   1
  17   5   9 7.28683 6.47192   1
  17   6   0 173.886 12.7773   1
  17   6   1 518.744 21.5717   1
  17   6   2 602.559 24.4098   1
  17   6   3 167.296 13.0089   1
  17   6   4 1887.39 53.0183   1
  17   6   5 3576.61 93.5813   1
  17   6   6 11.7366 6.16348   1
  17   6   7 365.358 16.9377   1
  17   6   8 669.435 24.0154   1
  17   7   0 53.0007 9.31079   1
  17   7   1 120.192 13.0767   1
  17   7   2 137.474 13.4057   1
  17   7   3-9.13781 27.5747   1
  17   7   4 870.715 32.9882   1
  17   7   5 1700.99 51.9097   1
  17   7   6 31.6428 8.54958   1
  17   7   7 258.377 18.4301   1
  17   7   8 550.339 25.8221   1
  17   8   0 1459.61 44.8533   1
  17   8   1 1735.95 50.7201   1
  17   8   2 214.224 14.0535   1
  17   8   3 1078.44 34.2552   1
  17   8   4 29.2825 7.24924   1
  17   8   5 121.459  11.445   1
  17   8   6 37.2854 6.42079   1
  17   8   7 6.14084 9.11588   1
  17   9   0 455.869 20.7129   1
  17   9   1 478.378 20.7258   1
  17   9   2 -5.8793 20.9604   1
  17   9   3 306.085 15.2177   1
  17   9   4 0.91694 6.35571   1
  17   9   5 68.7121 7.89587   1
  17   9   6 1137.82 37.2073   1
  17  10   0 299.597 16.5591   1
  17  10   1 162.615 12.1651   1
  17  10   2 137.115 9.61521   1
  17  10   3 50.7682 9.31334   1
  17  10   4 71.9685 7.05682   1
  17  10   5 1529.96   54.58   1
  17  11   0 226.102 13.5971   1
  17  11   1 466.939 20.2916   1
  17  11   2  16.296 13.0643   1
  17  11   3 823.108 38.4448   1
  18   0   0 7767.40  190.17   1
  18   0   2 8360.18 242.839   1
  18   0   4 5270.93 170.862   1
  18   0   6 4389.97 110.813   1
  18   0   8 1391.31 46.1212   1
  18   1   0 579.758 22.7423   1
  18   1   1 2261.51 59.3747   1
  18   1   2 102.368 9.14453   1
  18   1   3 100.386 10.4391   1
  18   1   4 601.721 20.8309   1
  18   1   5 1166.11 33.4959   1
  18   1   6 261.742 13.1547   1
  18   1   7 289.167 14.3531   1
  18   1   8 24.0822 5.42783   1
  18   2   0 3826.94 94.8305   1
  18   2   1 328.707 16.3538   1
  18   2   2 2535.79 65.9193   1
  18   2   3 980.432 30.4395   1
  18   2   4 356.275 15.1666   1
  18   2   5 707.572 23.0409   1
  18   2   6 497.086 18.5639   1
  18   2   7 168.458 9.79931   1
  18   2   8  140.44 9.17327   1
  18   3   0 1582.44 45.2798   1
  18   3   1 228.849 14.1169   1
  18   3   2 2677.19 69.9683   1
  18   3   3 4318.67 106.066   1
  18   3   4 138.846 10.5678   1
  18   3   5 368.125 16.5443   1
  18   3   6 213.608 12.3595   1
  18   3   7 1093.44 37.7509   1
  18   3   8 665.264 34.2521   1
  18   4   0 982.886 32.5744   1
  18   4   1 1234.85 38.1809   1
  18   4   2 699.061 26.7198   1
  18   4   3 123.481 11.0208   1
  18   4   411199.70 257.259   1
  18   4   5 88.1175  9.5233   1
  18   4   6 3932.07 96.1878   1
  18   4   7 15.0603 5.61442   1
  18   4   8 26.9626 6.66167   1
  18   5   0 538.787 21.3361   1
  18   5   1 63.8255   11.32   1
  18   5   2 200.748 12.5772   1
  18   5   3 2057.09 55.6381   1
  18   5   4 65.2667 8.99726   1
  18   5   512100.70 323.135   1
  18   5   6 296.077 14.3781   1
  18   5   7 810.958 32.6525   1
  18   6   0 2531.22 66.8522   1
  18   6   1 2.91995 10.9958   1
  18   6   2 163.848 12.1326   1
  18   6   3 987.708 30.4871   1
  18   6   4 6517.73 195.208   1
  18   6   5 102.213 10.1226   1
  18   6   6 4421.46 109.554   1
  18   6   7 562.466  25.211   1
  18   7   0  102.01 10.1722   1
  18   7   1 849.278 29.7585   1
  18   7   2 1012.25 32.1461   1
  18   7   3 1551.08 46.1178   1
  18   7   4 275.003 12.6889   1
  18   7   5 155.219 12.1596   1
  18   7   6  610.51 27.0394   1
  18   8   0  505.38 20.9723   1
  18   8   1 116.129 9.78915   1
  18   8   2 389.614 16.6995   1
  18   8   3 42.2887 6.10017   1
  18   8   4 573.482 27.3997   1
  18   8   5 332.676 36.1132   1
  18   9   0 775.201  25.522   1
  18   9   1 617.053 23.4854   1
  18   9   2 749.045 25.9834   1
  18   9   3 21.4119 16.4875   1
  18   9   4 85.7179 21.5764   1
  18  10   0 -2.2326 13.0344   1
  18  10   1 9.87971 5.47598   1
  19   0   0 1781.37 53.1635   1
  19   0   2 260.382 17.9577   1
  19   0   4 1.59414 8.43166   1
  19   0   6 122.301 14.0806   1
  19   1   0  27.528 7.42676   1
  19   1   1 1836.80 50.6031   1
  19   1   2 7420.18 227.188   1
  19   1   3 1623.05 66.0977   1
  19   1   4 1654.25   49.56   1
  19   1   5 3.15857 6.52536   1
  19   1   6 186.272  11.934   1
  19   1   7 110.786 20.8667   1
  19   2   0 16.7478 5.81081   1
  19   2   1 1616.16 44.9872   1
  19   2   2 392.603 20.0996   1
  19   2   3 28.2562 6.91374   1
  19   2   4 216.755 15.5921   1
  19   2   5 536.837 21.5504   1
  19   2   6 566.155 22.4981   1
  19   3   0 1033.01 31.1037   1
  19   3   1 308.993 17.2145   1
  19   3   2 136.295 12.1059   1
  19   3   3 23.0369 7.96228   1
  19   3   4 530.132 19.8394   1
  19   3   5 2.89431 5.00384   1
  19   3   6 1585.79 58.2814   1
  19   4   0 72.4131 9.43181   1
  19   4   1 937.059  29.758   1
  19   4   2  22.677 8.10552   1
  19   4   3 892.497 32.0265   1
  19   4   4 904.082 28.7529   1
  19   4   5 166.318  9.9398   1
  19   4   6 1568.64 51.5747   1
  19   5   0 582.869 21.9092   1
  19   5   1 29.0419 7.89285   1
  19   5   2 834.171 29.0805   1
  19   5   3 944.173 32.6333   1
  19   5   4 2987.30 78.8812   1
  19   5   5 486.777 29.6095   1
  19   6   0 9.02761 7.62735   1
  19   6   1 10.7459 7.59854   1
  19   6   2 1369.94 40.4455   1
  19   6   3 5997.76 141.944   1
  19   6   4 310.658 16.6279   1
  19   7   0  23.488 6.15105   1
  19   7   1 71.2219  7.6896   1
  19   7   2 124.375 10.2346   1
  19   7   3 521.244 24.0529   1
  19   8   0 493.388 18.9115   1
  19   8   1 279.451 15.2963   1
  20   0   021161.30 749.771   1
  20   0   220925.70 1120.28   1
  20   0   4 6266.40  152.77   1
  20   1   0 215.256 10.0846   1
  20   1   125125.70 1070.86   1
  20   1   2 61.7254 7.93125   1
  20   1   318702.60 417.257   1
  20   1   4-4.82611  12.204   1
  20   2   016758.10 482.522   1
  20   2   1 35.4952 7.97685   1
  20   2   210933.80 249.082   1
  20   2   3-7.58257 13.1772   1
  20   2   4 1481.66 47.4761   1
  20   3   0 779.154 27.3852   1
  20   3   120582.00 674.219   1
  20   3   2 185.119 11.4187   1
  20   3   3 7912.34 183.663   1
  20   4   026884.90 604.138   1
  20   4   1 20.4371 8.79108   1
  20   4   2 2084.24 59.1238   1
  20   5   0 58.8009 6.98744   1
  20   5   1 755.823 32.1767   1
   0   0   0    0.00    0.00   1
;
_shelx_hkl_checksum     48760
_shelx_res_file
;
    shelx.res created by SHELXL-2014/7
TITL shelxt_a.res in P2(1)/c
CELL  1.54184  16.3875  16.6136  14.7959   90.000   90.654   90.000
ZERR     4.00   0.0002   0.0002   0.0002    0.000    0.001    0.000
LATT   1
SYMM  - X, 1/2 + Y, 1/2 - Z
SFAC  C    H    N    O    F    SI   CU
UNIT  160 168 32 20 24 4 4
MERG   2
EQIV $1 -x+1, y-1/2, -z+1/2
HTAB C17 N31_$1
EQIV $2 x, -y+1/2, z-1/2
HTAB C20 F2_$2
HTAB C20 F5_$2
EQIV $3 -x+1, -y+1, -z+1
HTAB C18 F2_$3
HTAB C9 O52
EQIV $4 -x, y-1/2, -z+3/2
HTAB C3 N37_$4
HTAB C21 O52_$2
HTAB C14 F2
HTAB C14 F4
EQIV $5 x, -y+1/2, z+1/2
HTAB C8 F1_$5
HTAB C8 F4_$5
HTAB C5 O52
HTAB C24 F2_$1
HTAB C24 F3_$1
HTAB C11 N37_$4
HTAB C12 F1_$4
HTAB C12 F6_$4
EQIV $6 -x, -y+1, -z+1
HTAB C2 F1_$6
HTAB C2 F3_$6
EQIV $7 x, y+1, z
HTAB C45 O50_$7
HTAB C6 F1
HTAB C6 F4
HTAB C38 F6
HTAB C48 O51_$3
HTAB O53 F3_$5
HTAB O52 O53
HTAB O53 N43_$3
HTAB O52 O51
HTAB O50 O49
HTAB O49 F5_$2
HTAB O50 N25_$6
HTAB O49 O52_$2
HTAB O51 F4
HTAB O51 O50
FMAP   2
PLAN   20
ACTA
BOND   $H
CONF
LIST   4
WPDB  -2
L.S.  10
TEMP  -163.00
WGHT    0.056200    2.650200
FVAR       2.13323
CU1   7    0.000000    0.500000    0.500000    10.50000    0.01176    0.00446 =
         0.00599    0.00010    0.00097   -0.00002
CU2   7    0.500000    0.500000    0.500000    10.50000    0.01341    0.00456 =
         0.00628   -0.00001    0.00100    0.00000
SI1   6    0.248506    0.501810    0.499514    11.00000    0.01054    0.01027 =
         0.01175   -0.00039    0.00098    0.00012
F1    5    0.143923    0.501493    0.501571    11.00000    0.01298    0.01401 =
         0.01573   -0.00205    0.00159   -0.00020
F2    5    0.352882    0.498715    0.497051    11.00000    0.01382    0.01541 =
         0.01623    0.00204    0.00148    0.00096
F5    5    0.252139    0.492171    0.612554    11.00000    0.01942    0.06526 =
         0.01346    0.00588    0.00068   -0.00012
F6    5    0.250009    0.600995    0.508568    11.00000    0.01961    0.01258 =
         0.06163   -0.00574    0.00342   -0.00085
F3    5    0.244699    0.510684    0.386284    11.00000    0.01868    0.05889 =
         0.01386   -0.00018    0.00118    0.00547
F4    5    0.245751    0.400865    0.488490    11.00000    0.01982    0.01232 =
         0.07457   -0.00326    0.00113    0.00074
N1    3   -0.000354    0.415426    0.597664    11.00000    0.01297    0.00873 =
         0.00963    0.00189    0.00012   -0.00061
O52   4    0.246689    0.225326    0.697963    11.00000    0.02434    0.02576 =
         0.04124    0.00339    0.00845    0.00447
N7    3   -0.000033    0.090667    0.906349    11.00000    0.01375    0.00863 =
         0.00879    0.00191    0.00074   -0.00033
N19   3    0.501569    0.082062    0.103418    11.00000    0.01448    0.00788 =
         0.00847   -0.00095    0.00037    0.00041
N13   3    0.500086    0.408342    0.410606    11.00000    0.01391    0.00723 =
         0.00942   -0.00111    0.00049    0.00029
O53   4    0.292130    0.071359    0.736490    11.00000    0.03460    0.03107 =
         0.03021    0.00961    0.01242    0.00595
O50   4    0.279011    0.111585    0.428101    11.00000    0.02711    0.03416 =
         0.03656   -0.00210    0.00129    0.00468
O51   4    0.296959    0.249565    0.525117    11.00000    0.04743    0.02583 =
         0.03895    0.00538   -0.00205    0.00177
N43   3    0.553015    0.941383    0.350535    11.00000    0.02281    0.02329 =
         0.02124   -0.00155    0.00087   -0.00279
O49   4    0.224224    0.114999    0.252390    11.00000    0.04721    0.03424 =
         0.03100    0.00071    0.00014    0.00156
N37   3    0.234659    0.820148    0.645270    11.00000    0.01979    0.02306 =
         0.03052   -0.00025    0.00438   -0.00155
N31   3    0.265262    0.824392    0.321635    11.00000    0.02060    0.04013 =
         0.02375   -0.00343    0.00214   -0.00306
C16   1    0.501721    0.276827    0.293044    11.00000    0.01356    0.00985 =
         0.01176   -0.00221   -0.00033    0.00072
C17   1    0.565982    0.331663    0.295788    11.00000    0.01344    0.01362 =
         0.01380   -0.00311    0.00307   -0.00076
AFIX  43
H17   2    0.611395    0.325014    0.257154    11.00000   -1.20000
AFIX   0
C22   1    0.502415    0.207456    0.230271    11.00000    0.01424    0.00887 =
         0.01091   -0.00153    0.00071   -0.00067
C4    1   -0.001059    0.289675    0.722821    11.00000    0.01392    0.01176 =
         0.01371    0.00420    0.00029   -0.00014
C20   1    0.431623    0.112550    0.135291    11.00000    0.01333    0.01268 =
         0.01621   -0.00403    0.00116   -0.00144
AFIX  43
H20   2    0.381415    0.090713    0.113937    11.00000   -1.20000
AFIX   0
C10   1   -0.000904    0.221696    0.787376    11.00000    0.01483    0.01162 =
         0.01325    0.00474    0.00162    0.00040
C15   1    0.436151    0.290267    0.350384    11.00000    0.01433    0.01257 =
         0.01709   -0.00431    0.00320   -0.00302
AFIX  43
H15   2    0.391077    0.254308    0.350356    11.00000   -1.20000
AFIX   0
C18   1    0.563195    0.395937    0.355233    11.00000    0.01399    0.01125 =
         0.01221   -0.00181    0.00060   -0.00101
AFIX  43
H18   2    0.607625    0.432657    0.356905    11.00000   -1.20000
AFIX   0
C9    1    0.072020    0.184644    0.814045    11.00000    0.01214    0.01790 =
         0.01932    0.00799    0.00215   -0.00032
AFIX  43
H9    2    0.122666    0.203786    0.792003    11.00000   -1.20000
AFIX   0
C3    1   -0.064605    0.345696    0.718913    11.00000    0.01413    0.01551 =
         0.01358    0.00422    0.00317    0.00152
AFIX  43
H3    2   -0.108920    0.341837    0.759524    11.00000   -1.20000
AFIX   0
C21   1    0.429563    0.174321    0.197815    11.00000    0.01260    0.01448 =
         0.01644   -0.00445    0.00215   -0.00002
AFIX  43
H21   2    0.378734    0.194128    0.218598    11.00000   -1.20000
AFIX   0
C14   1    0.437208    0.356416    0.407377    11.00000    0.01589    0.01256 =
         0.01566   -0.00346    0.00375   -0.00113
AFIX  43
H14   2    0.391881    0.365407    0.445542    11.00000   -1.20000
AFIX   0
C8    1    0.069985    0.119967    0.872698    11.00000    0.01387    0.01476 =
         0.01791    0.00579    0.00146    0.00157
AFIX  43
H8    2    0.120005    0.095155    0.889992    11.00000   -1.20000
AFIX   0
C5    1    0.062617    0.298789    0.662018    11.00000    0.01310    0.01507 =
         0.02046    0.00709    0.00319    0.00280
AFIX  43
H5    2    0.106614    0.261555    0.661981    11.00000   -1.20000
AFIX   0
C24   1    0.572062    0.111863    0.136355    11.00000    0.01357    0.01544 =
         0.01771   -0.00607    0.00087    0.00158
AFIX  43
H24   2    0.621953    0.089654    0.115829    11.00000   -1.20000
AFIX   0
C23   1    0.574840    0.173853    0.199224    11.00000    0.01247    0.01754 =
         0.01788   -0.00668   -0.00117   -0.00015
AFIX  43
H23   2    0.625905    0.193307    0.221013    11.00000   -1.20000
AFIX   0
C11   1   -0.073205    0.191669    0.823045    11.00000    0.01192    0.01533 =
         0.01682    0.00575    0.00094    0.00161
AFIX  43
H11   2   -0.124048    0.215577    0.807195    11.00000   -1.20000
AFIX   0
C12   1   -0.070354    0.126630    0.881844    11.00000    0.01324    0.01479 =
         0.01471    0.00443    0.00077   -0.00049
AFIX  43
H12   2   -0.120016    0.106754    0.905699    11.00000   -1.20000
AFIX   0
C2    1   -0.062523    0.406808    0.655490    11.00000    0.01449    0.01279 =
         0.01176    0.00176    0.00046    0.00176
AFIX  43
H2    2   -0.106520    0.443991    0.652661    11.00000   -1.20000
AFIX   0
C45   1    0.421531    0.965350    0.416790    11.00000    0.01919    0.01767 =
         0.02547   -0.00008   -0.00158    0.00057
AFIX  43
H45   2    0.375228    0.999434    0.421505    11.00000   -1.20000
AFIX   0
C6    1    0.061311    0.362369    0.601777    11.00000    0.01388    0.01445 =
         0.01744    0.00579    0.00318    0.00136
AFIX  43
H6    2    0.105767    0.368750    0.561755    11.00000   -1.20000
AFIX   0
C46   1    0.426143    0.893922    0.466221    11.00000    0.01760    0.01741 =
         0.01686   -0.00207   -0.00283   -0.00149
C44   1    0.485473    0.985889    0.360690    11.00000    0.02524    0.01870 =
         0.02373    0.00217   -0.00066   -0.00146
AFIX  43
H44   2    0.481150    1.034591    0.327331    11.00000   -1.20000
AFIX   0
C47   1    0.496368    0.847647    0.456461    11.00000    0.02050    0.01922 =
         0.02046    0.00030   -0.00158    0.00166
AFIX  43
H47   2    0.502490    0.798630    0.488900    11.00000   -1.20000
AFIX   0
C38   1    0.281584    0.766574    0.602720    11.00000    0.02222    0.01816 =
         0.02190    0.00048   -0.00135   -0.00190
AFIX  43
H38   2    0.271353    0.710980    0.612467    11.00000   -1.20000
AFIX   0
N25   3   -0.124073    0.912100    0.495967    11.00000    0.02704    0.03056 =
         0.04460   -0.00213    0.00691    0.00507
C39   1    0.344240    0.787621    0.545258    11.00000    0.02278    0.01715 =
         0.01865   -0.00080   -0.00009    0.00142
AFIX  43
H39   2    0.376401    0.746997    0.517858    11.00000   -1.20000
AFIX   0
C40   1    0.360001    0.868692    0.527716    11.00000    0.01581    0.01897 =
         0.01927   -0.00001   -0.00242   -0.00109
C36   1    0.224220    0.773888    0.374796    11.00000    0.01978    0.03190 =
         0.02411   -0.00227   -0.00122    0.00075
AFIX  43
H36   2    0.245910    0.721544    0.384614    11.00000   -1.20000
AFIX   0
C48   1    0.557186    0.873566    0.399170    11.00000    0.01935    0.02424 =
         0.02304   -0.00197    0.00021    0.00183
AFIX  43
H48   2    0.604746    0.841262    0.394074    11.00000   -1.20000
AFIX   0
C34   1    0.117646    0.869608    0.400368    11.00000    0.02142    0.02630 =
         0.01938   -0.00367    0.00095   -0.00247
C35   1    0.151618    0.794022    0.416320    11.00000    0.02032    0.02829 =
         0.02054    0.00063   -0.00041   -0.00255
AFIX  43
H35   2    0.125403    0.756781    0.455116    11.00000   -1.20000
AFIX   0
C33   1    0.160470    0.922949    0.345816    11.00000    0.02942    0.02490 =
         0.02549   -0.00075    0.00214   -0.00391
AFIX  43
H33   2    0.139912    0.975378    0.333789    11.00000   -1.20000
AFIX   0
C28   1    0.035590    0.888746    0.435749    11.00000    0.02391    0.02096 =
         0.02466   -0.00372    0.00244   -0.00230
C41   1    0.310922    0.924546    0.571204    11.00000    0.02163    0.01600 =
         0.03869   -0.00029    0.00597   -0.00050
AFIX  43
H41   2    0.318395    0.980544    0.561274    11.00000   -1.20000
AFIX   0
C27   1    0.012849    0.866499    0.522873    11.00000    0.02592    0.03523 =
         0.02462    0.00015    0.00189    0.00202
AFIX  43
H27   2    0.051251    0.842282    0.563036    11.00000   -1.20000
AFIX   0
C32   1    0.233746    0.897720    0.309522    11.00000    0.02600    0.03468 =
         0.02530   -0.00183    0.00435   -0.00921
AFIX  43
H32   2    0.263365    0.934921    0.273819    11.00000   -1.20000
AFIX   0
C42   1    0.251082    0.897640    0.629099    11.00000    0.02395    0.02037 =
         0.04552   -0.00284    0.01222    0.00110
AFIX  43
H42   2    0.219458    0.936952    0.659479    11.00000   -1.20000
AFIX   0
C26   1   -0.066465    0.880267    0.549804    11.00000    0.03171    0.03462 =
         0.03434    0.00000    0.01129    0.00123
AFIX  43
H26   2   -0.080813    0.866349    0.609838    11.00000   -1.20000
AFIX   0
C29   1   -0.023349    0.924114    0.380856    11.00000    0.03342    0.02645 =
         0.03081    0.00286    0.00406    0.00467
AFIX  43
H29   2   -0.009964    0.942204    0.321947    11.00000   -1.20000
AFIX   0
C30   1   -0.102157    0.932837    0.412844    11.00000    0.03183    0.03415 =
         0.04416    0.00375    0.00096    0.01120
AFIX  43
H30   2   -0.142522    0.954738    0.373354    11.00000   -1.20000
AFIX   0
H53B  2    0.284900    0.051396    0.783466    11.00000    0.03386
H52B  2    0.259512    0.175363    0.717466    11.00000    0.04579
H53A  2    0.339646    0.059045    0.719514    11.00000    0.06558
H52A  2    0.258847    0.231055    0.639452    11.00000    0.04572
H50A  2    0.264111    0.122995    0.359744    11.00000    0.05975
H49B  2    0.233355    0.081423    0.200938    11.00000    0.06911
H50B  2    0.228072    0.099700    0.456625    11.00000    0.07241
H49A  2    0.234241    0.173562    0.240643    11.00000    0.10026
H51B  2    0.264998    0.289894    0.502743    11.00000    0.03359
H51A  2    0.280682    0.206903    0.480454    11.00000    0.09309
HKLF 4
REM  shelxt_a.res in P2(1)/c
REM R1 =  0.0356 for    7846 Fo > 4sig(Fo)  and  0.0380 for all    8435 data
REM    593 parameters refined using      0 restraints
END
WGHT      0.0564      2.6483
REM Highest difference peak  0.468,  deepest hole -0.500,  1-sigma level  0.063
Q1    1   0.2556  0.4230  0.4288  11.00000  0.05    0.47
Q2    1   0.2473  0.5907  0.4444  11.00000  0.05    0.46
Q3    1   0.1809  0.4951  0.5018  11.00000  0.05    0.43
Q4    1   0.5009  0.2435  0.2608  11.00000  0.05    0.40
Q5    1   0.3181  0.4967  0.4976  11.00000  0.05    0.40
Q6    1   0.5012  0.4339  0.4360  11.00000  0.05    0.39
Q7    1   0.0009  0.2559  0.7569  11.00000  0.05    0.37
Q8    1   0.0029  0.0687  0.9348  11.00000  0.05    0.36
Q9    1  -0.0416  0.9530  0.6400  11.00000  0.05    0.35
Q10   1   0.4391  0.3221  0.3748  11.00000  0.05    0.35
Q11   1   0.4773  0.2814  0.3231  11.00000  0.05    0.35
Q12   1   0.2332  0.2405  0.5294  11.00000  0.05    0.35
Q13   1   0.4351  0.1500  0.1632  11.00000  0.05    0.34
Q14   1   0.0025  0.4359  0.5711  11.00000  0.05    0.34
Q15   1   0.0262  0.2905  0.6966  11.00000  0.05    0.33
Q16   1   0.2557  0.1850  0.3385  11.00000  0.05    0.33
Q17   1   0.3455  0.8331  0.5241  11.00000  0.05    0.32
Q18   1   0.2471  0.5508  0.6016  11.00000  0.05    0.32
Q19   1   0.5364  0.1880  0.2165  11.00000  0.05    0.32
Q20   1  -0.0300  0.2030  0.8039  11.00000  0.05    0.32
;
_shelx_res_checksum     40466
