# Supplementary material for: Channels with ordered water and bipyridine mol­ecules in the porous coordination polymer {[Cu(SiF6)(C10H8N2)2]·2C10N2H8·5H2O}n
Source: Acta Crystallogr E Crystallogr Commun. 2016 Oct 25;72(Pt 11):1654–8. doi: 10.1107/S2056989016016686 (PMC5095855; doi:10.1107/S2056989016016686)
Supplement: Supplementary file 2 [file e-72-01654-Isup2.hkl]

data_I                                                                          
_shelx_title ' shelxt_a.res in P2(1)/c'                                         
_shelx_refln_list_code          4                                               
_shelx_F_calc_maximum      477.68                                               
_exptl_crystal_F_000      1900.00                                               
_reflns_d_resolution_high  0.7937                                               
                                                                                
loop_                                                                           
 _space_group_symop_operation_xyz                                               
 'x, y, z'                                                                      
 '-x, y+1/2, -z+1/2'                                                            
 '-x, -y, -z'                                                                   
 'x, -y-1/2, z-1/2'                                                             
                                                                                
_cell_length_a    16.3875                                                       
_cell_length_b    16.6136                                                       
_cell_length_c    14.7959                                                       
_cell_angle_alpha  90.000                                                       
_cell_angle_beta   90.654                                                       
_cell_angle_gamma  90.000                                                       
                                                                                
_shelx_F_squared_multiplier     1.000                                           
                                                                                
loop_                                                                           
 _refln_index_h                                                                 
 _refln_index_k                                                                 
 _refln_index_l                                                                 
 _refln_F_squared_calc                                                          
 _refln_F_squared_meas                                                          
 _refln_F_squared_sigma                                                         
 _refln_observed_status                                                         
   2   0   0      29429.21      29790.66       651.85 o                         
   3   0   0        213.25        247.36        27.74 o                         
   4   0   0     228179.30     212608.12      5136.51 o                         
   5   0   0       4802.72       4395.57        97.54 o                         
   6   0   0      32045.50      30140.28       662.03 o                         
   7   0   0       4100.25       4040.78        95.15 o                         
   8   0   0      58226.70      56147.97      1325.85 o                         
   9   0   0       1070.54       1040.83        27.15 o                         
  10   0   0       5070.30       5827.56       137.32 o                         
  11   0   0       1172.19       1097.86        36.25 o                         
  12   0   0      54856.44      53998.61      1823.67 o                         
  13   0   0          0.58          2.93         1.70 o                         
  14   0   0      28223.06      29271.84       692.34 o                         
  15   0   0       2560.07       2710.12        62.16 o                         
  16   0   0      39847.52      42949.65      1192.27 o                         
  17   0   0        492.22        551.34        16.46 o                         
  18   0   0       1940.73       1706.88        41.79 o                         
  19   0   0        345.97        391.45        11.68 o                         
  20   0   0       4763.44       4650.17       164.76 o                         
   1   1   0       2780.94       2850.60        62.88 o                         
   2   1   0          2.26          6.01         1.12 o                         
   3   1   0         97.82         80.39         3.19 o                         
   4   1   0        798.93        697.27        16.99 o                         
   5   1   0       2882.02       3051.65        68.93 o                         
   6   1   0       2263.11       2187.80        50.06 o                         
   7   1   0         63.30         83.18         3.56 o                         
   8   1   0          1.00         -0.96         7.70 o                         
   9   1   0       2411.88       2380.12        57.76 o                         
  10   1   0        225.94        280.70         8.86 o                         
  11   1   0        215.13        205.15         8.63 o                         
  12   1   0          0.01         -6.88        20.50 o                         
  13   1   0        761.95        733.56        21.06 o                         
  14   1   0        143.69        162.49         5.41 o                         
  15   1   0        970.52       1036.66        25.44 o                         
  16   1   0        121.54        124.28         4.80 o                         
  17   1   0         10.69         14.78         2.36 o                         
  18   1   0        131.84        127.40         5.00 o                         
  19   1   0          8.79          6.05         1.63 o                         
  20   1   0         59.12         47.30         2.22 o                         
   0   2   0      25734.28      25949.68       895.32 o                         
   1   2   0        147.04        160.75         4.65 o                         
   2   2   0          5.79         62.51         2.83 o                         
   3   2   0       1583.82       1405.59        32.37 o                         
   4   2   0      11498.77      10329.55       238.97 o                         
   5   2   0         85.08         72.44         3.64 o                         
   6   2   0       5984.01       6731.63       149.20 o                         
   7   2   0        359.40        448.57        12.33 o                         
   8   2   0      30254.32      28662.47       643.24 o                         
   9   2   0        719.32        674.75        17.73 o                         
  10   2   0        256.41        153.47         6.74 o                         
  11   2   0        112.96        108.81         6.84 o                         
  12   2   0       7166.49       7237.82       167.25 o                         
  13   2   0         14.92         17.14         1.86 o                         
  14   2   0        405.81        451.01        12.35 o                         
  15   2   0        108.23        108.29         4.11 o                         
  16   2   0       2651.60       2705.83        64.11 o                         
  17   2   0         11.18          9.36         1.73 o                         
  18   2   0        807.96        840.96        20.84 o                         
  19   2   0          4.34          3.68         1.28 o                         
  20   2   0       3903.40       3682.57       106.03 o                         
   1   3   0        222.35        124.87         4.22 o                         
   2   3   0       1926.85       1633.20        37.76 o                         
   3   3   0        424.73        372.12        10.13 o                         
   4   3   0        220.65        300.03         8.38 o                         
   5   3   0        339.78        484.99        13.20 o                         
   6   3   0       1082.87       1193.25        28.60 o                         
   7   3   0         14.30         13.46         2.38 o                         
   8   3   0        746.60        680.65        20.29 o                         
   9   3   0         25.42         12.97         3.73 o                         
  10   3   0        144.88        177.30         7.21 o                         
  11   3   0       1901.63       1878.53        47.86 o                         
  12   3   0        263.55        252.10        14.40 o                         
  13   3   0       1063.97       1065.01        27.24 o                         
  14   3   0          1.96          1.72         1.88 o                         
  15   3   0        726.82        746.59        18.60 o                         
  16   3   0        500.96        518.45        13.49 o                         
  17   3   0       1789.96       1945.08        45.28 o                         
  18   3   0        333.12        347.74         9.95 o                         
  19   3   0        190.50        227.00         6.83 o                         
  20   3   0        194.85        171.22         6.02 o                         
   0   4   0       6962.97       7000.29       159.25 o                         
   1   4   0       4423.19       3753.64        83.76 o                         
   2   4   0      14846.65      14999.29       364.84 o                         
   3   4   0         41.61         50.28         2.74 o                         
   4   4   0       7030.05       7044.97       163.98 o                         
   5   4   0       1078.70       1036.90        25.69 o                         
   6   4   0      34668.39      37497.03       840.90 o                         
   7   4   0          2.71         20.60         2.69 o                         
   8   4   0      34274.64      35565.66       812.51 o                         
   9   4   0        310.75        336.36        10.75 o                         
  10   4   0       1262.74       1606.27        40.78 o                         
  11   4   0          8.43          8.13         4.18 o                         
  12   4   0       4792.87       4874.18       130.81 o                         
  13   4   0        339.45        308.56        11.05 o                         
  14   4   0         60.63         72.94         3.81 o                         
  15   4   0        128.49        116.95         4.32 o                         
  16   4   0          8.94         12.89         2.12 o                         
  17   4   0          9.42         13.04         2.12 o                         
  18   4   0        218.86        215.99         7.16 o                         
  19   4   0         25.90         15.91         2.07 o                         
  20   4   0       5457.15       5907.92       132.76 o                         
   1   5   0       1159.74       1264.70        29.66 o                         
   2   5   0          0.58          6.62         1.96 o                         
   3   5   0         10.98         14.35         2.01 o                         
   4   5   0       2226.01       1999.77        45.97 o                         
   5   5   0        351.15        345.78         9.64 o                         
   6   5   0        826.86        726.99        18.37 o                         
   7   5   0        269.81        275.77         9.54 o                         
   8   5   0         43.23         38.14         3.50 o                         
   9   5   0        690.19        759.42        21.44 o                         
  10   5   0         95.11         84.01         5.38 o                         
  11   5   0        576.94        543.32        17.75 o                         
  12   5   0       1056.56       1068.48        26.89 o                         
  13   5   0         73.15         73.72         3.50 o                         
  14   5   0         78.04         71.24         3.42 o                         
  15   5   0        144.39        158.52         5.62 o                         
  16   5   0         23.41         24.16         2.53 o                         
  17   5   0        150.46        170.21         5.89 o                         
  18   5   0        107.21        118.40         4.69 o                         
  19   5   0        111.97        128.08         4.81 o                         
  20   5   0         11.71         12.92         1.54 o                         
   0   6   0         78.78        125.95         5.58 o                         
   1   6   0       1763.59       1693.58        42.43 o                         
   2   6   0       4519.96       4559.08       107.08 o                         
   3   6   0       1862.92       1834.21        42.44 o                         
   4   6   0        356.61        715.06        18.28 o                         
   5   6   0        723.20        639.99        16.68 o                         
   6   6   0         27.54         85.52         6.25 o                         
   7   6   0       4538.70       4647.29       110.33 o                         
   8   6   0       2958.23       2049.58        49.79 o                         
   9   6   0        172.87        160.78         7.69 o                         
  10   6   0       3348.20       3610.18        88.13 o                         
  11   6   0         11.78         20.34         3.13 o                         
  12   6   0       6247.95       6113.36       154.77 o                         
  13   6   0        143.57        142.80         5.39 o                         
  14   6   0        954.68       1150.68        27.93 o                         
  15   6   0        370.24        407.09        11.82 o                         
  16   6   0       1527.14       1581.71        37.57 o                         
  17   6   0         32.41         38.21         2.81 o                         
  18   6   0        530.27        556.23        14.69 o                         
  19   6   0          2.19          1.98         1.68 o                         
   1   7   0       3602.88       3313.99        76.78 o                         
   2   7   0          8.85         15.51         2.28 o                         
   3   7   0       2598.64       2703.72        63.83 o                         
   4   7   0         20.03         15.06         2.44 o                         
   5   7   0        354.26        279.93         9.95 o                         
   6   7   0        595.56        591.45        17.14 o                         
   7   7   0        817.29        856.09        23.42 o                         
   8   7   0          7.60          8.12         4.16 o                         
   9   7   0         32.78         16.02         3.04 o                         
  10   7   0         18.93         12.77         4.09 o                         
  11   7   0         13.34         16.17         2.64 o                         
  12   7   0        445.44        410.74        13.12 o                         
  13   7   0          0.36          5.20         3.29 o                         
  14   7   0         14.78          8.00         1.96 o                         
  15   7   0         82.92         85.58         3.97 o                         
  16   7   0          1.58         -0.14         7.04 o                         
  17   7   0          8.97         11.65         2.05 o                         
  18   7   0         21.14         22.42         2.24 o                         
  19   7   0          4.63          5.16         1.35 o                         
   0   8   0      48366.83      44852.23      1056.54 o                         
   1   8   0          2.36         15.17         2.13 o                         
   2   8   0        699.14        559.95        15.17 o                         
   3   8   0        214.46        214.06         7.28 o                         
   4   8   0      14200.40      12386.04       276.66 o                         
   5   8   0         20.45         24.84         3.67 o                         
   6   8   0        122.20         95.67         8.61 o                         
   7   8   0        502.23        522.61        16.85 o                         
   8   8   0      15349.53      13683.48       319.48 o                         
   9   8   0         31.83         33.90         4.41 o                         
  10   8   0       1605.13       1530.01        39.41 o                         
  11   8   0         83.90         74.44         3.64 o                         
  12   8   0       3932.52       4058.05        92.94 o                         
  13   8   0         58.71         44.30         2.84 o                         
  14   8   0        676.99        766.53        19.29 o                         
  15   8   0         14.83         13.76         2.13 o                         
  16   8   0       3646.67       3788.11        86.70 o                         
  17   8   0        311.35        320.75         9.86 o                         
  18   8   0         91.53        111.06         4.61 o                         
  19   8   0        104.34        108.42         4.16 o                         
   1   9   0        428.43        582.84        15.41 o                         
   2   9   0        476.73        435.90        12.31 o                         
   3   9   0        866.13       1100.93        27.31 o                         
   4   9   0        155.07        175.06         6.99 o                         
   5   9   0        159.90        170.95         7.62 o                         
   6   9   0          0.01          3.86         4.51 o                         
   7   9   0        382.56        351.68        12.53 o                         
   8   9   0         10.78         10.56         3.49 o                         
   9   9   0        277.57        276.73         8.77 o                         
  10   9   0        172.27        183.40         8.37 o                         
  11   9   0       1424.74       1344.39        32.16 o                         
  12   9   0        407.07        441.72        12.42 o                         
  13   9   0          6.37          1.84         2.51 o                         
  14   9   0        240.72        204.71         7.00 o                         
  15   9   0         57.36         57.05         3.52 o                         
  16   9   0         69.56         63.51         3.62 o                         
  17   9   0        112.42        100.18         4.55 o                         
  18   9   0        169.09        170.35         5.61 o                         
   0  10   0      91970.61      92419.91      2466.96 o                         
   1  10   0        554.27        610.44        18.05 o                         
   2  10   0        119.27        170.55         6.75 o                         
   3  10   0        246.13        195.49         8.67 o                         
   4  10   0      28025.34      27715.58       646.70 o                         
   5  10   0        552.33        478.11        15.44 o                         
   6  10   0        130.72        234.99        17.88 o                         
   7  10   0        310.29        274.21        10.56 o                         
   8  10   0      28921.48      27858.41       657.85 o                         
   9  10   0        182.52        179.51         6.62 o                         
  10  10   0       1507.44       1632.26        38.75 o                         
  11  10   0        647.20        609.42        16.35 o                         
  12  10   0      19611.03      19229.28       446.97 o                         
  13  10   0         47.94         48.33         4.19 o                         
  14  10   0       2190.51       1865.31        43.90 o                         
  15  10   0          0.22          1.33         1.94 o                         
  16  10   0       7960.86       7708.83       175.93 o                         
  17  10   0         66.63         65.84         3.64 o                         
  18  10   0          3.49         -0.49         2.86 o                         
   1  11   0        330.51        380.44        11.48 o                         
   2  11   0        267.47        243.07         9.42 o                         
   3  11   0        140.72        126.47         6.37 o                         
   4  11   0         12.59         16.14         5.57 o                         
   5  11   0         47.54         30.84         3.57 o                         
   6  11   0        413.69        392.19        16.17 o                         
   7  11   0          0.19          0.03         4.09 o                         
   8  11   0         68.54         52.56         3.99 o                         
   9  11   0        524.96        512.60        14.50 o                         
  10  11   0        702.57        705.40        19.81 o                         
  11  11   0        189.55        147.01         6.82 o                         
  12  11   0        397.24        399.79        13.81 o                         
  13  11   0        535.79        541.81        15.50 o                         
  14  11   0         63.99         77.99         4.04 o                         
  15  11   0         50.94         31.84         2.71 o                         
  16  11   0        174.65        171.59         6.13 o                         
  17  11   0         53.03         49.69         2.99 o                         
   0  12   0      17785.40      16889.04       413.22 o                         
   1  12   0        228.41        204.28         8.60 o                         
   2  12   0        257.08        391.64        12.81 o                         
   3  12   0          4.29         11.02         2.81 o                         
   4  12   0      12058.29      11747.72       274.29 o                         
   5  12   0        313.66        297.73         9.57 o                         
   6  12   0       3468.01       3503.83        87.96 o                         
   7  12   0        604.67        613.79        18.18 o                         
   8  12   0      15904.00      15979.46       376.90 o                         
   9  12   0         59.25         57.41         4.71 o                         
  10  12   0        959.84        994.45        26.41 o                         
  11  12   0        312.06        354.96        12.50 o                         
  12  12   0       4715.02       4881.41       112.91 o                         
  13  12   0          0.70          2.38         2.44 o                         
  14  12   0         16.22         21.93         2.63 o                         
  15  12   0        246.94        249.37         8.82 o                         
  16  12   0       2402.56       2460.00        88.06 o                         
   1  13   0        621.29        632.49        17.91 o                         
   2  13   0        232.22        266.62         8.15 o                         
   3  13   0        405.26        476.43        14.03 o                         
   4  13   0       1350.35       1316.15        32.17 o                         
   5  13   0       8469.95       8363.44       192.93 o                         
   6  13   0        103.57        121.24        11.07 o                         
   7  13   0         20.89          4.86         4.59 o                         
   8  13   0          8.45         21.16         3.51 o                         
   9  13   0         95.92         92.61         8.34 o                         
  10  13   0         55.08         65.27         5.55 o                         
  11  13   0       2133.82       2083.40        52.19 o                         
  12  13   0         19.37         17.14         3.06 o                         
  13  13   0         81.03         78.63         4.44 o                         
  14  13   0         50.33         31.48         3.15 o                         
  15  13   0        522.06        440.12        12.72 o                         
  16  13   0         44.74         42.69         5.16 o                         
   0  14   0       9455.10       9678.30       225.74 o                         
   1  14   0        649.49        640.38        17.36 o                         
   2  14   0       4443.56       4283.32        97.84 o                         
   3  14   0          8.71          8.48         3.59 o                         
   4  14   0       2707.18       2992.87        69.73 o                         
   5  14   0        687.94        716.88        20.66 o                         
   6  14   0      18884.37      19291.49       512.25 o                         
   7  14   0        540.78        533.47        17.17 o                         
   8  14   0      11901.61      11816.21       282.09 o                         
   9  14   0         12.17         20.97         4.16 o                         
  10  14   0       1402.38       1458.42        37.98 o                         
  11  14   0         42.08         38.24         4.35 o                         
  12  14   0       2303.31       2425.70        74.15 o                         
  13  14   0        319.81        327.35        10.61 o                         
  14  14   0        942.24        976.90        26.34 o                         
  15  14   0        118.46         88.90         4.53 o                         
   1  15   0        238.14        255.81         8.78 o                         
   2  15   0         43.79         48.60         5.21 o                         
   3  15   0         36.10         43.14         4.44 o                         
   4  15   0        293.52        277.81        11.95 o                         
   5  15   0         30.71         32.22         4.73 o                         
   6  15   0         12.12         15.61         5.89 o                         
   7  15   0        508.94        529.36        17.23 o                         
   8  15   0        156.98        148.19         8.07 o                         
   9  15   0         81.71         81.28         6.11 o                         
  10  15   0        924.25        928.19        24.74 o                         
  11  15   0          1.39          7.16         2.74 o                         
  12  15   0        950.33        974.66        25.40 o                         
  13  15   0         19.89         22.25         3.15 o                         
  14  15   0          1.40         -1.34         3.44 o                         
   0  16   0       3611.72       3661.69        87.90 o                         
   1  16   0        313.95        318.50        15.07 o                         
   2  16   0          1.73          1.44         3.61 o                         
   3  16   0        258.23        262.34         8.89 o                         
   4  16   0         22.14         29.92         6.26 o                         
   5  16   0        471.50        463.98        23.97 o                         
   6  16   0          7.39          8.29         3.53 o                         
   7  16   0         44.75         40.53         3.74 o                         
   8  16   0         31.27         31.03         3.80 o                         
   9  16   0         34.10         34.04         3.43 o                         
  10  16   0         61.91         40.06         3.30 o                         
  11  16   0        318.40        294.60         9.34 o                         
  12  16   0          9.74          5.97         3.26 o                         
  13  16   0        383.36        380.59        64.29 o                         
   1  17   0         86.41         81.02         4.82 o                         
   2  17   0        137.09        146.75         7.14 o                         
   3  17   0        597.66        616.50        17.86 o                         
   4  17   0         14.63          5.38         4.23 o                         
   5  17   0       1053.71        975.26        36.40 o                         
   6  17   0          0.20         -4.27         8.15 o                         
   7  17   0        101.29        113.42         6.57 o                         
   8  17   0        105.46         95.70         6.71 o                         
   9  17   0        468.80        508.93        15.66 o                         
  10  17   0        130.67        139.48         9.02 o                         
  11  17   0        177.87        182.83         8.90 o                         
  12  17   0        164.77        152.98        12.91 o                         
   0  18   0       7426.30       7790.07       189.69 o                         
   1  18   0       1045.93       1084.06        29.06 o                         
   2  18   0         58.98         65.25         3.90 o                         
   3  18   0        170.12        162.71        11.73 o                         
   4  18   0       3979.51       4034.80       120.46 o                         
   5  18   0        700.92        728.40        30.94 o                         
   6  18   0        394.53        378.28        15.84 o                         
   7  18   0        343.99        331.62        14.09 o                         
   8  18   0       2536.16       2570.11        63.49 o                         
   9  18   0        875.45        823.11        23.98 o                         
  10  18   0        625.38        504.38        17.85 o                         
   1  19   0         25.06         22.73         3.31 o                         
   2  19   0         40.41         39.63         5.81 o                         
   3  19   0         51.89         41.35         4.97 o                         
   4  19   0         36.26         28.87         3.07 o                         
   5  19   0          8.89         14.95         2.95 o                         
   6  19   0         44.18         30.28         3.87 o                         
   7  19   0          2.82          3.45         2.64 o                         
   8  19   0         20.00         23.81         7.58 o                         
   0  20   0       2822.51       2516.67        63.88 o                         
   1  20   0          7.80          4.97         3.41 o                         
   2  20   0         38.60         19.61         3.01 o                         
   3  20   0         61.01         64.02         4.64 o                         
   4  20   0       2239.74       2441.47       134.91 o                         
   5  20   0          7.81          9.78         3.48 o                         
   6  20   0        118.96        110.51         7.28 o                         
 -20   1   1       5635.17       5019.72       219.01 o                         
 -19   1   1          6.90         10.45         1.40 o                         
 -18   1   1        213.31        283.02         8.35 o                         
 -17   1   1         16.89         21.16         2.60 o                         
 -16   1   1      10703.04      11369.73       257.43 o                         
 -15   1   1        738.67        782.23        19.27 o                         
 -14   1   1       1006.50       1014.89        23.82 o                         
 -13   1   1        934.00        909.20        21.93 o                         
 -12   1   1      22496.09      22113.96       524.03 o                         
 -11   1   1        144.78        145.26         7.92 o                         
 -10   1   1       1099.39       1028.67        28.34 o                         
  -9   1   1        118.04        115.20         5.41 o                         
  -8   1   1      31886.27      31938.05       717.74 o                         
  -7   1   1       4737.10       4632.65       108.40 o                         
  -6   1   1        646.34        789.40        19.87 o                         
  -5   1   1        926.03        747.83        18.06 o                         
  -4   1   1      18082.87      18083.20       401.58 o                         
  -3   1   1        388.89        368.19         9.55 o                         
  -2   1   1       3961.17       4638.21       106.00 o                         
  -1   1   1        141.63        189.86         5.69 o                         
   0   1   1      43470.17      43442.33      1009.19 o                         
   1   1   1         45.45         65.51         2.77 o                         
   2   1   1        146.48        211.81         6.16 o                         
   3   1   1        168.40        183.89         7.32 o                         
   4   1   1      72948.89      70972.44      1576.99 o                         
   5   1   1       1579.86       1514.15        35.37 o                         
   6   1   1         53.79         32.68         4.44 o                         
   7   1   1        743.48        742.29        18.67 o                         
   8   1   1      29239.14      28773.23       645.23 o                         
   9   1   1        277.51        320.46         9.68 o                         
  10   1   1        938.48        840.07        21.71 o                         
  11   1   1         15.59         16.16         5.22 o                         
  12   1   1      25864.76      25542.26       653.63 o                         
  13   1   1        424.10        408.39        11.04 o                         
  14   1   1       4065.51       4140.13        93.13 o                         
  15   1   1          1.16          2.13         1.53 o                         
  16   1   1      12393.69      13548.69       306.92 o                         
  17   1   1        158.48        182.94         6.06 o                         
  18   1   1        533.43        496.96        13.05 o                         
  19   1   1        408.85        403.63        11.12 o                         
  20   1   1       5673.08       5521.34       235.32 o                         
 -20   2   1         41.42         36.07         2.35 o                         
 -19   2   1        831.35        855.07        21.47 o                         
 -18   2   1         26.80         28.31         2.37 o                         
 -17   2   1        172.96        177.71         6.29 o                         
 -16   2   1        757.59        728.91        18.36 o                         
 -15   2   1          2.58          4.43         1.65 o                         
 -14   2   1          5.77          8.21         2.25 o                         
 -13   2   1        351.72        320.99         9.12 o                         
 -12   2   1        225.34        190.59         9.02 o                         
 -11   2   1        250.88        251.79         9.68 o                         
 -10   2   1        697.46        718.59        20.52 o                         
  -9   2   1        757.54        767.72        20.06 o                         
  -8   2   1         10.56         14.24         2.89 o                         
  -7   2   1       5307.08       5386.00       120.30 o                         
  -6   2   1       3968.73       3719.00        84.76 o                         
  -5   2   1       3111.59       3214.70        72.25 o                         
  -4   2   1       1228.65       1085.89        25.52 o                         
  -3   2   1       1894.88       1650.66        37.59 o                         
  -2   2   1          2.17          6.37         1.34 o                         
  -1   2   1       3634.67       3471.57        76.93 o                         
   0   2   1       3418.63       3125.27        69.47 o                         
   1   2   1       3199.64       3642.53        86.48 o                         
   2   2   1       4985.01       4631.75       107.94 o                         
   3   2   1        691.61        849.87        20.20 o                         
   4   2   1         24.59         34.65         2.45 o                         
   5   2   1        788.18        652.44        16.60 o                         
   6   2   1       1573.56       1527.67        35.86 o                         
   7   2   1       1720.73       1695.63        39.53 o                         
   8   2   1          5.66          9.04         1.99 o                         
   9   2   1        353.09        275.88         8.66 o                         
  10   2   1       1347.32       1366.91        34.81 o                         
  11   2   1       2211.63       2184.29        52.66 o                         
  12   2   1          7.50         -1.24         8.11 o                         
  13   2   1         48.19         42.83         2.23 o                         
  14   2   1        310.46        292.28         8.25 o                         
  15   2   1        238.51        249.39         7.39 o                         
  16   2   1        369.84        382.93        10.36 o                         
  17   2   1       1147.53       1309.96        30.77 o                         
  18   2   1         78.98         72.23         3.59 o                         
  19   2   1        394.77        355.15         9.89 o                         
  20   2   1         14.70          7.80         1.75 o                         
 -20   3   1       4254.18       4248.69       113.82 o                         
 -19   3   1        405.53        443.21        11.47 o                         
 -18   3   1          1.12         11.06         2.53 o                         
 -17   3   1        373.94        386.33        11.13 o                         
 -16   3   1        518.00        554.28        14.58 o                         
 -15   3   1         28.93         24.39         3.09 o                         
 -14   3   1         76.16         54.65         2.93 o                         
 -13   3   1        139.84        143.13         4.82 o                         
 -12   3   1       4571.47       4695.02       113.01 o                         
 -11   3   1        154.66        112.30         5.84 o                         
 -10   3   1        610.83        544.49        15.83 o                         
  -9   3   1        190.11        192.48         7.86 o                         
  -8   3   1      48764.06      50391.44      1170.63 o                         
  -7   3   1         97.19         96.97         4.41 o                         
  -6   3   1      14602.08      17081.17       377.95 o                         
  -5   3   1        156.12        152.31         5.24 o                         
  -4   3   1      17091.56      16047.63       376.78 o                         
  -3   3   1        962.08        821.83        19.69 o                         
  -2   3   1      18981.46      19519.13       460.75 o                         
  -1   3   1        115.18        113.81         4.01 o                         
   0   3   1      59469.26      56007.55      1267.33 o                         
   1   3   1       3175.60       2729.70        65.53 o                         
   2   3   1       6473.28       7379.01       172.01 o                         
   3   3   1         48.81         37.62         2.66 o                         
   4   3   1      26818.38      25825.30       579.16 o                         
   5   3   1          1.58          7.87         2.19 o                         
   6   3   1      10678.21      12043.85       276.97 o                         
   7   3   1         74.50        103.44         4.62 o                         
   8   3   1      54682.86      56644.39      1319.13 o                         
   9   3   1         22.27         30.59         2.71 o                         
  10   3   1        195.50        171.23         7.41 o                         
  11   3   1         10.17          7.81         5.46 o                         
  12   3   1       6554.67       6519.26       152.86 o                         
  13   3   1        591.27        609.83        15.75 o                         
  14   3   1        382.80        351.53         9.72 o                         
  15   3   1         69.57         65.39         3.16 o                         
  16   3   1       1189.47       1256.39        29.78 o                         
  17   3   1         44.43         50.15         2.96 o                         
  18   3   1         38.45         50.29         3.10 o                         
  19   3   1         62.95         67.90         3.78 o                         
  20   3   1       4640.95       4522.87       148.16 o                         
 -20   4   1         34.44         33.24         2.41 o                         
 -19   4   1        201.77        207.80         7.73 o                         
 -18   4   1          0.54          2.16         1.64 o                         
 -17   4   1        890.08        907.49        23.09 o                         
 -16   4   1        523.02        540.54        14.10 o                         
 -15   4   1        500.74        499.98        13.50 o                         
 -14   4   1         91.75         79.95         3.63 o                         
 -13   4   1        218.10        224.88         6.66 o                         
 -12   4   1       1128.14       1077.08        30.31 o                         
 -11   4   1         22.27          8.25         3.72 o                         
 -10   4   1        197.22        176.65         7.95 o                         
  -9   4   1        493.66        486.68        14.22 o                         
  -8   4   1         46.94         26.74         3.27 o                         
  -7   4   1       1474.76       1423.19        36.26 o                         
  -6   4   1       2445.71       2173.84        50.13 o                         
  -5   4   1         18.98         13.14         2.11 o                         
  -4   4   1        864.98        753.53        18.30 o                         
  -3   4   1        857.33        810.73        19.26 o                         
  -2   4   1         16.46         16.51         2.07 o                         
  -1   4   1       5743.13       5789.10       129.70 o                         
   0   4   1       1620.79       1568.78        35.96 o                         
   1   4   1       2589.57       2190.38        51.41 o                         
   2   4   1       7490.98       6570.09       146.96 o                         
   3   4   1       3623.05       3247.58        76.35 o                         
   4   4   1          9.32         26.87         2.47 o                         
   5   4   1       1253.44       1435.88        33.78 o                         
   6   4   1        200.52        169.74         6.32 o                         
   7   4   1        444.00        506.00        13.91 o                         
   8   4   1       1118.21       1066.53        26.48 o                         
   9   4   1       1412.11       1699.07        42.69 o                         
  10   4   1        229.05        188.07        10.65 o                         
  11   4   1         65.07         85.04         6.42 o                         
  12   4   1          3.45          5.99         1.65 o                         
  13   4   1        581.47        624.84        15.76 o                         
  14   4   1         11.96          9.19         1.60 o                         
  15   4   1        365.55        368.73        10.13 o                         
  16   4   1         29.30         28.26         2.49 o                         
  17   4   1         63.87         60.42         3.34 o                         
  18   4   1        251.12        271.36         8.39 o                         
  19   4   1        203.63        205.92         6.54 o                         
  20   4   1          4.19          4.49         1.93 o                         
 -20   5   1       2215.59       2032.12        46.60 o                         
 -19   5   1         41.19         45.37         2.84 o                         
 -18   5   1        446.61        437.71        11.89 o                         
 -17   5   1        194.63        189.37         6.59 o                         
 -16   5   1       2727.96       2889.69        66.59 o                         
 -15   5   1          8.78          5.38         2.95 o                         
 -14   5   1          0.91          5.83         2.79 o                         
 -13   5   1        200.40        190.65         6.33 o                         
 -12   5   1        841.20        809.28        19.96 o                         
 -11   5   1        377.73        384.29        14.72 o                         
 -10   5   1       1835.90       1908.48        59.13 o                         
  -9   5   1          0.21         11.94         2.69 o                         
  -8   5   1      10229.54       9036.42       203.10 o                         
  -7   5   1       4555.86       4657.99       113.42 o                         
  -6   5   1        125.68        145.88         6.23 o                         
  -5   5   1        696.82        569.54        15.57 o                         
  -4   5   1       4637.76       4094.20        92.26 o                         
  -3   5   1       6569.78       6253.94       143.06 o                         
  -2   5   1        128.92        125.86         4.46 o                         
  -1   5   1        805.50        741.37        18.26 o                         
   0   5   1      30426.86      27797.54       628.01 o                         
   1   5   1       7269.06       6506.60       151.73 o                         
   2   5   1        496.47        528.59        13.71 o                         
   3   5   1        441.69        359.41         9.87 o                         
   4   5   1        751.87       1147.28        27.74 o                         
   5   5   1         16.27         34.62         2.90 o                         
   6   5   1       3968.44       3820.53        93.09 o                         
   7   5   1         67.77         77.03         4.14 o                         
   8   5   1       2850.27       2188.34        52.48 o                         
   9   5   1        618.12        543.10        16.55 o                         
  10   5   1        660.34        634.09        19.59 o                         
  11   5   1          4.02          3.48         3.02 o                         
  12   5   1        717.14        818.94        20.34 o                         
  13   5   1         80.61         64.39         3.23 o                         
  14   5   1       1242.34       1328.73        31.18 o                         
  15   5   1         29.09         29.23         2.30 o                         
  16   5   1        489.05        520.90        13.74 o                         
  17   5   1         95.92         94.64         4.13 o                         
  18   5   1         14.98         14.03         2.49 o                         
  19   5   1          3.95          6.38         1.73 o                         
  20   5   1        194.44        166.09         7.07 o                         
 -19   6   1        318.94        358.61        10.48 o                         
 -18   6   1         35.18         35.91         2.55 o                         
 -17   6   1        270.70        279.86         8.44 o                         
 -16   6   1          0.39         -0.16         7.08 o                         
 -15   6   1        294.06        279.96         8.70 o                         
 -14   6   1          2.95         -0.29         6.54 o                         
 -13   6   1        182.77        226.50         7.35 o                         
 -12   6   1        155.82        116.29         5.13 o                         
 -11   6   1        378.01        418.26        12.14 o                         
 -10   6   1        788.63        815.03        24.94 o                         
  -9   6   1        939.04       1004.74        27.55 o                         
  -8   6   1          1.57          1.78         3.20 o                         
  -7   6   1        820.84       1080.24        28.19 o                         
  -6   6   1       3452.60       3865.91        88.15 o                         
  -5   6   1          7.15         15.43         3.60 o                         
  -4   6   1        218.28        194.70         6.85 o                         
  -3   6   1        962.87       1021.81        24.60 o                         
  -2   6   1       2452.13       2411.54        55.96 o                         
  -1   6   1       1003.98        882.42        21.24 o                         
   0   6   1       5666.27       5344.11       124.44 o                         
   1   6   1        775.08        829.38        19.92 o                         
   2   6   1        220.42        185.76         5.80 o                         
   3   6   1        150.80        166.31         5.71 o                         
   4   6   1        326.23        313.11         9.78 o                         
   5   6   1         41.28         43.70         3.25 o                         
   6   6   1         37.43         54.36         4.93 o                         
   7   6   1         10.65          0.41         2.63 o                         
   8   6   1        529.42        529.88        16.74 o                         
   9   6   1        569.98        648.06        19.85 o                         
  10   6   1         80.15         37.99         5.31 o                         
  11   6   1        685.78        674.78        17.96 o                         
  12   6   1        232.65        216.38         6.66 o                         
  13   6   1        690.86        698.28        17.15 o                         
  14   6   1        720.03        726.75        18.24 o                         
  15   6   1        326.18        353.57        10.03 o                         
  16   6   1        283.83        291.20         9.21 o                         
  17   6   1         96.11        113.99         4.74 o                         
  18   6   1          1.16          0.64         2.42 o                         
  19   6   1          8.45          2.36         1.67 o                         
 -19   7   1         29.25         19.13         1.94 o                         
 -18   7   1        297.85        309.78        10.21 o                         
 -17   7   1        169.75        175.69         6.44 o                         
 -16   7   1        228.16        251.68         7.86 o                         
 -15   7   1         84.20         97.80         4.46 o                         
 -14   7   1         17.12         38.23         3.08 o                         
 -13   7   1        338.49        332.65         9.72 o                         
 -12   7   1       5760.14       6011.33       149.25 o                         
 -11   7   1          9.96          6.27         1.72 o                         
 -10   7   1       2050.69       1961.58        54.00 o                         
  -9   7   1        981.88        976.62        26.37 o                         
  -8   7   1       4143.48       2657.88        63.23 o                         
  -7   7   1        265.62        267.87         9.65 o                         
  -6   7   1       1326.10       1586.30        38.76 o                         
  -5   7   1       1218.30       1370.30        33.53 o                         
  -4   7   1       2442.14       1762.14        41.21 o                         
  -3   7   1        662.36        689.85        17.35 o                         
  -2   7   1      10710.58      11887.85       271.03 o                         
  -1   7   1       5744.71       5808.40       131.22 o                         
   0   7   1      31361.21      28794.10       652.24 o                         
   1   7   1        659.79        673.27        16.62 o                         
   2   7   1       1996.72       2311.67        53.41 o                         
   3   7   1        166.11        171.48         6.11 o                         
   4   7   1         30.70        100.74         5.33 o                         
   5   7   1       2298.00       2347.46        54.50 o                         
   6   7   1       1778.78       1665.14        41.49 o                         
   7   7   1        686.24        703.26        21.04 o                         
   8   7   1       3700.15       2548.82        62.00 o                         
   9   7   1        299.50        268.66        12.11 o                         
  10   7   1       3074.66       3007.96        87.63 o                         
  11   7   1        968.63        994.78        23.90 o                         
  12   7   1       1463.71       1647.07        38.89 o                         
  13   7   1         75.31         72.18         4.16 o                         
  14   7   1        162.36        219.52         8.42 o                         
  15   7   1         19.64         11.68         2.23 o                         
  16   7   1        713.13        762.71        19.41 o                         
  17   7   1         32.56         26.41         2.87 o                         
  18   7   1        177.62        186.63         6.54 o                         
  19   7   1         12.72         15.65         1.69 o                         
 -19   8   1        396.64        407.49        14.63 o                         
 -18   8   1         38.26         63.02         3.35 o                         
 -17   8   1         40.79         49.96         3.38 o                         
 -16   8   1          2.62          4.10         2.35 o                         
 -15   8   1        233.70        243.98         7.93 o                         
 -14   8   1        148.39        115.05         4.79 o                         
 -13   8   1        470.30        473.31        12.70 o                         
 -12   8   1          4.36          7.74         2.37 o                         
 -11   8   1        988.02        878.97        23.42 o                         
 -10   8   1         57.39         63.75         3.04 o                         
  -9   8   1        181.44        164.70         7.73 o                         
  -8   8   1         59.46         50.68         4.77 o                         
  -7   8   1        131.65        111.18         5.80 o                         
  -6   8   1          0.82          0.24         2.73 o                         
  -5   8   1          0.96          4.76         2.66 o                         
  -4   8   1         28.49         41.29         4.27 o                         
  -3   8   1       1373.47       1524.48        35.82 o                         
  -2   8   1        741.77        790.68        19.56 o                         
  -1   8   1       1615.85       1807.18        41.72 o                         
   0   8   1       1006.85        999.01        24.05 o                         
   1   8   1        681.32        674.00        17.23 o                         
   2   8   1        151.12        147.06         5.24 o                         
   3   8   1        211.68        173.21         6.92 o                         
   4   8   1        686.44        608.00        16.59 o                         
   5   8   1        912.51       1065.66        28.23 o                         
   6   8   1        915.05        840.68        22.87 o                         
   7   8   1        127.80        162.79         8.00 o                         
   8   8   1        299.77        232.75        10.09 o                         
   9   8   1        295.69        337.13        12.98 o                         
  10   8   1        666.06        634.78        19.95 o                         
  11   8   1         27.93         21.73         2.59 o                         
  12   8   1        555.15        566.86        15.47 o                         
  13   8   1        159.84        142.55         5.74 o                         
  14   8   1        713.90        720.71        18.50 o                         
  15   8   1        313.50        371.04        10.78 o                         
  16   8   1          8.09          9.79         2.56 o                         
  17   8   1        411.25        381.47        11.15 o                         
  18   8   1         21.30         25.52         2.15 o                         
  19   8   1         57.34         61.41         3.36 o                         
 -18   9   1         76.27         63.39         2.81 o                         
 -17   9   1        133.68        141.20         5.81 o                         
 -16   9   1       6006.37       6033.16       137.75 o                         
 -15   9   1         26.19         27.85         2.64 o                         
 -14   9   1        915.02        951.91        23.68 o                         
 -13   9   1          6.93          8.18         2.10 o                         
 -12   9   1       7926.25       7849.66       183.77 o                         
 -11   9   1        238.52        248.46         7.96 o                         
 -10   9   1          7.05         24.07         2.69 o                         
  -9   9   1         48.32         70.62         3.58 o                         
  -8   9   1      12437.43      11577.90       270.26 o                         
  -7   9   1         10.55         21.05         3.53 o                         
  -6   9   1        900.28       1125.31        29.80 o                         
  -5   9   1        291.45        252.30         9.69 o                         
  -4   9   1      16845.21      15789.16       357.22 o                         
  -3   9   1        185.38        150.68         6.32 o                         
  -2   9   1       3331.86       3735.57        84.72 o                         
  -1   9   1        681.21        604.48        15.65 o                         
   0   9   1      35640.65      33928.53       769.44 o                         
   1   9   1        997.30        946.83        23.27 o                         
   2   9   1          3.58         28.62         2.87 o                         
   3   9   1        928.45       1011.39        25.31 o                         
   4   9   1      12014.06      11708.25       263.18 o                         
   5   9   1        181.01        164.97         8.51 o                         
   6   9   1        239.40        320.02        11.34 o                         
   7   9   1        433.04        378.60        13.63 o                         
   8   9   1      21527.29      20286.84       481.40 o                         
   9   9   1        587.93        562.68        15.28 o                         
  10   9   1        239.93        237.96        11.37 o                         
  11   9   1        880.35        920.08        22.62 o                         
  12   9   1      16526.26      16196.51       373.07 o                         
  13   9   1        927.57        891.82        22.90 o                         
  14   9   1         91.15         71.94         4.54 o                         
  15   9   1        252.68        281.05         8.94 o                         
  16   9   1       8196.84       8338.58       189.79 o                         
  17   9   1        104.46        105.12         4.55 o                         
  18   9   1        112.39        135.60         5.16 o                         
 -18  10   1          3.30          5.38         1.81 o                         
 -17  10   1         14.55         18.89         2.02 o                         
 -16  10   1        103.78         98.66         4.57 o                         
 -15  10   1         52.96         61.26         3.72 o                         
 -14  10   1         40.69         47.71         3.41 o                         
 -13  10   1         69.82         43.07         3.04 o                         
 -12  10   1       1824.86       1762.72        41.72 o                         
 -11  10   1        108.09         99.78         4.65 o                         
 -10  10   1        599.54        534.20        15.56 o                         
  -9  10   1        866.91        876.68        21.90 o                         
  -8  10   1         15.06         16.92         3.66 o                         
  -7  10   1         97.41         82.12         6.51 o                         
  -6  10   1         71.13         63.44         4.84 o                         
  -5  10   1          3.82          6.35         2.89 o                         
  -4  10   1          0.00          2.02         3.38 o                         
  -3  10   1       1232.04       1202.64        30.74 o                         
  -2  10   1       1418.72       1414.23        36.50 o                         
  -1  10   1         99.84         87.11         4.08 o                         
   0  10   1          0.26          6.75         2.85 o                         
   1  10   1        494.77        590.75        15.82 o                         
   2  10   1       1694.44       1717.32        40.90 o                         
   3  10   1       7865.25       8101.69       195.28 o                         
   4  10   1          1.98          0.18         2.67 o                         
   5  10   1        771.13        769.07        22.60 o                         
   6  10   1         43.04         27.29         3.83 o                         
   7  10   1        638.46        630.09        20.12 o                         
   8  10   1        123.88        121.39         6.38 o                         
   9  10   1        145.55        127.20         6.35 o                         
  10  10   1        362.74        394.61        16.33 o                         
  11  10   1       2062.67       2096.44        49.72 o                         
  12  10   1        109.48        133.22         6.34 o                         
  13  10   1         74.42         70.47         4.07 o                         
  14  10   1        269.84        223.02         7.60 o                         
  15  10   1        608.02        620.35        16.34 o                         
  16  10   1       1105.48       1085.01        26.25 o                         
  17  10   1         41.19         35.73         2.67 o                         
  18  10   1          0.13          2.17         1.20 o                         
 -17  11   1         37.46         51.41         3.34 o                         
 -16  11   1       5140.71       4748.46       116.41 o                         
 -15  11   1        127.43        114.89         4.73 o                         
 -14  11   1       3036.93       2771.16        68.24 o                         
 -13  11   1         13.68         14.79         2.27 o                         
 -12  11   1      16577.40      16006.51       373.38 o                         
 -11  11   1         48.34         40.90         4.01 o                         
 -10  11   1         40.71         75.48         4.52 o                         
  -9  11   1        681.57        659.52        17.79 o                         
  -8  11   1      20998.98      19979.26       496.86 o                         
  -7  11   1          6.28         11.57         2.65 o                         
  -6  11   1        304.53        352.54        13.24 o                         
  -5  11   1        728.53        679.57        20.62 o                         
  -4  11   1       8367.44       7947.50       182.69 o                         
  -3  11   1         36.65         38.75         3.90 o                         
  -2  11   1          2.14         17.80         2.97 o                         
  -1  11   1          2.17         14.19         4.45 o                         
   0  11   1      44539.53      43334.87      1021.86 o                         
   1  11   1        733.52        773.10        20.30 o                         
   2  11   1       3686.03       3982.99        91.86 o                         
   3  11   1        129.35        108.06         5.57 o                         
   4  11   1      21959.75      21959.31       516.55 o                         
   5  11   1         14.04         11.13         2.89 o                         
   6  11   1       4933.39       5412.45       132.23 o                         
   7  11   1         49.61         45.04         5.99 o                         
   8  11   1      16095.18      16086.19       376.79 o                         
   9  11   1         66.93         81.44         6.77 o                         
  10  11   1         18.13         45.16         3.45 o                         
  11  11   1        555.34        548.75        16.60 o                         
  12  11   1       4637.60       4855.70       115.66 o                         
  13  11   1          7.81         15.23         2.47 o                         
  14  11   1       1412.96       1506.25        36.19 o                         
  15  11   1         11.37         15.45         2.24 o                         
  16  11   1       2768.36       2794.28        64.74 o                         
  17  11   1        111.98        102.61         4.46 o                         
 -16  12   1        206.35        196.00         7.25 o                         
 -15  12   1        497.71        455.69        13.89 o                         
 -14  12   1         56.65         63.23         4.95 o                         
 -13  12   1        616.77        617.11        17.65 o                         
 -12  12   1         63.56         55.13         5.38 o                         
 -11  12   1         15.16         28.46         4.75 o                         
 -10  12   1        252.56        269.52         9.17 o                         
  -9  12   1        442.81        434.25        12.84 o                         
  -8  12   1        657.05        645.18        19.50 o                         
  -7  12   1        760.40        744.03        20.46 o                         
  -6  12   1        722.05        727.07        19.31 o                         
  -5  12   1        111.97        126.05         6.15 o                         
  -4  12   1       1698.78       1692.06        42.28 o                         
  -3  12   1        361.31        366.61        12.70 o                         
  -2  12   1        760.99        637.91        19.51 o                         
  -1  12   1        213.44        269.12        10.21 o                         
   0  12   1       1980.01       1857.77        45.45 o                         
   1  12   1       1434.47       1388.62        36.10 o                         
   2  12   1        520.06        462.25        14.41 o                         
   3  12   1         15.71          8.03         4.43 o                         
   4  12   1        318.36        342.81        11.20 o                         
   5  12   1       1052.12       1074.58        26.93 o                         
   6  12   1         21.50         21.42         2.34 o                         
   7  12   1        379.48        379.06        11.27 o                         
   8  12   1        149.17        163.76         8.16 o                         
   9  12   1        782.27        756.39        21.08 o                         
  10  12   1         10.40          4.56         2.25 o                         
  11  12   1         22.79         34.34         6.37 o                         
  12  12   1         33.84         38.15         3.91 o                         
  13  12   1        191.18        200.85         7.34 o                         
  14  12   1          1.17          0.35         2.22 o                         
  15  12   1        577.62        585.74        16.97 o                         
  16  12   1          6.58          6.45         2.46 o                         
 -16  13   1       1659.18       1458.46        40.50 o                         
 -15  13   1          3.24          4.84         1.96 o                         
 -14  13   1       1051.75       1060.52        26.65 o                         
 -13  13   1         29.28         29.75         3.00 o                         
 -12  13   1       3672.36       3875.60        97.22 o                         
 -11  13   1          6.76          7.36         2.65 o                         
 -10  13   1          0.49          2.07         4.71 o                         
  -9  13   1        172.75        158.03         8.71 o                         
  -8  13   1       7547.14       7632.40       179.54 o                         
  -7  13   1        130.54        116.21         7.13 o                         
  -6  13   1       2829.33       2772.39        66.12 o                         
  -5  13   1        118.47        110.22         4.86 o                         
  -4  13   1       2624.30       2602.77        61.17 o                         
  -3  13   1         41.26         30.35         4.59 o                         
  -2  13   1       1523.46       1495.90        35.57 o                         
  -1  13   1       1568.05       1510.26        36.22 o                         
   0  13   1      12172.35      12442.89       283.20 o                         
   1  13   1        779.50        755.32        20.49 o                         
   2  13   1       1554.94       1567.34        38.37 o                         
   3  13   1         34.95         44.62         3.74 o                         
   4  13   1      10589.61      10939.99       262.74 o                         
   5  13   1       2653.54       2688.67        69.15 o                         
   6  13   1       2494.24       2423.92        58.26 o                         
   7  13   1         66.92         76.85         4.48 o                         
   8  13   1      10829.99      11049.58       253.04 o                         
   9  13   1         20.99         21.79         2.99 o                         
  10  13   1         27.62         30.13         4.96 o                         
  11  13   1          0.11          7.28         3.61 o                         
  12  13   1       3699.29       4000.94        93.14 o                         
  13  13   1        378.78        363.17        11.29 o                         
  14  13   1       1062.12       1083.90        28.13 o                         
  15  13   1          0.63         -1.54         4.80 o                         
  16  13   1       1408.98       1422.71        36.46 o                         
 -15  14   1        118.10         98.81         5.13 o                         
 -14  14   1         94.66         87.68         6.95 o                         
 -13  14   1         62.77         68.41         4.30 o                         
 -12  14   1         83.19         81.59         4.80 o                         
 -11  14   1        114.68        149.14         7.24 o                         
 -10  14   1         38.93         42.05         4.75 o                         
  -9  14   1         93.94        116.54         7.07 o                         
  -8  14   1        805.82        768.60        22.58 o                         
  -7  14   1         25.90         31.41         4.08 o                         
  -6  14   1        329.22        338.81        12.42 o                         
  -5  14   1        904.01        920.32        30.61 o                         
  -4  14   1        506.72        471.71        17.66 o                         
  -3  14   1        714.19        743.47        19.75 o                         
  -2  14   1        344.49        335.95        10.18 o                         
  -1  14   1        568.21        574.28        15.29 o                         
   0  14   1         21.92          8.27         6.08 o                         
   1  14   1        316.13        308.81        10.24 o                         
   2  14   1        194.40        230.02         8.81 o                         
   3  14   1          5.24          8.40         2.95 o                         
   4  14   1       1369.77       1319.51        33.02 o                         
   5  14   1         29.76         39.89         4.40 o                         
   6  14   1       1815.13       1869.86        55.84 o                         
   7  14   1         92.47        107.15         5.52 o                         
   8  14   1       1682.55       1689.27        41.52 o                         
   9  14   1        649.20        665.14        19.23 o                         
  10  14   1        854.34        870.56        23.69 o                         
  11  14   1        375.80        361.56        12.09 o                         
  12  14   1        129.37        122.62         7.79 o                         
  13  14   1        150.62        141.51         6.24 o                         
  14  14   1         18.33         13.56         2.25 o                         
  15  14   1        719.48        689.23        19.72 o                         
 -14  15   1        122.53        149.16        26.68 o                         
 -13  15   1         19.48         17.37         2.63 o                         
 -12  15   1         67.84         85.25         5.18 o                         
 -11  15   1        587.77        594.49        18.07 o                         
 -10  15   1        653.33        680.79        19.23 o                         
  -9  15   1        180.53        186.50         8.93 o                         
  -8  15   1       2033.89       2047.85        51.37 o                         
  -7  15   1        403.71        397.59        14.16 o                         
  -6  15   1       1013.14       1061.30        35.11 o                         
  -5  15   1        139.87        162.61         6.85 o                         
  -4  15   1       6461.52       6699.74       153.19 o                         
  -3  15   1         19.04         15.34         2.81 o                         
  -2  15   1       2580.36       2547.06        59.24 o                         
  -1  15   1          3.63          5.21         4.49 o                         
   0  15   1       4592.76       4858.88       110.64 o                         
   1  15   1         71.10         85.87         4.77 o                         
   2  15   1        536.01        564.57        16.18 o                         
   3  15   1         14.29         10.94         3.10 o                         
   4  15   1        213.39        207.43         8.35 o                         
   5  15   1          8.26          6.62         3.12 o                         
   6  15   1        105.30         87.57         5.87 o                         
   7  15   1          3.34         -4.19         9.13 o                         
   8  15   1       1741.02       1802.87        44.67 o                         
   9  15   1        712.96        735.38        20.74 o                         
  10  15   1       1314.61       1426.37        37.07 o                         
  11  15   1          7.69          8.15         2.65 o                         
  12  15   1       4799.08       4989.72       159.07 o                         
  13  15   1         69.69         89.44         5.52 o                         
  14  15   1       2773.29       2882.05        67.56 o                         
 -13  16   1        446.99        394.23        21.05 o                         
 -12  16   1        126.28        106.38         5.97 o                         
 -11  16   1         68.41         68.21         4.25 o                         
 -10  16   1        143.11        138.25         6.51 o                         
  -9  16   1          9.33         17.24         3.19 o                         
  -8  16   1        473.99        479.51        15.98 o                         
  -7  16   1       2310.70       2358.36        65.14 o                         
  -6  16   1        471.79        459.82        15.28 o                         
  -5  16   1         48.12         37.45         4.57 o                         
  -4  16   1        464.52        484.44        15.95 o                         
  -3  16   1          7.59          3.50         3.01 o                         
  -2  16   1        756.96        749.89        20.84 o                         
  -1  16   1         80.44         73.83         5.02 o                         
   0  16   1         10.90          8.94         3.66 o                         
   1  16   1        348.06        385.89        12.99 o                         
   2  16   1          4.58         -0.14         6.62 o                         
   3  16   1        798.44        749.70        20.71 o                         
   4  16   1        507.94        518.29        22.41 o                         
   5  16   1        399.34        394.54        14.00 o                         
   6  16   1          2.84         -0.72         7.98 o                         
   7  16   1         93.50        102.65         7.79 o                         
   8  16   1        282.17        329.24        12.44 o                         
   9  16   1        223.96        227.84         8.97 o                         
  10  16   1         76.31         88.90         5.42 o                         
  11  16   1        139.24        135.21         5.85 o                         
  12  16   1        171.83        164.53        10.73 o                         
  13  16   1         13.40          9.89         3.73 o                         
 -12  17   1       2770.11       2471.16        64.92 o                         
 -11  17   1        199.61        156.61         9.38 o                         
 -10  17   1         48.72         57.97         4.08 o                         
  -9  17   1         42.01         41.92         4.15 o                         
  -8  17   1       2137.58       2161.34        52.79 o                         
  -7  17   1         15.47         15.40         3.42 o                         
  -6  17   1        973.26       1030.77        41.63 o                         
  -5  17   1         72.38         83.24         9.43 o                         
  -4  17   1          6.16         11.35         3.65 o                         
  -3  17   1         77.79         88.63         5.78 o                         
  -2  17   1          1.09         -2.27         6.69 o                         
  -1  17   1         48.76         47.36         4.37 o                         
   0  17   1       2370.45       2477.73        63.16 o                         
   1  17   1         65.39         55.68         3.82 o                         
   2  17   1        164.82        160.03         6.98 o                         
   3  17   1        223.64        236.05         8.77 o                         
   4  17   1         69.72         65.84         4.92 o                         
   5  17   1         19.70         31.85         4.01 o                         
   6  17   1        857.50        906.72        24.53 o                         
   7  17   1         13.53          2.66         3.64 o                         
   8  17   1       2310.11       2319.23        72.95 o                         
   9  17   1         27.19         26.25         3.48 o                         
  10  17   1        119.92         95.00         5.80 o                         
  11  17   1        233.63        208.64        15.48 o                         
 -10  18   1         55.92         56.16         5.86 o                         
  -9  18   1        651.97        627.82        21.75 o                         
  -8  18   1          5.56         11.43         3.31 o                         
  -7  18   1        520.26        509.43        16.96 o                         
  -6  18   1         30.53         29.44         6.36 o                         
  -5  18   1       1406.18       1472.53        38.35 o                         
  -4  18   1        277.46        271.99        10.47 o                         
  -3  18   1          2.86          8.94         4.02 o                         
  -2  18   1        450.87        430.76        12.95 o                         
  -1  18   1        686.89        745.89        19.93 o                         
   0  18   1        253.77        240.60         8.53 o                         
   1  18   1       1115.23       1109.57        28.27 o                         
   2  18   1        206.20        217.38         8.55 o                         
   3  18   1        345.98        343.97        12.19 o                         
   4  18   1        146.50        152.63         7.60 o                         
   5  18   1        166.40        188.16        10.49 o                         
   6  18   1         16.79         12.20         2.56 o                         
   7  18   1        752.96        733.23        23.34 o                         
   8  18   1          0.07         -0.42         5.42 o                         
   9  18   1        678.99        694.52        20.97 o                         
  10  18   1        180.85        164.92         8.22 o                         
  -8  19   1       3762.35       3883.84        89.16 o                         
  -7  19   1        368.07        308.70        31.07 o                         
  -6  19   1         33.41         28.35         2.78 o                         
  -5  19   1        130.51        153.35        10.07 o                         
  -4  19   1       1775.98       1784.89        56.69 o                         
  -3  19   1        131.84        135.58         8.51 o                         
  -2  19   1        257.15        246.18         8.32 o                         
  -1  19   1          1.90          9.73         2.31 o                         
   0  19   1       6590.56       6651.29       194.14 o                         
   1  19   1         85.79        114.31         6.02 o                         
   2  19   1          0.74          1.32         2.97 o                         
   3  19   1        172.85        180.70         9.01 o                         
   4  19   1       1822.44       1841.85        48.23 o                         
   5  19   1          7.89         -0.39         7.31 o                         
   6  19   1         85.64         69.04         6.03 o                         
   7  19   1        292.79        269.46        11.29 o                         
   8  19   1       2644.78       2531.64        67.43 o                         
  -6  20   1         74.38         87.62         8.59 o                         
  -5  20   1        229.72        242.89        20.48 o                         
  -4  20   1          6.15         11.10         3.43 o                         
  -3  20   1         44.00         45.30         5.07 o                         
  -2  20   1         15.67         15.01         3.52 o                         
  -1  20   1        239.51        204.96         8.06 o                         
   0  20   1         25.24         26.14         2.92 o                         
   1  20   1         40.81         40.34         4.38 o                         
   2  20   1          2.97          0.04         3.01 o                         
   3  20   1         61.54         68.87         5.46 o                         
   4  20   1          4.92          2.81         2.36 o                         
   5  20   1         59.61         56.56         4.91 o                         
 -20   0   2       4176.13       3684.04       166.95 o                         
 -19   0   2        532.54        547.62        15.08 o                         
 -18   0   2         96.80        147.89         6.49 o                         
 -17   0   2        135.43        135.51         6.99 o                         
 -16   0   2       3987.88       4173.16        97.03 o                         
 -15   0   2       1437.89       1502.82        37.66 o                         
 -14   0   2        802.18        848.34        23.41 o                         
 -13   0   2        728.53        726.77        18.71 o                         
 -12   0   2      10249.50      10576.02       257.07 o                         
 -11   0   2         78.54         59.16         5.38 o                         
 -10   0   2         52.73         32.93         4.90 o                         
  -9   0   2         29.81         39.80         4.31 o                         
  -8   0   2      28042.04      27699.76       621.52 o                         
  -7   0   2       1332.80       1281.04        30.82 o                         
  -6   0   2      14339.88      15581.39       340.09 o                         
  -5   0   2        197.41        165.96         6.25 o                         
  -4   0   2      11807.15      11031.51       255.66 o                         
  -3   0   2       1371.50       1296.87        31.02 o                         
  -2   0   2       8180.65       8469.68       186.76 o                         
  -1   0   2        539.25        460.86        13.11 o                         
   0   0   2      63169.59      61214.50      1188.61 o                         
   1   0   2         50.21         37.09         3.17 o                         
   2   0   2       2127.74       2137.71        53.10 o                         
   3   0   2       6837.85       6681.77       158.77 o                         
   4   0   2        438.31        549.07        16.92 o                         
   5   0   2       7981.02       7762.49       168.60 o                         
   6   0   2      18714.31      19298.06       455.39 o                         
   7   0   2        258.35        193.93         8.37 o                         
   8   0   2      46408.40      49412.24      1185.34 o                         
   9   0   2          5.05         26.95         3.47 o                         
  10   0   2        503.87        411.83        18.85 o                         
  11   0   2          0.34         -5.76         8.65 o                         
  12   0   2       1809.12       1988.77       110.59 o                         
  13   0   2        577.92        553.22        20.46 o                         
  14   0   2        502.50        537.48        17.22 o                         
  15   0   2        802.05        781.24        21.09 o                         
  16   0   2        457.20        477.03        13.46 o                         
  17   0   2          2.90          5.49         2.21 o                         
  18   0   2       1610.18       1837.14        53.36 o                         
  19   0   2         69.67         57.22         3.95 o                         
  20   0   2       4681.86       4598.39       246.18 o                         
 -20   1   2         41.01         32.75         2.42 o                         
 -19   1   2        148.46        135.84         4.56 o                         
 -18   1   2          1.96          0.76         1.70 o                         
 -17   1   2          8.40          4.30         1.81 o                         
 -16   1   2         26.30         14.52         3.14 o                         
 -15   1   2         55.27         47.82         3.04 o                         
 -14   1   2         85.92         88.74         3.53 o                         
 -13   1   2          6.26          6.84         1.47 o                         
 -12   1   2         10.44         12.02         3.24 o                         
 -11   1   2       1572.56       1609.43        41.44 o                         
 -10   1   2         36.45         43.88         4.18 o                         
  -9   1   2       1585.38       1598.63        40.39 o                         
  -8   1   2          3.75          1.81         2.15 o                         
  -7   1   2       1137.12       1285.14        29.91 o                         
  -6   1   2       1859.14       1775.58        40.48 o                         
  -5   1   2        100.12         87.33         3.30 o                         
  -4   1   2        395.56        351.55         9.20 o                         
  -3   1   2       6351.63       6051.77       134.18 o                         
  -2   1   2         55.38         46.71         2.37 o                         
  -1   1   2        950.23        877.63        20.84 o                         
   0   1   2       3209.86       2729.28        60.95 o                         
   1   1   2         17.28          6.10         1.47 o                         
   2   1   2       2104.79       2189.32        51.52 o                         
   3   1   2       1795.69       2124.56        48.06 o                         
   4   1   2         84.74         32.69         3.13 o                         
   5   1   2       4754.24       5424.47       120.78 o                         
   6   1   2       1975.93       1777.00        41.50 o                         
   7   1   2        448.32        460.15        12.85 o                         
   8   1   2        892.21        833.53        21.80 o                         
   9   1   2        801.70        764.65        19.79 o                         
  10   1   2       1166.03       1129.04        31.10 o                         
  11   1   2        787.25        785.41        24.69 o                         
  12   1   2        149.99        144.92         9.92 o                         
  13   1   2        740.73        662.48        16.62 o                         
  14   1   2        405.59        373.30        10.31 o                         
  15   1   2        504.19        504.53        12.95 o                         
  16   1   2          0.22          3.72         2.97 o                         
  17   1   2          7.18         14.98         1.78 o                         
  18   1   2         21.35         22.50         2.01 o                         
  19   1   2       1669.18       1630.57        49.92 o                         
  20   1   2         16.29         13.56         1.74 o                         
 -20   2   2       3978.36       3908.47       124.34 o                         
 -19   2   2          6.05          3.13         1.28 o                         
 -18   2   2        148.75        167.90         5.49 o                         
 -17   2   2         25.39         27.95         2.53 o                         
 -16   2   2      16582.09      17452.35       402.58 o                         
 -15   2   2         61.05         54.05         3.19 o                         
 -14   2   2       5044.92       5208.79       117.01 o                         
 -13   2   2        110.38         97.25         4.08 o                         
 -12   2   2      28875.03      28787.73       695.96 o                         
 -11   2   2         20.82         19.97         5.72 o                         
 -10   2   2        393.40        460.07        14.37 o                         
  -9   2   2        614.90        606.78        18.70 o                         
  -8   2   2      36720.02      36502.23       826.84 o                         
  -7   2   2          2.35         12.60         1.95 o                         
  -6   2   2          4.99         31.03         2.91 o                         
  -5   2   2        341.54        301.80         8.41 o                         
  -4   2   2      12887.24      12906.63       285.94 o                         
  -3   2   2         49.45         42.23         3.61 o                         
  -2   2   2      19712.62      20530.19       469.36 o                         
  -1   2   2         35.99         49.75         3.26 o                         
   0   2   2     129235.95     121181.27      2647.99 o                         
   1   2   2       3474.97       3313.59        78.87 o                         
   2   2   2      18339.56      20388.67       444.63 o                         
   3   2   2       1700.26       1461.74        34.23 o                         
   4   2   2      36451.89      35626.97       809.09 o                         
   5   2   2       3133.31       2836.19        64.20 o                         
   6   2   2       2144.98       2691.94        62.25 o                         
   7   2   2        447.86        374.92        10.68 o                         
   8   2   2      33666.78      33808.77       769.17 o                         
   9   2   2        914.96        906.93        23.30 o                         
  10   2   2        536.47        539.25        18.26 o                         
  11   2   2        385.14        345.98        11.77 o                         
  12   2   2      13932.45      14257.38       367.97 o                         
  13   2   2          0.02          3.93         1.34 o                         
  14   2   2       1173.55       1167.04        27.51 o                         
  15   2   2        290.32        297.54         8.47 o                         
  16   2   2       5664.68       6124.99       137.80 o                         
  17   2   2        110.70        110.36         3.99 o                         
  18   2   2        544.89        557.24        14.49 o                         
  19   2   2         99.46         86.27         4.42 o                         
  20   2   2       2242.49       2402.69        54.74 o                         
 -20   3   2          0.12         -2.48         3.46 o                         
 -19   3   2        201.83        190.04         6.06 o                         
 -18   3   2         18.41         19.05         1.88 o                         
 -17   3   2         49.54         50.81         2.97 o                         
 -16   3   2        167.42        180.52         6.72 o                         
 -15   3   2         53.25         44.37         2.84 o                         
 -14   3   2        542.10        627.57        16.33 o                         
 -13   3   2        982.85        996.43        25.65 o                         
 -12   3   2          9.64          6.73         2.84 o                         
 -11   3   2       1901.54       1830.38        48.32 o                         
 -10   3   2         85.26         85.05         5.24 o                         
  -9   3   2         50.63         50.92         3.82 o                         
  -8   3   2         62.27         39.96         3.53 o                         
  -7   3   2       7069.19       7379.05       164.55 o                         
  -6   3   2         16.29         32.86         3.67 o                         
  -5   3   2       1579.02       1790.59        41.30 o                         
  -4   3   2        251.71        265.86         7.81 o                         
  -3   3   2       5412.75       5574.34       123.66 o                         
  -2   3   2       1711.52       1912.62        46.11 o                         
  -1   3   2        662.64        644.78        17.21 o                         
   0   3   2       8128.33       7679.51       175.44 o                         
   1   3   2        638.78       1187.12        30.87 o                         
   2   3   2      49791.47      47200.91      1058.76 o                         
   3   3   2        234.76        152.13         5.65 o                         
   4   3   2       2228.42       1934.03        44.78 o                         
   5   3   2        466.67        505.86        13.87 o                         
   6   3   2        375.70        345.10        10.45 o                         
   7   3   2         85.87         45.51         3.76 o                         
   8   3   2       1820.11       1978.67        49.18 o                         
   9   3   2       2872.98       2958.12        68.31 o                         
  10   3   2        129.26        139.96         6.31 o                         
  11   3   2       1237.78       1204.30        32.00 o                         
  12   3   2         36.32         31.46         2.71 o                         
  13   3   2        859.57        831.21        20.65 o                         
  14   3   2         75.00         76.02         3.45 o                         
  15   3   2       1584.83       1636.56        38.16 o                         
  16   3   2         56.92         56.31         3.20 o                         
  17   3   2        174.19        162.92         5.35 o                         
  18   3   2        583.95        588.31        15.38 o                         
  19   3   2         33.41         29.95         2.66 o                         
  20   3   2         53.99         40.68         2.51 o                         
 -20   4   2       1342.72       1345.56        38.64 o                         
 -19   4   2          0.62          0.63         1.45 o                         
 -18   4   2         72.55         66.91         3.14 o                         
 -17   4   2         20.55         12.48         1.89 o                         
 -16   4   2        153.87        184.25         7.15 o                         
 -15   4   2          0.76          3.96         2.05 o                         
 -14   4   2        228.16        221.81         7.18 o                         
 -13   4   2        234.32        233.44         7.97 o                         
 -12   4   2       2067.49       2171.70        60.96 o                         
 -11   4   2         59.83         69.27         5.46 o                         
 -10   4   2       1053.64       1159.24        31.38 o                         
  -9   4   2          9.33         17.56         2.71 o                         
  -8   4   2       3852.82       3279.46        76.48 o                         
  -7   4   2        341.22        366.89        10.82 o                         
  -6   4   2        912.73        711.89        18.02 o                         
  -5   4   2        107.90         94.50         4.28 o                         
  -4   4   2       8376.99       7790.20       181.20 o                         
  -3   4   2       1608.12       1614.93        38.69 o                         
  -2   4   2       1149.43       1155.59        27.26 o                         
  -1   4   2         49.62         85.24         3.80 o                         
   0   4   2       5340.97       4976.58       112.80 o                         
   1   4   2       4714.63       4247.43        98.68 o                         
   2   4   2      11321.04      11952.83       281.45 o                         
   3   4   2       1300.89       1194.46        28.84 o                         
   4   4   2       6967.84       8029.18       177.31 o                         
   5   4   2          1.01          0.62         1.97 o                         
   6   4   2       4604.74       3876.06        91.52 o                         
   7   4   2        346.47        375.61        11.29 o                         
   8   4   2         59.34        264.24         9.80 o                         
   9   4   2        218.50        229.45         8.25 o                         
  10   4   2        885.85        636.17        18.65 o                         
  11   4   2        456.89        480.84        16.71 o                         
  12   4   2        851.41        956.36        23.52 o                         
  13   4   2        437.33        435.84        12.12 o                         
  14   4   2       4225.37       4496.17       101.25 o                         
  15   4   2          5.59          8.91         1.70 o                         
  16   4   2         20.63         24.92         2.63 o                         
  17   4   2        265.94        287.51         8.55 o                         
  18   4   2        115.94        153.62         5.87 o                         
  19   4   2          6.02          4.98         1.78 o                         
  20   4   2        468.17        458.01        12.99 o                         
 -19   5   2         51.09         54.02         2.90 o                         
 -18   5   2         64.89         66.40         3.35 o                         
 -17   5   2         17.10         18.11         2.30 o                         
 -16   5   2         10.10          4.82         2.03 o                         
 -15   5   2        424.36        423.54        11.69 o                         
 -14   5   2          9.07          8.93         2.12 o                         
 -13   5   2        427.69        504.77        13.81 o                         
 -12   5   2        255.36        273.68         8.30 o                         
 -11   5   2        776.34        660.42        20.62 o                         
 -10   5   2        917.62        852.42        25.94 o                         
  -9   5   2          3.84         10.82         2.69 o                         
  -8   5   2        539.72        520.26        14.70 o                         
  -7   5   2        498.19        458.37        13.21 o                         
  -6   5   2       2820.87       3051.56        69.62 o                         
  -5   5   2       3941.26       4470.72       100.52 o                         
  -4   5   2        651.68        566.27        14.52 o                         
  -3   5   2         58.76         52.78         2.69 o                         
  -2   5   2       1621.19       1476.59        34.19 o                         
  -1   5   2       6026.70       5925.87       133.70 o                         
   0   5   2       9020.63       8078.90       179.55 o                         
   1   5   2        132.15         75.38         3.29 o                         
   2   5   2        776.29        920.12        22.11 o                         
   3   5   2        740.85        866.89        21.83 o                         
   4   5   2       1017.76        869.80        21.70 o                         
   5   5   2       1427.26       1376.87        33.18 o                         
   6   5   2        160.37        106.90         5.28 o                         
   7   5   2        101.53        156.56         6.40 o                         
   8   5   2         30.46         68.23         5.43 o                         
   9   5   2       1200.89       1266.59        32.55 o                         
  10   5   2        135.99        144.38         7.55 o                         
  11   5   2       1971.93       2088.81        53.71 o                         
  12   5   2        440.19        437.32        11.96 o                         
  13   5   2       1784.16       1824.72        42.07 o                         
  14   5   2         50.91         61.14         3.06 o                         
  15   5   2          6.61          7.83         1.97 o                         
  16   5   2         67.60         69.41         3.97 o                         
  17   5   2          1.60          1.48         2.38 o                         
  18   5   2         48.10         44.11         2.76 o                         
  19   5   2        180.65        183.31         6.39 o                         
 -19   6   2         12.63         18.35         1.88 o                         
 -18   6   2        472.28        516.66        13.49 o                         
 -17   6   2         67.51         70.71         3.99 o                         
 -16   6   2        328.75        325.45         9.61 o                         
 -15   6   2          0.48         -3.75         6.91 o                         
 -14   6   2       1064.05       1143.12        27.80 o                         
 -13   6   2          7.62         10.50         2.00 o                         
 -12   6   2        832.78        799.73        20.04 o                         
 -11   6   2        523.41        543.60        20.56 o                         
 -10   6   2         59.23         95.35         6.19 o                         
  -9   6   2         23.13         32.54         3.62 o                         
  -8   6   2      12576.74      12170.45       275.55 o                         
  -7   6   2       1110.89       1123.15        28.03 o                         
  -6   6   2      33267.71      37029.84       844.60 o                         
  -5   6   2        145.58        115.68         5.44 o                         
  -4   6   2       4245.24       3952.00        88.98 o                         
  -3   6   2        223.19        211.82         6.55 o                         
  -2   6   2       6345.64       6424.29       149.13 o                         
  -1   6   2        734.29        662.28        16.71 o                         
   0   6   2       4038.92       3283.57        77.36 o                         
   1   6   2        199.05        170.77         5.44 o                         
   2   6   2         98.67        185.14         5.91 o                         
   3   6   2        301.55        272.91         8.39 o                         
   4   6   2       6553.89       5961.38       133.12 o                         
   5   6   2       1153.88       1025.24        26.94 o                         
   6   6   2       4995.93       5429.26       122.12 o                         
   7   6   2        909.73        848.14        22.78 o                         
   8   6   2      13704.81      13279.30       324.47 o                         
   9   6   2         26.49         20.35         4.32 o                         
  10   6   2        226.79        276.72        11.15 o                         
  11   6   2        393.82        417.60        11.16 o                         
  12   6   2       6670.18       7008.97       165.75 o                         
  13   6   2        711.39        678.93        17.07 o                         
  14   6   2       1243.28       1370.39        34.81 o                         
  15   6   2         69.53         63.37         3.60 o                         
  16   6   2        729.22        785.69        21.61 o                         
  17   6   2        142.70        132.41         5.36 o                         
  18   6   2         27.60         36.01         2.67 o                         
  19   6   2        303.97        301.04         8.89 o                         
 -19   7   2         99.61        102.62         4.20 o                         
 -18   7   2        184.02        210.85         6.46 o                         
 -17   7   2        101.46         90.34         4.45 o                         
 -16   7   2         87.54         76.24         4.23 o                         
 -15   7   2        366.99        346.21        10.31 o                         
 -14   7   2         64.10         70.97         3.93 o                         
 -13   7   2        673.57        685.14        17.59 o                         
 -12   7   2         20.37         15.65         2.89 o                         
 -11   7   2        781.87        713.42        18.26 o                         
 -10   7   2        116.77         93.15         6.54 o                         
  -9   7   2       2984.94       2966.47        71.04 o                         
  -8   7   2       1489.14       1439.68        36.55 o                         
  -7   7   2       1028.52       1020.33        26.41 o                         
  -6   7   2       1560.89       1238.79        30.91 o                         
  -5   7   2       2496.83       2610.42        60.79 o                         
  -4   7   2       3719.27       3445.18        78.68 o                         
  -3   7   2         30.26         35.56         2.86 o                         
  -2   7   2          2.13         13.30         2.14 o                         
  -1   7   2        531.96        737.81        18.50 o                         
   0   7   2       2395.84       2258.75        51.56 o                         
   1   7   2        689.47        665.82        16.46 o                         
   2   7   2        631.82        547.29        15.54 o                         
   3   7   2         46.08         67.96         3.51 o                         
   4   7   2        122.12        172.34         6.46 o                         
   5   7   2        660.54        738.87        19.47 o                         
   6   7   2        787.92        852.39        22.59 o                         
   7   7   2         55.66         63.85         4.68 o                         
   8   7   2        483.14        519.44        16.85 o                         
   9   7   2        636.25        645.35        21.67 o                         
  10   7   2        243.55        252.30        10.88 o                         
  11   7   2        388.09        398.41        10.39 o                         
  12   7   2       1489.38       1492.78        34.73 o                         
  13   7   2          1.33          4.70         2.07 o                         
  14   7   2         47.49         48.64         3.09 o                         
  15   7   2        660.73        699.18        17.98 o                         
  16   7   2         57.35         56.78         3.41 o                         
  17   7   2         25.42         30.21         2.95 o                         
  18   7   2        249.21        222.44         7.06 o                         
  19   7   2         24.06         27.33         2.25 o                         
 -18   8   2        162.26        261.55         7.76 o                         
 -17   8   2         89.56         90.16         4.25 o                         
 -16   8   2       6012.52       5971.96       137.72 o                         
 -15   8   2         18.06         14.64         2.39 o                         
 -14   8   2       3299.23       3231.47        74.15 o                         
 -13   8   2         63.32         55.37         4.64 o                         
 -12   8   2       7004.08       7112.32       160.34 o                         
 -11   8   2         24.31         21.55         2.83 o                         
 -10   8   2       1275.07       1247.59        31.46 o                         
  -9   8   2        398.38        389.08        13.37 o                         
  -8   8   2      12066.39      11271.26       259.12 o                         
  -7   8   2       1135.57       1021.29        36.23 o                         
  -6   8   2         32.86         25.75         3.05 o                         
  -5   8   2       1952.40       1783.58        42.91 o                         
  -4   8   2       6649.76       6150.90       141.00 o                         
  -3   8   2        806.31        668.70        18.25 o                         
  -2   8   2        936.47       1114.59        26.84 o                         
  -1   8   2       1051.52        990.38        25.23 o                         
   0   8   2      83986.53      85091.07      2001.49 o                         
   1   8   2         91.71         72.56         3.49 o                         
   2   8   2       2455.83       2783.31        70.09 o                         
   3   8   2       4820.12       4828.41       111.69 o                         
   4   8   2      10157.96       9471.94       211.83 o                         
   5   8   2         25.22         24.25         3.09 o                         
   6   8   2       1098.03       1255.11        32.30 o                         
   7   8   2        857.47        798.93        22.92 o                         
   8   8   2       2845.49       2405.85        61.34 o                         
   9   8   2        448.34        430.10        16.31 o                         
  10   8   2        200.70        154.77         5.80 o                         
  11   8   2       1530.53       1564.52        41.75 o                         
  12   8   2       3662.37       3291.15        74.71 o                         
  13   8   2          0.30          4.39         2.50 o                         
  14   8   2       5076.31       4871.43       110.88 o                         
  15   8   2         73.03         66.23         3.88 o                         
  16   8   2       2403.46       2339.80        58.66 o                         
  17   8   2         45.25         47.08         3.09 o                         
  18   8   2        118.96         85.62         3.67 o                         
 -18   9   2        119.24        111.90         4.51 o                         
 -17   9   2         93.32         74.81         3.56 o                         
 -16   9   2        242.91        279.87         8.96 o                         
 -15   9   2         12.51         18.49         2.61 o                         
 -14   9   2        410.38        431.31        12.16 o                         
 -13   9   2        185.80        190.72         6.64 o                         
 -12   9   2        413.00        429.48        12.26 o                         
 -11   9   2        164.54        136.13         5.44 o                         
 -10   9   2        100.39         69.02         3.55 o                         
  -9   9   2       4180.59       4418.24       103.08 o                         
  -8   9   2          1.01          4.07         2.81 o                         
  -7   9   2       1943.13       1763.73        44.79 o                         
  -6   9   2        181.01        222.79        10.11 o                         
  -5   9   2        571.04        655.07        18.73 o                         
  -4   9   2        130.35        107.65         5.67 o                         
  -3   9   2        254.67        282.48         8.94 o                         
  -2   9   2         34.94         39.47         3.45 o                         
  -1   9   2        946.59       1067.54        25.89 o                         
   0   9   2        184.37        210.73         6.75 o                         
   1   9   2       1102.27       1141.94        28.22 o                         
   2   9   2       3121.48       2981.37        68.46 o                         
   3   9   2        285.50        289.63         9.33 o                         
   4   9   2       2485.31       2511.29        58.70 o                         
   5   9   2         92.74        100.41         5.61 o                         
   6   9   2       2550.20       2495.47        60.01 o                         
   7   9   2        767.73        732.06        21.27 o                         
   8   9   2        506.82        498.45        16.97 o                         
   9   9   2        204.83        189.89         6.28 o                         
  10   9   2        411.75        396.31        12.85 o                         
  11   9   2        505.17        529.35        14.31 o                         
  12   9   2          7.34          9.14         2.46 o                         
  13   9   2        544.75        519.38        14.41 o                         
  14   9   2        169.36        174.96         6.43 o                         
  15   9   2         42.12         44.48         3.50 o                         
  16   9   2        405.82        422.09        11.88 o                         
  17   9   2          0.40         -1.29         4.61 o                         
  18   9   2        158.88        164.60         5.71 o                         
 -18  10   2        232.93        208.86        29.60 o                         
 -17  10   2        163.45        137.77         5.03 o                         
 -16  10   2       2153.69       2169.36        51.89 o                         
 -15  10   2         20.12         15.75         2.12 o                         
 -14  10   2          6.16         12.07         3.16 o                         
 -13  10   2          5.37          7.94         1.89 o                         
 -12  10   2       6621.66       6977.61       157.98 o                         
 -11  10   2        155.72        159.99         6.05 o                         
 -10  10   2        773.73        638.71        16.74 o                         
  -9  10   2         55.67         58.46         3.30 o                         
  -8  10   2      11669.42      11053.42       260.41 o                         
  -7  10   2          9.50          8.83         3.73 o                         
  -6  10   2        700.80        657.52        22.18 o                         
  -5  10   2         25.39         31.34         3.95 o                         
  -4  10   2       4572.08       4252.53        99.09 o                         
  -3  10   2         49.96         34.16         4.25 o                         
  -2  10   2        516.30        583.66        16.10 o                         
  -1  10   2        155.24        165.16         6.27 o                         
   0  10   2      22198.25      20749.00       470.18 o                         
   1  10   2        607.03        568.42        15.41 o                         
   2  10   2         55.44         56.73         3.87 o                         
   3  10   2         23.55         38.25         3.03 o                         
   4  10   2       7118.50       6108.04       140.08 o                         
   5  10   2        149.26        143.50         7.08 o                         
   6  10   2        274.75        359.77        12.72 o                         
   7  10   2       1187.58       1127.09        32.77 o                         
   8  10   2      15726.48      14937.74       342.28 o                         
   9  10   2         87.63         82.28         4.05 o                         
  10  10   2       2363.88       2248.29        52.26 o                         
  11  10   2         63.10         57.74         5.42 o                         
  12  10   2       4134.20       4328.65        99.49 o                         
  13  10   2        390.91        372.50        13.04 o                         
  14  10   2        114.35        134.91         5.86 o                         
  15  10   2        359.74        371.39        11.15 o                         
  16  10   2       1239.42       1263.44        33.10 o                         
  17  10   2         42.36         30.13         2.11 o                         
 -17  11   2         32.81         37.35         2.55 o                         
 -16  11   2         26.95         19.03         2.60 o                         
 -15  11   2        251.47        209.95         8.12 o                         
 -14  11   2        190.92        187.03         6.55 o                         
 -13  11   2         60.34         40.83         3.27 o                         
 -12  11   2          2.81          2.81         2.23 o                         
 -11  11   2       2495.60       2521.13        58.56 o                         
 -10  11   2        169.70        163.42         6.28 o                         
  -9  11   2        353.17        338.13        10.36 o                         
  -8  11   2          0.03          2.93         2.38 o                         
  -7  11   2         99.29         92.00         4.62 o                         
  -6  11   2         53.07         50.13         5.26 o                         
  -5  11   2       1411.17       1501.97        39.39 o                         
  -4  11   2        278.15        244.13         9.84 o                         
  -3  11   2         87.82         72.72         7.79 o                         
  -2  11   2         26.72         49.13         4.21 o                         
  -1  11   2          4.59          1.59         3.00 o                         
   0  11   2        461.21        397.84        12.03 o                         
   1  11   2       2504.31       2505.11        59.01 o                         
   2  11   2        489.93        523.07        14.79 o                         
   3  11   2       1096.68       1114.46        29.22 o                         
   4  11   2         97.69        114.27         5.76 o                         
   5  11   2        455.48        400.28        15.25 o                         
   6  11   2        448.38        518.33        14.92 o                         
   7  11   2        414.39        469.79        13.57 o                         
   8  11   2          0.46          2.43         4.63 o                         
   9  11   2         82.04         73.80         5.87 o                         
  10  11   2       1068.34       1060.47        27.81 o                         
  11  11   2         26.60         26.17         2.47 o                         
  12  11   2        111.88         82.16         4.53 o                         
  13  11   2          8.70          9.86         2.69 o                         
  14  11   2        127.45        141.51         5.78 o                         
  15  11   2        188.50        184.67         6.46 o                         
  16  11   2         31.08         33.58         2.41 o                         
  17  11   2          0.19          3.58         2.87 o                         
 -16  12   2       3018.22       2843.37        65.14 o                         
 -15  12   2         15.82          9.64         1.80 o                         
 -14  12   2       1139.55       1071.17        29.93 o                         
 -13  12   2        357.05        311.38         9.66 o                         
 -12  12   2       7301.51       7351.16       175.28 o                         
 -11  12   2          0.22          6.22         3.16 o                         
 -10  12   2       5199.88       5069.34       115.75 o                         
  -9  12   2          1.47          5.92         2.06 o                         
  -8  12   2      23770.35      23254.68       553.08 o                         
  -7  12   2        372.28        367.53        11.79 o                         
  -6  12   2       2820.94       3008.27        74.86 o                         
  -5  12   2        233.86        251.05         8.54 o                         
  -4  12   2       9862.30      10053.04       229.61 o                         
  -3  12   2        511.95        489.30        17.52 o                         
  -2  12   2        237.76        227.82        11.08 o                         
  -1  12   2        511.46        447.65        14.49 o                         
   0  12   2      15907.75      15231.46       353.60 o                         
   1  12   2         26.14         33.47         3.34 o                         
   2  12   2       1137.96       1125.52        29.99 o                         
   3  12   2         41.47         55.68         4.27 o                         
   4  12   2      13630.68      13933.93       340.78 o                         
   5  12   2        270.25        259.08         9.28 o                         
   6  12   2       9811.85      10001.09       236.44 o                         
   7  12   2          0.83          7.53         2.14 o                         
   8  12   2      12567.26      12635.81       288.96 o                         
   9  12   2        260.96        277.48         9.43 o                         
  10  12   2        100.32        103.96         6.40 o                         
  11  12   2       1142.13       1129.02        28.61 o                         
  12  12   2       2789.56       3009.19        77.10 o                         
  13  12   2        153.86        176.04         7.03 o                         
  14  12   2        173.16        161.60         6.17 o                         
  15  12   2          0.02         -1.72         5.12 o                         
  16  12   2       4596.34       4752.57       108.11 o                         
 -16  13   2         50.61         54.99         4.94 o                         
 -15  13   2         24.92         13.54         2.91 o                         
 -14  13   2         38.58         21.83         2.59 o                         
 -13  13   2          2.67          6.94         2.53 o                         
 -12  13   2         25.39         28.73         2.74 o                         
 -11  13   2          6.76         19.94         2.72 o                         
 -10  13   2         44.39         47.16         3.81 o                         
  -9  13   2        344.40        369.66        12.13 o                         
  -8  13   2        162.22        170.69         9.52 o                         
  -7  13   2         12.56         13.50         2.82 o                         
  -6  13   2          2.09          1.53         2.75 o                         
  -5  13   2        180.98        177.86         7.30 o                         
  -4  13   2        205.45        171.38         6.47 o                         
  -3  13   2        560.03        504.25        14.90 o                         
  -2  13   2        297.02        271.94         8.33 o                         
  -1  13   2       2778.83       2725.28        62.52 o                         
   0  13   2          0.57         -0.26         9.99 o                         
   1  13   2        218.58        204.21         7.69 o                         
   2  13   2        107.06         84.87         8.93 o                         
   3  13   2         68.99         68.19         5.18 o                         
   4  13   2         48.53         51.87         3.62 o                         
   5  13   2          2.83          1.96         2.19 o                         
   6  13   2        170.67        174.77         6.94 o                         
   7  13   2          1.68          5.80         4.24 o                         
   8  13   2        223.11        214.69         7.69 o                         
   9  13   2          2.36          2.58         3.21 o                         
  10  13   2         34.07         28.00         3.23 o                         
  11  13   2          3.47          1.43         3.16 o                         
  12  13   2        297.46        290.80        10.34 o                         
  13  13   2        666.72        695.22        20.05 o                         
  14  13   2        210.09        201.81         7.73 o                         
  15  13   2         19.69         17.45         3.98 o                         
  16  13   2         46.73         39.88         4.12 o                         
 -15  14   2          7.32          5.72         3.27 o                         
 -14  14   2         91.34        103.73         5.20 o                         
 -13  14   2          9.13          3.97         2.07 o                         
 -12  14   2       1742.97       1891.02        50.09 o                         
 -11  14   2         38.34         33.28         3.30 o                         
 -10  14   2        442.29        422.87        13.24 o                         
  -9  14   2        304.88        306.53        10.60 o                         
  -8  14   2       3708.52       3983.82       109.22 o                         
  -7  14   2        258.87        254.04        11.09 o                         
  -6  14   2       2605.01       2665.40        63.09 o                         
  -5  14   2        448.16        467.55        14.78 o                         
  -4  14   2       3680.18       3894.80        89.14 o                         
  -3  14   2          7.04         15.44         4.36 o                         
  -2  14   2       1342.57       1342.44        32.35 o                         
  -1  14   2          0.48          3.14         2.78 o                         
   0  14   2       6651.14       6845.24       156.70 o                         
   1  14   2        177.51        198.45         7.85 o                         
   2  14   2        738.65        723.29        19.50 o                         
   3  14   2        392.49        415.18        12.31 o                         
   4  14   2       1192.62       1146.79        28.44 o                         
   5  14   2          0.02          1.64         2.49 o                         
   6  14   2        212.56        236.48        11.02 o                         
   7  14   2        394.51        365.57        12.18 o                         
   8  14   2       1763.13       1683.19        40.76 o                         
   9  14   2        928.17        883.81        22.89 o                         
  10  14   2         15.15         14.63         3.29 o                         
  11  14   2         96.64         96.94         6.33 o                         
  12  14   2       2228.10       2266.42        60.74 o                         
  13  14   2         73.73         76.77         4.93 o                         
  14  14   2       2616.44       2709.68        63.98 o                         
  15  14   2         43.20         26.16         3.02 o                         
 -14  15   2         91.30         76.98         7.10 o                         
 -13  15   2       1521.82       1311.18        32.21 o                         
 -12  15   2        212.36        199.50         8.24 o                         
 -11  15   2        139.61        122.29         6.12 o                         
 -10  15   2         85.10         89.54         5.39 o                         
  -9  15   2       1801.07       1794.43        44.40 o                         
  -8  15   2        988.06       1036.27        27.93 o                         
  -7  15   2       2881.00       2980.38        71.81 o                         
  -6  15   2        357.41        371.58        11.92 o                         
  -5  15   2        484.75        464.50        13.91 o                         
  -4  15   2       1242.36       1234.92        30.90 o                         
  -3  15   2        908.29        982.58        25.16 o                         
  -2  15   2        838.51        829.62        24.32 o                         
  -1  15   2       3568.51       3655.83        85.21 o                         
   0  15   2        570.47        581.79        16.26 o                         
   1  15   2       1229.71       1331.76        32.84 o                         
   2  15   2         59.78         61.24         7.56 o                         
   3  15   2        550.08        519.55        15.68 o                         
   4  15   2        133.17        135.50         6.61 o                         
   5  15   2        265.68        233.82        11.73 o                         
   6  15   2        154.89        137.84        10.09 o                         
   7  15   2       2448.11       2549.08        65.61 o                         
   8  15   2        296.03        294.34         9.68 o                         
   9  15   2       1421.09       1509.59        39.28 o                         
  10  15   2         12.62          6.25         2.93 o                         
  11  15   2         67.39         71.66         5.22 o                         
  12  15   2        220.62        226.60        12.25 o                         
  13  15   2        574.46        581.41        17.33 o                         
  14  15   2          1.52          4.81         2.54 o                         
 -13  16   2         18.32         14.63         4.65 o                         
 -12  16   2       1000.68        956.88        27.23 o                         
 -11  16   2         28.56         26.75         3.11 o                         
 -10  16   2        389.50        413.75        13.76 o                         
  -9  16   2        107.51        107.45         7.49 o                         
  -8  16   2       2549.94       2661.82        64.52 o                         
  -7  16   2         88.55         73.65         7.51 o                         
  -6  16   2       2389.73       2513.59        60.00 o                         
  -5  16   2        512.15        549.82        16.53 o                         
  -4  16   2       1365.49       1420.02        35.76 o                         
  -3  16   2       1039.35       1046.83        28.57 o                         
  -2  16   2       1222.83       1333.01        43.80 o                         
  -1  16   2        525.88        565.05        22.39 o                         
   0  16   2       6248.32       6594.11       150.15 o                         
   1  16   2          0.21          2.82         2.83 o                         
   2  16   2       1631.36       1722.24        40.87 o                         
   3  16   2         20.61         15.92         3.92 o                         
   4  16   2       2821.13       2991.97        77.97 o                         
   5  16   2        432.09        390.41        15.95 o                         
   6  16   2       2275.58       2361.31        56.69 o                         
   7  16   2         93.64        107.23         5.63 o                         
   8  16   2       3598.23       3592.60        93.98 o                         
   9  16   2        202.38        205.15         8.32 o                         
  10  16   2        107.51        115.48         5.74 o                         
  11  16   2        244.20        241.39        10.13 o                         
  12  16   2       1548.30       1536.39        41.13 o                         
  13  16   2        475.12        461.92        50.20 o                         
 -11  17   2         97.81        104.66         6.89 o                         
 -10  17   2          1.53          4.50         2.20 o                         
  -9  17   2          6.44         11.97         3.24 o                         
  -8  17   2        930.17        986.22        26.69 o                         
  -7  17   2        200.80        215.81         9.28 o                         
  -6  17   2        555.48        535.14        16.90 o                         
  -5  17   2        114.14        119.30         6.51 o                         
  -4  17   2        761.40        805.04        23.08 o                         
  -3  17   2        237.80        196.93        10.06 o                         
  -2  17   2         95.67        103.83         6.92 o                         
  -1  17   2          6.59         13.48         3.11 o                         
   0  17   2        407.51        463.05        13.73 o                         
   1  17   2        156.73        159.71         6.86 o                         
   2  17   2         33.90         29.81         2.80 o                         
   3  17   2        131.00        129.05         8.17 o                         
   4  17   2        184.65        196.46         9.46 o                         
   5  17   2        153.78        156.91         6.79 o                         
   6  17   2        422.81        404.98        12.64 o                         
   7  17   2        312.51        333.50        10.80 o                         
   8  17   2        892.39        831.47        22.21 o                         
   9  17   2         19.71         18.49         3.00 o                         
  10  17   2         45.77         34.23         3.22 o                         
  11  17   2         45.01         47.26         4.89 o                         
 -10  18   2          2.29          4.94         4.35 o                         
  -9  18   2        186.24        195.56         9.56 o                         
  -8  18   2       1656.70       1695.51        44.69 o                         
  -7  18   2        544.47        532.45        21.91 o                         
  -6  18   2         33.39         21.09         4.00 o                         
  -5  18   2        165.74        189.11         9.17 o                         
  -4  18   2         29.67         27.09         3.87 o                         
  -3  18   2         42.96         40.32         5.07 o                         
  -2  18   2        156.14        141.39         6.23 o                         
  -1  18   2        180.28        166.48         7.06 o                         
   0  18   2       1432.38       1504.95        36.72 o                         
   1  18   2        206.05        213.90         7.91 o                         
   2  18   2        163.86        175.48         8.27 o                         
   3  18   2          0.86         -1.74         8.16 o                         
   4  18   2       3745.75       3959.65        92.68 o                         
   5  18   2         16.95         24.70         3.60 o                         
   6  18   2       1363.68       1424.97        40.26 o                         
   7  18   2        193.92        170.29        12.25 o                         
   8  18   2       1841.21       1880.94        45.47 o                         
   9  18   2        512.51        465.38        25.40 o                         
  10  18   2        464.35        472.64        20.72 o                         
  -8  19   2        114.97        129.03         6.68 o                         
  -7  19   2        351.52        315.47        15.01 o                         
  -6  19   2         70.97         73.14         7.77 o                         
  -5  19   2        506.77        498.52        17.55 o                         
  -4  19   2        390.76        404.78        13.89 o                         
  -3  19   2        857.13        874.68        24.56 o                         
  -2  19   2         31.00          9.86         2.10 o                         
  -1  19   2         57.28         30.10         2.84 o                         
   0  19   2        131.45        135.27         7.83 o                         
   1  19   2       1831.01       1955.76        50.60 o                         
   2  19   2         21.64         16.64         4.52 o                         
   3  19   2         11.57         18.53         4.74 o                         
   4  19   2          4.37          4.73         3.05 o                         
   5  19   2         24.77         17.52         3.99 o                         
   6  19   2         54.10         55.88         4.59 o                         
   7  19   2        566.21        590.79        18.63 o                         
   8  19   2        200.90        231.69        10.92 o                         
  -5  20   2          0.96          8.14         4.24 o                         
  -4  20   2       3899.29       3708.65       154.15 o                         
  -3  20   2        102.31         83.95         5.51 o                         
  -2  20   2         55.96         33.46         4.01 o                         
  -1  20   2        368.32        315.72        20.06 o                         
   0  20   2       7705.47       7206.90       260.20 o                         
   1  20   2        159.07        166.80         9.03 o                         
   2  20   2         81.48        104.33         7.10 o                         
   3  20   2         59.21         61.15         7.14 o                         
   4  20   2       3699.72       3950.99        99.69 o                         
   5  20   2         70.57         48.43         4.12 o                         
 -20   1   3       5678.17       5113.55       288.33 o                         
 -19   1   3         26.17         27.20         2.05 o                         
 -18   1   3         70.98         76.66         3.50 o                         
 -17   1   3          0.75          3.91         1.70 o                         
 -16   1   3         50.76         64.88         3.98 o                         
 -15   1   3         53.27         60.93         3.36 o                         
 -14   1   3       3491.33       3769.72        85.07 o                         
 -13   1   3         48.82         39.85         2.19 o                         
 -12   1   3       4122.62       4050.41        96.81 o                         
 -11   1   3          8.08         -0.05         7.59 o                         
 -10   1   3       4263.02       3779.08        88.81 o                         
  -9   1   3        164.39        188.49         6.96 o                         
  -8   1   3      64212.88      65262.49      1524.56 o                         
  -7   1   3         63.67         70.63         3.19 o                         
  -6   1   3       5975.47       7003.61       157.83 o                         
  -5   1   3         88.23        103.04         3.85 o                         
  -4   1   3      44462.14      42751.66       950.86 o                         
  -3   1   3        417.96        408.22        10.98 o                         
  -2   1   3      12719.96      13285.54       295.75 o                         
  -1   1   3        344.25        389.97        10.70 o                         
   0   1   3      12429.36      11856.41       257.64 o                         
   1   1   3        250.90        244.62         7.69 o                         
   2   1   3      22728.25      23868.00       524.74 o                         
   3   1   3       7511.62       8003.79       177.74 o                         
   4   1   3      11556.86      11755.56       261.44 o                         
   5   1   3          4.60          5.77         2.19 o                         
   6   1   3      17351.76      18497.39       420.62 o                         
   7   1   3         10.87         13.03         2.45 o                         
   8   1   3      16849.15      17431.17       421.78 o                         
   9   1   3        921.34        874.61        22.66 o                         
  10   1   3        521.41        526.72        16.10 o                         
  11   1   3          3.14          8.26         2.64 o                         
  12   1   3       5110.49       5180.82       129.94 o                         
  13   1   3       1341.41       1288.72        31.44 o                         
  14   1   3        289.90        276.01         7.91 o                         
  15   1   3        523.58        548.21        13.76 o                         
  16   1   3        274.03        294.49         9.08 o                         
  17   1   3         13.55         17.70         2.59 o                         
  18   1   3         17.89         22.06         2.29 o                         
  19   1   3        367.03        356.66        14.52 o                         
  20   1   3       3669.62       4109.87        91.69 o                         
 -20   2   3         46.31         32.65         2.44 o                         
 -19   2   3         47.61         45.45         2.78 o                         
 -18   2   3         51.71         50.42         2.82 o                         
 -17   2   3         78.14         80.25         3.45 o                         
 -16   2   3         11.10         17.34         2.00 o                         
 -15   2   3         24.76         18.67         2.83 o                         
 -14   2   3        316.07        329.46         9.49 o                         
 -13   2   3        417.93        421.50        11.26 o                         
 -12   2   3       1207.03       1240.04        33.28 o                         
 -11   2   3        401.69        354.71        12.31 o                         
 -10   2   3        214.00        183.83         7.89 o                         
  -9   2   3        816.46        761.88        21.32 o                         
  -8   2   3         26.54         24.46         2.82 o                         
  -7   2   3       2684.43       3101.99        70.36 o                         
  -6   2   3        146.99        145.00         4.95 o                         
  -5   2   3       3313.82       3481.68        78.37 o                         
  -4   2   3       1619.09       1491.80        34.57 o                         
  -3   2   3        198.06        223.00         7.22 o                         
  -2   2   3       1788.00       1892.73        45.16 o                         
  -1   2   3       1240.86       1284.81        31.75 o                         
   0   2   3       3894.63       3730.52        83.15 o                         
   1   2   3       2753.81       2251.52        51.20 o                         
   2   2   3      55589.27      54483.38      1199.86 o                         
   3   2   3      49363.99      51636.32      1165.67 o                         
   4   2   3        694.37        681.21        16.78 o                         
   5   2   3       1355.48       1289.93        31.92 o                         
   6   2   3        638.21        575.39        15.19 o                         
   7   2   3       4028.12       3828.17        89.40 o                         
   8   2   3          5.28         20.68         2.93 o                         
   9   2   3       4269.52       4451.69       108.50 o                         
  10   2   3        245.25        224.51        10.77 o                         
  11   2   3        825.28        753.16        22.90 o                         
  12   2   3        408.89        463.16        12.73 o                         
  13   2   3         21.63         13.43         1.83 o                         
  14   2   3         92.14         58.48         3.32 o                         
  15   2   3       1147.40       1230.06        29.21 o                         
  16   2   3        115.58        113.50         4.41 o                         
  17   2   3        986.99       1042.17        24.96 o                         
  18   2   3        210.38        215.45         6.69 o                         
  19   2   3         13.19          6.21         1.52 o                         
  20   2   3          0.00         -1.67         2.90 o                         
 -20   3   3        272.75        250.40         7.92 o                         
 -19   3   3         16.98         22.09         1.92 o                         
 -18   3   3         59.12         48.92         2.73 o                         
 -17   3   3         17.24         14.59         1.94 o                         
 -16   3   3       6080.62       6164.96       144.25 o                         
 -15   3   3         34.46         26.01         2.74 o                         
 -14   3   3      21151.11      22476.77       525.87 o                         
 -13   3   3        120.75        109.42         4.22 o                         
 -12   3   3      14211.02      14637.43       360.60 o                         
 -11   3   3         15.97         30.61         4.79 o                         
 -10   3   3       2129.65       1730.44        43.09 o                         
  -9   3   3         16.65         19.26         3.13 o                         
  -8   3   3         85.00         10.49         2.65 o                         
  -7   3   3        104.51        113.45         4.72 o                         
  -6   3   3      11360.31      11100.08       246.53 o                         
  -5   3   3          0.46          6.64         2.05 o                         
  -4   3   3       6327.73       6462.46       145.80 o                         
  -3   3   3        361.82        366.69         9.99 o                         
  -2   3   3      38306.43      39855.81       915.31 o                         
  -1   3   3        313.44        308.73         9.92 o                         
   0   3   3     130164.84     126878.47      2807.22 o                         
   1   3   3        913.22        989.31        24.54 o                         
   2   3   3     185972.62     180897.30      4092.42 o                         
   3   3   3        814.87        871.00        21.75 o                         
   4   3   3       7504.92       7584.58       167.97 o                         
   5   3   3        687.26        712.91        18.49 o                         
   6   3   3      13550.48      13502.41       304.00 o                         
   7   3   3         19.43         15.68         2.64 o                         
   8   3   3        330.36        154.21         6.51 o                         
   9   3   3         74.35         80.86         4.52 o                         
  10   3   3          8.49         11.29         6.10 o                         
  11   3   3         71.45         69.88         6.30 o                         
  12   3   3       3391.48       3491.65        85.56 o                         
  13   3   3        139.86        146.85         5.02 o                         
  14   3   3      14137.46      14892.15       337.52 o                         
  15   3   3         20.45         24.50         2.33 o                         
  16   3   3       6152.43       6700.00       151.33 o                         
  17   3   3          6.28          8.24         2.05 o                         
  18   3   3        960.15        949.02        23.31 o                         
  19   3   3          2.78          5.06         1.75 o                         
  20   3   3       1801.39       1738.73        40.36 o                         
 -20   4   3         53.59         56.81         8.17 o                         
 -19   4   3         35.70         49.10         2.64 o                         
 -18   4   3         14.71         12.67         1.90 o                         
 -17   4   3          2.94          1.80         1.78 o                         
 -16   4   3        137.72        135.32         5.31 o                         
 -15   4   3          2.59          4.61         2.09 o                         
 -14   4   3         36.32         45.93         3.25 o                         
 -13   4   3       1285.64       1438.78        34.59 o                         
 -12   4   3         88.11         76.20         3.63 o                         
 -11   4   3         27.21         50.45         4.74 o                         
 -10   4   3        141.53        135.27         6.90 o                         
  -9   4   3         36.74         17.38         2.77 o                         
  -8   4   3        100.11         88.94         4.42 o                         
  -7   4   3         27.55          4.59         2.11 o                         
  -6   4   3        520.55        565.41        14.92 o                         
  -5   4   3      10189.12      10962.40       258.13 o                         
  -4   4   3        309.55        329.13         9.07 o                         
  -3   4   3        571.15        723.32        17.59 o                         
  -2   4   3         11.94          6.51         1.94 o                         
  -1   4   3       3257.78       3108.39        71.08 o                         
   0   4   3        554.50        526.60        14.52 o                         
   1   4   3       1535.50       1286.64        32.15 o                         
   2   4   3       4419.18       3968.73        94.89 o                         
   3   4   3        786.79        774.71        19.77 o                         
   4   4   3        656.97        600.00        16.04 o                         
   5   4   3       1986.20       2216.47        51.05 o                         
   6   4   3        621.98        647.58        17.82 o                         
   7   4   3       1889.71       1883.47        51.55 o                         
   8   4   3         31.31         17.45         2.55 o                         
   9   4   3       2066.63       1970.06        48.03 o                         
  10   4   3        505.89        510.39        18.93 o                         
  11   4   3        292.70        291.89        13.07 o                         
  12   4   3         23.56         18.43         1.68 o                         
  13   4   3        116.75         97.17         3.78 o                         
  14   4   3        851.16        862.58        21.25 o                         
  15   4   3        192.01        189.20         7.88 o                         
  16   4   3        358.40        352.67        10.03 o                         
  17   4   3         75.39         72.21         3.78 o                         
  18   4   3         25.09         27.13         2.42 o                         
  19   4   3        238.56        196.12         7.04 o                         
 -19   5   3          6.78          4.37         1.98 o                         
 -18   5   3         14.46         14.36         1.76 o                         
 -17   5   3        322.70        330.14         9.35 o                         
 -16   5   3       1246.45       1289.57        30.97 o                         
 -15   5   3          4.49          0.71         2.19 o                         
 -14   5   3       6211.19       6405.74       144.82 o                         
 -13   5   3         41.03         31.88         2.66 o                         
 -12   5   3         15.57         42.06         3.50 o                         
 -11   5   3        209.13        238.72         9.88 o                         
 -10   5   3       2736.77       2524.78        61.21 o                         
  -9   5   3        586.04        578.88        16.60 o                         
  -8   5   3       3272.80       3176.75        73.55 o                         
  -7   5   3         10.05          6.97         2.57 o                         
  -6   5   3      15530.25      15092.60       336.51 o                         
  -5   5   3         68.31         54.19         3.61 o                         
  -4   5   3        643.12        760.20        18.61 o                         
  -3   5   3        467.49        553.75        13.97 o                         
  -2   5   3      14071.53      12753.84       282.35 o                         
  -1   5   3          1.11         -0.15         8.36 o                         
   0   5   3      17797.25      17142.39       381.98 o                         
   1   5   3        462.58        525.84        13.28 o                         
   2   5   3       3834.73       3349.78        76.25 o                         
   3   5   3        234.70        345.44        10.17 o                         
   4   5   3       4857.38       4828.14       107.90 o                         
   5   5   3         33.15         40.00         3.87 o                         
   6   5   3       6901.56       6712.75       149.78 o                         
   7   5   3        593.26        628.34        19.66 o                         
   8   5   3      12554.18      12026.29       313.01 o                         
   9   5   3        460.01        465.04        18.60 o                         
  10   5   3        424.50        480.41        18.11 o                         
  11   5   3         45.62         49.56         4.30 o                         
  12   5   3       2975.67       3365.21        81.88 o                         
  13   5   3       1455.44       1497.61        35.15 o                         
  14   5   3       2307.83       2334.06        53.62 o                         
  15   5   3         20.80         24.61         2.09 o                         
  16   5   3        681.74        714.46        18.04 o                         
  17   5   3         74.00         73.99         3.78 o                         
  18   5   3        465.28        452.04        12.23 o                         
  19   5   3        224.54        207.48         7.17 o                         
 -19   6   3         83.61         75.33         3.58 o                         
 -18   6   3         66.00         84.77         3.65 o                         
 -17   6   3         36.59         32.65         2.44 o                         
 -16   6   3         43.89         46.08         3.32 o                         
 -15   6   3        221.77        212.80         7.04 o                         
 -14   6   3         60.83         61.61         3.43 o                         
 -13   6   3        246.55        258.80         8.11 o                         
 -12   6   3          2.25          1.35         1.82 o                         
 -11   6   3         92.73         96.68         4.43 o                         
 -10   6   3         11.08          7.14         3.82 o                         
  -9   6   3         54.46         47.11         4.02 o                         
  -8   6   3        399.71        351.21        11.53 o                         
  -7   6   3         42.69         11.80         2.84 o                         
  -6   6   3          3.87          2.58         2.24 o                         
  -5   6   3        125.43        213.74         7.37 o                         
  -4   6   3        222.15        157.93         6.03 o                         
  -3   6   3       1777.41       2195.74        50.35 o                         
  -2   6   3       1318.18       1167.72        27.76 o                         
  -1   6   3         26.83         31.70         2.33 o                         
   0   6   3       1798.55       1768.84        40.78 o                         
   1   6   3         75.03         87.40         3.64 o                         
   2   6   3        234.71        167.64         6.25 o                         
   3   6   3        978.92       1166.72        28.04 o                         
   4   6   3       2602.37       2531.26        57.95 o                         
   5   6   3       1171.56       1314.75        31.98 o                         
   6   6   3       1145.97       1054.57        29.67 o                         
   7   6   3       1749.57       1852.20        45.31 o                         
   8   6   3         41.73         59.66         5.54 o                         
   9   6   3        923.98        939.11        32.31 o                         
  10   6   3        259.08        214.07        10.45 o                         
  11   6   3         33.90         39.82         2.70 o                         
  12   6   3         41.59         61.18         3.53 o                         
  13   6   3        365.25        386.95        10.55 o                         
  14   6   3        328.05        336.22         9.40 o                         
  15   6   3        120.78        137.44         5.64 o                         
  16   6   3        653.37        628.04        16.82 o                         
  17   6   3         38.15         36.76         2.86 o                         
  18   6   3        221.69        217.05         6.70 o                         
  19   6   3       1375.63       1318.00        31.19 o                         
 -19   7   3         41.47         44.11         2.63 o                         
 -18   7   3        899.15        908.50        21.83 o                         
 -17   7   3        101.60        113.13         4.48 o                         
 -16   7   3       3452.13       3471.24        83.82 o                         
 -15   7   3        136.41        117.17         5.00 o                         
 -14   7   3        729.76        647.44        16.93 o                         
 -13   7   3          4.08          5.84         2.05 o                         
 -12   7   3       3589.48       3474.29        80.62 o                         
 -11   7   3          0.08          2.21         2.43 o                         
 -10   7   3       1384.86       1415.49        34.15 o                         
  -9   7   3          8.41          8.46         3.48 o                         
  -8   7   3       8771.87       8841.43       201.91 o                         
  -7   7   3         32.11         32.48         4.71 o                         
  -6   7   3      14153.96      14793.26       352.56 o                         
  -5   7   3        975.59        950.68        24.48 o                         
  -4   7   3       9320.95       9812.61       242.99 o                         
  -3   7   3       1190.18       1111.17        27.53 o                         
  -2   7   3      22120.05      23259.07       545.36 o                         
  -1   7   3         15.32          3.69         1.89 o                         
   0   7   3      16761.88      16414.78       364.78 o                         
   1   7   3          5.51         11.11         1.99 o                         
   2   7   3       5447.55       5842.96       132.09 o                         
   3   7   3       2614.19       2398.23        55.31 o                         
   4   7   3       1557.82       1929.07        45.13 o                         
   5   7   3       1859.41       2020.05        47.44 o                         
   6   7   3      13377.18      15064.05       348.90 o                         
   7   7   3         89.34         93.81         5.58 o                         
   8   7   3      13682.43      13506.67       399.96 o                         
   9   7   3         88.05         76.72         5.56 o                         
  10   7   3       4266.62       4741.17       119.92 o                         
  11   7   3        408.44        444.18        11.59 o                         
  12   7   3       3956.17       3900.89        87.76 o                         
  13   7   3        495.76        497.36        13.29 o                         
  14   7   3       7399.20       7346.00       166.05 o                         
  15   7   3        770.69        812.18        20.70 o                         
  16   7   3       2703.48       2564.97        59.24 o                         
  17   7   3          0.03         -2.01         6.06 o                         
  18   7   3        358.88        340.85        10.13 o                         
  19   7   3        128.20        114.54         5.29 o                         
 -18   8   3         37.21         37.00         2.19 o                         
 -17   8   3          4.64          7.51         1.66 o                         
 -16   8   3         57.56         46.05         3.41 o                         
 -15   8   3          6.19          9.38         2.47 o                         
 -14   8   3        488.77        491.27        13.75 o                         
 -13   8   3        885.08        837.52        21.07 o                         
 -12   8   3          4.51          6.20         2.86 o                         
 -11   8   3        128.62        133.56         4.93 o                         
 -10   8   3        249.44        226.80         7.03 o                         
  -9   8   3        273.17        246.24        13.58 o                         
  -8   8   3        684.46        688.29        20.18 o                         
  -7   8   3        116.01        116.97         5.91 o                         
  -6   8   3        300.20        290.97        11.08 o                         
  -5   8   3       2162.24       2338.21        57.32 o                         
  -4   8   3        446.92        434.77        13.75 o                         
  -3   8   3        820.76        826.97        21.59 o                         
  -2   8   3        349.87        337.57        10.00 o                         
  -1   8   3       1835.88       1905.36        44.48 o                         
   0   8   3        399.73        557.39        14.94 o                         
   1   8   3       3230.27       3458.10        80.65 o                         
   2   8   3        261.14        270.60         8.50 o                         
   3   8   3         47.39         56.67         3.75 o                         
   4   8   3          0.91         19.40         3.37 o                         
   5   8   3        342.97        352.50        10.55 o                         
   6   8   3         13.90         24.13         3.74 o                         
   7   8   3        279.39        298.43        12.48 o                         
   8   8   3        535.16        478.90        17.66 o                         
   9   8   3         69.27         61.43         5.98 o                         
  10   8   3        191.40        160.30         5.22 o                         
  11   8   3          0.37          7.49         1.68 o                         
  12   8   3          9.25         14.60         2.46 o                         
  13   8   3          0.82         -1.37         6.24 o                         
  14   8   3         90.21         90.26         4.70 o                         
  15   8   3         32.15         33.01         2.81 o                         
  16   8   3         25.01         28.87         3.42 o                         
  17   8   3        237.06        236.99         7.53 o                         
  18   8   3          6.29          9.29         1.34 o                         
 -18   9   3       1532.23       1513.00        36.27 o                         
 -17   9   3         83.44         91.56         3.76 o                         
 -16   9   3       1397.89       1526.01        41.48 o                         
 -15   9   3        217.02        194.65         7.01 o                         
 -14   9   3         11.41         15.68         2.70 o                         
 -13   9   3        220.75        213.30         7.21 o                         
 -12   9   3       7114.47       7407.22       167.37 o                         
 -11   9   3        429.23        399.49        12.01 o                         
 -10   9   3         19.82         32.23         5.61 o                         
  -9   9   3         38.02         37.51         3.27 o                         
  -8   9   3      21285.37      19565.19       478.36 o                         
  -7   9   3        759.13        706.03        22.85 o                         
  -6   9   3        142.97        153.82         7.95 o                         
  -5   9   3        148.42        129.58         6.45 o                         
  -4   9   3       6805.72       5643.85       138.31 o                         
  -3   9   3         12.72         14.39         2.66 o                         
  -2   9   3        625.87        689.25        22.86 o                         
  -1   9   3         46.31         54.84         3.50 o                         
   0   9   3       8744.04       7597.02       171.49 o                         
   1   9   3        169.59        132.82         5.25 o                         
   2   9   3       2830.78       3045.83        71.03 o                         
   3   9   3       1967.96       2037.47        48.38 o                         
   4   9   3       7674.33       7280.43       164.47 o                         
   5   9   3        471.03        489.79        14.46 o                         
   6   9   3       2397.38       2405.61        57.99 o                         
   7   9   3        729.17        694.40        20.47 o                         
   8   9   3      11810.03      10875.23       280.47 o                         
   9   9   3         56.81         56.43         3.05 o                         
  10   9   3         38.72         30.45         3.37 o                         
  11   9   3        696.14        715.61        18.35 o                         
  12   9   3       3201.50       3370.22        77.00 o                         
  13   9   3         30.44         21.89         3.22 o                         
  14   9   3         23.44         16.88         2.61 o                         
  15   9   3          2.16          3.20         2.34 o                         
  16   9   3        897.77       1025.68        27.16 o                         
  17   9   3         68.58         67.26         3.34 o                         
  18   9   3          0.64          4.71         3.62 o                         
 -17  10   3         31.58         28.69         2.04 o                         
 -16  10   3          7.84          6.30         1.70 o                         
 -15  10   3         18.11         13.23         2.92 o                         
 -14  10   3        144.22        150.05         5.70 o                         
 -13  10   3       1091.78       1083.38        26.62 o                         
 -12  10   3         34.63         40.41         3.12 o                         
 -11  10   3        801.43        772.72        19.58 o                         
 -10  10   3        343.87        332.05         9.94 o                         
  -9  10   3       1379.29       1241.72        29.99 o                         
  -8  10   3        876.37        884.59        21.82 o                         
  -7  10   3        426.24        422.13        14.53 o                         
  -6  10   3        204.95        212.36         9.23 o                         
  -5  10   3        501.02        503.67        15.77 o                         
  -4  10   3         58.95         51.85         5.00 o                         
  -3  10   3       1816.43       1747.02        42.53 o                         
  -2  10   3        115.58        130.63         6.37 o                         
  -1  10   3        106.20         85.67         4.90 o                         
   0  10   3        129.35        137.24         5.57 o                         
   1  10   3        980.53        991.13        24.87 o                         
   2  10   3         33.48         55.22         3.63 o                         
   3  10   3         47.55         33.25         3.08 o                         
   4  10   3          1.52          8.11         3.06 o                         
   5  10   3        284.35        263.09        10.80 o                         
   6  10   3         32.89         35.00         4.13 o                         
   7  10   3        210.82        182.70         7.74 o                         
   8  10   3        589.73        584.99        14.99 o                         
   9  10   3        209.47        168.46         7.32 o                         
  10  10   3        116.61        130.10         5.33 o                         
  11  10   3        120.36        114.47         5.02 o                         
  12  10   3        582.05        597.52        16.13 o                         
  13  10   3         38.21         47.69         3.86 o                         
  14  10   3         53.66         53.85         3.80 o                         
  15  10   3         64.94         64.05         3.76 o                         
  16  10   3         41.27         32.50         2.52 o                         
  17  10   3         12.92         11.16         2.05 o                         
 -17  11   3          3.48          6.23         2.25 o                         
 -16  11   3       1712.53       1630.26        74.48 o                         
 -15  11   3         61.08         60.28         3.28 o                         
 -14  11   3        385.92        397.98        12.73 o                         
 -13  11   3          0.01         -2.40         6.57 o                         
 -12  11   3      11208.99      11214.63       256.59 o                         
 -11  11   3         67.47        112.80         5.69 o                         
 -10  11   3        129.46        114.99         5.06 o                         
  -9  11   3         99.08        106.39         6.63 o                         
  -8  11   3      21096.09      21142.24       513.00 o                         
  -7  11   3         13.08          9.86         1.96 o                         
  -6  11   3       2964.52       2949.75        75.64 o                         
  -5  11   3        102.52         93.42         6.28 o                         
  -4  11   3       7666.34       7692.67       179.05 o                         
  -3  11   3        394.47        391.79        16.15 o                         
  -2  11   3       1609.11       1828.32        44.86 o                         
  -1  11   3         34.62         34.50         3.70 o                         
   0  11   3      14814.02      14634.49       356.26 o                         
   1  11   3        591.75        600.76        17.34 o                         
   2  11   3        673.56        534.76        15.73 o                         
   3  11   3         83.61         62.03         4.94 o                         
   4  11   3      13168.01      13323.58       327.38 o                         
   5  11   3        286.92        328.30        12.10 o                         
   6  11   3       9164.84       9389.51       224.37 o                         
   7  11   3       1526.77       1455.11        38.11 o                         
   8  11   3      15452.22      15490.02       390.97 o                         
   9  11   3         56.91         56.01         3.56 o                         
  10  11   3        119.66        142.27         7.41 o                         
  11  11   3         20.00         17.66         2.63 o                         
  12  11   3       2079.88       2324.26        58.37 o                         
  13  11   3        209.20        222.77         8.19 o                         
  14  11   3         48.80         74.73         3.93 o                         
  15  11   3        167.09        172.33         6.08 o                         
  16  11   3        461.27        504.05        15.92 o                         
  17  11   3        203.70        180.88         8.45 o                         
 -16  12   3         48.23         52.75         4.13 o                         
 -15  12   3         52.65         42.24         2.45 o                         
 -14  12   3        224.22        200.89         7.14 o                         
 -13  12   3        513.73        481.60        13.83 o                         
 -12  12   3        101.61         73.44         4.02 o                         
 -11  12   3         48.12         43.92         3.54 o                         
 -10  12   3       1050.54       1074.31        28.38 o                         
  -9  12   3       1987.47       1970.34        48.49 o                         
  -8  12   3        231.13        196.34        20.22 o                         
  -7  12   3        512.85        484.90        17.06 o                         
  -6  12   3       1533.71       1618.71        39.27 o                         
  -5  12   3        490.75        473.28        13.48 o                         
  -4  12   3          6.72          7.34         2.19 o                         
  -3  12   3       1648.97       1628.25        39.00 o                         
  -2  12   3         40.26         56.72         4.61 o                         
  -1  12   3       1554.97       1527.93        39.69 o                         
   0  12   3        165.42        117.80         6.06 o                         
   1  12   3        519.60        463.27        15.02 o                         
   2  12   3        346.52        396.94        12.50 o                         
   3  12   3         70.58         64.95         3.51 o                         
   4  12   3        851.28        779.31        19.85 o                         
   5  12   3        507.93        503.94        13.71 o                         
   6  12   3       1058.14       1102.51        27.30 o                         
   7  12   3        104.34        108.27         7.17 o                         
   8  12   3          8.44         25.29         3.98 o                         
   9  12   3        454.59        479.24        14.84 o                         
  10  12   3         82.69        105.21         6.39 o                         
  11  12   3        190.62        208.51         7.83 o                         
  12  12   3         18.97         18.55         5.40 o                         
  13  12   3         72.28         78.89         5.62 o                         
  14  12   3        161.50        175.91         7.36 o                         
  15  12   3        139.54        141.36         6.04 o                         
  16  12   3         48.02         49.38         3.34 o                         
 -15  13   3         34.36         21.27         2.38 o                         
 -14  13   3       2861.94       2573.78        99.19 o                         
 -13  13   3         41.66         43.15         4.11 o                         
 -12  13   3        857.27        823.35        21.31 o                         
 -11  13   3          0.66         -4.09         7.94 o                         
 -10  13   3        457.02        500.32        14.96 o                         
  -9  13   3         12.40         14.67         2.89 o                         
  -8  13   3          8.58         25.07         3.02 o                         
  -7  13   3         82.78         71.00         4.45 o                         
  -6  13   3       1165.08       1101.90        28.96 o                         
  -5  13   3         43.75         39.45         4.20 o                         
  -4  13   3        471.90        469.57        13.23 o                         
  -3  13   3        401.06        361.78        10.29 o                         
  -2  13   3       2819.76       2939.07        68.12 o                         
  -1  13   3         55.82         36.88         2.71 o                         
   0  13   3      15667.29      15746.22       366.74 o                         
   1  13   3        169.22        189.07         6.98 o                         
   2  13   3        955.09       1033.66        28.14 o                         
   3  13   3       1328.59       1295.82        31.62 o                         
   4  13   3       1440.54       1533.29        36.71 o                         
   5  13   3         66.87         85.83         4.39 o                         
   6  13   3         38.65         31.83         2.76 o                         
   7  13   3        233.39        216.32         8.14 o                         
   8  13   3       2284.68       2247.04        61.12 o                         
   9  13   3        203.46        204.00         7.57 o                         
  10  13   3          0.46          6.30         5.99 o                         
  11  13   3        171.84        161.28         7.27 o                         
  12  13   3       5681.88       6176.98       159.89 o                         
  13  13   3         30.52         36.56         3.99 o                         
  14  13   3       2206.50       2189.16        57.69 o                         
  15  13   3         27.44         21.15         3.45 o                         
 -15  14   3         43.66         39.29         5.70 o                         
 -14  14   3          1.56          1.05         1.43 o                         
 -13  14   3        245.83        227.05        11.41 o                         
 -12  14   3        189.56        180.77         6.92 o                         
 -11  14   3        529.17        587.50        16.77 o                         
 -10  14   3          0.01          5.38         2.64 o                         
  -9  14   3        722.48        733.85        20.26 o                         
  -8  14   3         48.89         43.23         7.04 o                         
  -7  14   3         45.35         48.67         3.90 o                         
  -6  14   3        482.11        484.77        15.43 o                         
  -5  14   3        513.98        506.55        15.04 o                         
  -4  14   3          9.22          6.25         2.29 o                         
  -3  14   3        249.01        220.12        10.39 o                         
  -2  14   3        238.77        245.00         8.32 o                         
  -1  14   3        151.59        157.68         6.10 o                         
   0  14   3        554.16        562.89        15.58 o                         
   1  14   3         21.77         21.79         3.17 o                         
   2  14   3         53.25         63.64         6.86 o                         
   3  14   3         56.56         68.44         4.95 o                         
   4  14   3        655.89        736.31        19.65 o                         
   5  14   3        169.69        152.71         6.08 o                         
   6  14   3         58.88         45.97         3.71 o                         
   7  14   3        228.90        248.40         8.55 o                         
   8  14   3        152.46        150.70         6.43 o                         
   9  14   3        122.78        119.52         5.58 o                         
  10  14   3         21.15         21.67         2.99 o                         
  11  14   3        170.59        170.77         8.23 o                         
  12  14   3         71.82         52.17         5.40 o                         
  13  14   3          1.43         -1.78         5.81 o                         
  14  14   3        156.84        165.17         6.76 o                         
 -14  15   3       1098.72       1104.81        32.19 o                         
 -13  15   3        725.23        700.84        21.25 o                         
 -12  15   3        127.71        132.58         6.34 o                         
 -11  15   3          1.00          4.43         2.68 o                         
 -10  15   3         20.62         31.87         3.46 o                         
  -9  15   3        424.62        396.15        12.33 o                         
  -8  15   3       1222.01       1169.56        29.56 o                         
  -7  15   3       1115.95       1111.63        28.54 o                         
  -6  15   3       2852.87       3003.59        70.34 o                         
  -5  15   3          6.99          5.01         2.69 o                         
  -4  15   3        881.39        994.91        25.59 o                         
  -3  15   3       1329.20       1388.73        33.80 o                         
  -2  15   3       8702.37       8643.07       195.61 o                         
  -1  15   3        482.45        465.26        12.96 o                         
   0  15   3       4422.66       4677.61       107.34 o                         
   1  15   3        894.60        902.76        25.16 o                         
   2  15   3       2430.08       2410.66        56.33 o                         
   3  15   3          9.64          1.89         4.04 o                         
   4  15   3          5.70          6.88         3.37 o                         
   5  15   3        163.41        153.42         6.62 o                         
   6  15   3       3760.79       3700.28        89.73 o                         
   7  15   3       2142.65       2152.35        52.95 o                         
   8  15   3        461.78        462.89        13.68 o                         
   9  15   3         97.24        110.84         5.21 o                         
  10  15   3       2125.80       2206.23        51.96 o                         
  11  15   3         44.28         51.60         4.41 o                         
  12  15   3       2475.19       2505.09        91.19 o                         
  13  15   3        208.26        212.13         8.68 o                         
 -12  16   3          3.63          4.03         2.68 o                         
 -11  16   3        661.03        682.67        22.09 o                         
 -10  16   3         87.30         82.39         6.33 o                         
  -9  16   3          3.68          3.19         2.94 o                         
  -8  16   3         32.02         26.28         3.68 o                         
  -7  16   3         46.42         51.43         4.26 o                         
  -6  16   3        397.57        394.59        12.48 o                         
  -5  16   3        177.66        199.61         7.91 o                         
  -4  16   3       1091.49       1083.62        28.92 o                         
  -3  16   3       2151.39       2167.19        51.87 o                         
  -2  16   3         70.60         87.99         6.17 o                         
  -1  16   3          1.00         10.58         4.28 o                         
   0  16   3         30.59         28.02         3.06 o                         
   1  16   3         95.60        106.57         5.30 o                         
   2  16   3         68.46         58.78         4.55 o                         
   3  16   3        116.99        112.25         7.15 o                         
   4  16   3        630.07        670.57        18.29 o                         
   5  16   3         10.40          2.47         3.14 o                         
   6  16   3        199.25        191.35         8.26 o                         
   7  16   3        657.07        672.87        19.58 o                         
   8  16   3        477.40        437.21        13.71 o                         
   9  16   3        211.05        218.11         9.40 o                         
  10  16   3        172.89        164.61         7.20 o                         
  11  16   3          1.97         -0.31         4.90 o                         
  12  16   3         28.32         23.51         4.39 o                         
 -11  17   3          3.38          7.78         4.35 o                         
 -10  17   3         91.13         73.87         9.97 o                         
  -9  17   3         27.30         47.98         4.81 o                         
  -8  17   3       6228.53       6236.66       175.48 o                         
  -7  17   3         57.53         70.11         7.97 o                         
  -6  17   3       2238.63       2384.80        56.78 o                         
  -5  17   3        207.42        199.97         8.19 o                         
  -4  17   3       4702.97       5054.09       130.25 o                         
  -3  17   3          5.28         14.65         2.80 o                         
  -2  17   3        139.01        170.80         9.08 o                         
  -1  17   3          6.58         15.01         2.83 o                         
   0  17   3       7952.82       8404.97       193.59 o                         
   1  17   3        129.04        140.34         6.39 o                         
   2  17   3        601.61        654.95        18.52 o                         
   3  17   3          1.99         -2.12         8.46 o                         
   4  17   3       2698.69       2739.45        65.86 o                         
   5  17   3        115.32        157.44         6.91 o                         
   6  17   3       2066.98       2232.71        55.55 o                         
   7  17   3        240.85        228.49         8.27 o                         
   8  17   3       5789.11       5860.89       137.36 o                         
   9  17   3          5.00          7.39         2.47 o                         
  10  17   3          5.35          3.12         2.36 o                         
  11  17   3         31.66         28.55         3.20 o                         
 -10  18   3         17.81         11.71         2.33 o                         
  -9  18   3        308.64        339.34        21.66 o                         
  -8  18   3         74.29         71.34         5.67 o                         
  -7  18   3        106.52        106.25         6.48 o                         
  -6  18   3        197.02        187.70         8.80 o                         
  -5  18   3          0.26          6.04         3.62 o                         
  -4  18   3       1004.33       1021.65        27.33 o                         
  -3  18   3          1.32          1.70         2.39 o                         
  -2  18   3        242.13        246.49        12.13 o                         
  -1  18   3         26.45         30.83         3.67 o                         
   0  18   3       1111.76       1117.04        37.24 o                         
   1  18   3        484.61        438.61        15.47 o                         
   2  18   3         17.61         22.87         4.13 o                         
   3  18   3          3.42          2.77         4.52 o                         
   4  18   3        626.55        637.24        18.30 o                         
   5  18   3        255.34        272.53         9.79 o                         
   6  18   3        154.84        166.13         6.97 o                         
   7  18   3        140.20        121.43        10.88 o                         
   8  18   3        247.32        235.25        10.22 o                         
   9  18   3        261.68        237.31        10.48 o                         
  -8  19   3       6547.02       6326.08       139.77 o                         
  -7  19   3        109.57        102.21         8.46 o                         
  -6  19   3        110.37         77.34         4.45 o                         
  -5  19   3         19.35         13.37         2.80 o                         
  -4  19   3       2081.42       2079.59        55.17 o                         
  -3  19   3         57.93         49.42         3.87 o                         
  -2  19   3         44.26         58.91         3.92 o                         
  -1  19   3        329.02        315.31        10.87 o                         
   0  19   3       3610.99       3670.86       138.14 o                         
   1  19   3        170.22        154.14         7.90 o                         
   2  19   3         22.48         14.73         4.94 o                         
   3  19   3         46.62         49.90         4.16 o                         
   4  19   3       1792.22       1873.45        46.55 o                         
   5  19   3        127.39        115.79         6.01 o                         
   6  19   3        485.30        506.23        15.57 o                         
   7  19   3       1004.20        995.70        30.63 o                         
  -4  20   3          2.50          3.82         5.66 o                         
  -3  20   3         47.99         29.02         3.21 o                         
  -2  20   3         50.25         36.88         4.30 o                         
  -1  20   3        344.40        402.97        15.94 o                         
   0  20   3         66.20         59.05         4.98 o                         
   1  20   3        256.03        232.82        10.53 o                         
   2  20   3        301.30        286.50        15.11 o                         
   3  20   3         20.64         19.84         4.78 o                         
   4  20   3        204.26        196.54         8.79 o                         
   5  20   3          0.83          2.81         2.05 o                         
 -20   0   4       7451.26       7699.42       439.00 o                         
 -19   0   4         68.66         69.08         5.06 o                         
 -18   0   4        175.93        198.23         8.96 o                         
 -17   0   4        267.14        300.17        11.92 o                         
 -16   0   4        960.37        946.89        26.26 o                         
 -15   0   4         55.31         35.88         3.00 o                         
 -14   0   4        339.89        325.00        11.04 o                         
 -13   0   4         32.90         33.68         3.10 o                         
 -12   0   4       1049.96       1027.46        34.93 o                         
 -11   0   4         38.15         43.93         7.67 o                         
 -10   0   4        508.59        569.40        19.12 o                         
  -9   0   4         17.45         28.28         4.28 o                         
  -8   0   4      21505.49      21658.45       487.47 o                         
  -7   0   4         20.42         35.66         5.44 o                         
  -6   0   4      32465.78      38288.56       869.43 o                         
  -5   0   4       6745.13       6977.81       154.53 o                         
  -4   0   4      18897.85      18764.05       415.34 o                         
  -3   0   4       1926.82       1744.13        40.51 o                         
  -2   0   4       6058.75       6227.46       141.85 o                         
  -1   0   4         88.39         74.96         5.18 o                         
   0   0   4         18.12         30.08         5.35 o                         
   1   0   4         97.95        102.98         6.30 o                         
   2   0   4       8979.94       9351.51       200.30 o                         
   3   0   4      10621.09      11470.13       244.49 o                         
   4   0   4       1336.15       2294.73        53.84 o                         
   5   0   4       3061.43       3039.54        69.91 o                         
   6   0   4      23918.73      26222.17       577.84 o                         
   7   0   4       1183.43       1139.93        32.08 o                         
   8   0   4      36038.52      38561.49      1371.68 o                         
   9   0   4         42.04         48.91         6.04 o                         
  10   0   4       6453.04       7469.32       175.77 o                         
  11   0   4       1001.41        920.00        34.37 o                         
  12   0   4       3140.32       3306.34       106.02 o                         
  13   0   4        200.78        168.68         8.45 o                         
  14   0   4        855.22        940.32        26.86 o                         
  15   0   4          0.53          3.42         1.85 o                         
  16   0   4        163.99        159.82         6.65 o                         
  17   0   4        747.88        841.67        21.89 o                         
  18   0   4       1176.30       1158.28        37.55 o                         
  19   0   4          0.04          0.35         1.85 o                         
  20   0   4       1223.62       1377.03        33.57 o                         
 -20   1   4         22.60         26.86         2.13 o                         
 -19   1   4         23.85         12.98         1.88 o                         
 -18   1   4         78.64         88.14         3.90 o                         
 -17   1   4          4.86         10.07         1.82 o                         
 -16   1   4        159.83        196.35         6.25 o                         
 -15   1   4        347.90        322.54         9.76 o                         
 -14   1   4         23.22         24.68         2.03 o                         
 -13   1   4         48.45         47.37         3.08 o                         
 -12   1   4        600.50        595.30        15.67 o                         
 -11   1   4       1693.38       1638.96        46.14 o                         
 -10   1   4        598.37        562.32        16.40 o                         
  -9   1   4          4.50          7.53         3.16 o                         
  -8   1   4        161.44        132.99         5.39 o                         
  -7   1   4       1847.57       1922.19        44.37 o                         
  -6   1   4       4457.03       4400.82        98.59 o                         
  -5   1   4        262.34        181.46         5.72 o                         
  -4   1   4       3349.43       2886.49        65.08 o                         
  -3   1   4       6270.94       6100.53       135.51 o                         
  -2   1   4       1582.83       1378.00        32.43 o                         
  -1   1   4       5457.78       5141.92       114.49 o                         
   0   1   4       3744.60       3570.32        80.44 o                         
   1   1   4      15646.09      15278.68       360.18 o                         
   2   1   4      20210.54      20174.44       441.83 o                         
   3   1   4      49990.86      51502.05      1149.06 o                         
   4   1   4       1325.84       1267.22        29.97 o                         
   5   1   4        212.22        269.95         7.84 o                         
   6   1   4        271.82        258.88         8.75 o                         
   7   1   4       2637.95       2884.18        78.94 o                         
   8   1   4        101.92         54.00         3.70 o                         
   9   1   4        225.63        165.28         7.68 o                         
  10   1   4       1901.78       1826.52        45.62 o                         
  11   1   4          2.58         14.90         3.03 o                         
  12   1   4       2193.75       2231.72        58.83 o                         
  13   1   4        221.46        237.37         7.02 o                         
  14   1   4         91.66         92.84         4.42 o                         
  15   1   4         59.54         53.44         2.51 o                         
  16   1   4        196.15        224.19         6.93 o                         
  17   1   4        916.41        973.69        23.75 o                         
  18   1   4        122.21        132.23         4.58 o                         
  19   1   4        366.07        363.52        10.89 o                         
  20   1   4          1.54         -1.06         2.68 o                         
 -20   2   4        590.75        489.49        14.62 o                         
 -19   2   4        131.38        120.83         4.75 o                         
 -18   2   4         17.11         31.83         2.62 o                         
 -17   2   4        347.43        332.53         9.21 o                         
 -16   2   4         78.59        109.89         4.32 o                         
 -15   2   4         42.30         36.74         2.47 o                         
 -14   2   4       2633.24       2673.97        61.38 o                         
 -13   2   4        826.31        787.85        19.66 o                         
 -12   2   4        123.56         92.00         4.49 o                         
 -11   2   4        350.96        267.87        10.80 o                         
 -10   2   4        182.99        263.06        13.72 o                         
  -9   2   4        771.41        669.72        18.61 o                         
  -8   2   4       1589.83       1124.82        27.56 o                         
  -7   2   4        373.75        281.16         8.60 o                         
  -6   2   4        816.68        577.90        14.93 o                         
  -5   2   4          3.00         17.37         2.17 o                         
  -4   2   4        201.88        351.76         9.92 o                         
  -3   2   4         56.56         52.74         2.78 o                         
  -2   2   4        490.33        377.72        11.21 o                         
  -1   2   4       2399.40       2353.13        53.56 o                         
   0   2   4       2475.97       2144.94        49.10 o                         
   1   2   4       1409.12       1449.31        34.00 o                         
   2   2   4      22810.45      24349.46       537.15 o                         
   3   2   4         19.08         15.46         2.15 o                         
   4   2   4         82.26         24.05         3.33 o                         
   5   2   4         63.70         68.47         3.59 o                         
   6   2   4        473.32        298.10         9.93 o                         
   7   2   4         94.67         72.86         4.69 o                         
   8   2   4       5459.68       4781.16       124.52 o                         
   9   2   4        204.68        192.50         8.95 o                         
  10   2   4        468.66        548.20        16.89 o                         
  11   2   4          0.15          4.11         4.15 o                         
  12   2   4       2452.56       2569.87        63.96 o                         
  13   2   4         57.92         50.82         2.68 o                         
  14   2   4        676.29        656.74        16.63 o                         
  15   2   4        430.17        420.10        11.42 o                         
  16   2   4        124.19        129.87         4.81 o                         
  17   2   4          0.91          3.93         1.82 o                         
  18   2   4         73.92         78.29         3.33 o                         
  19   2   4         48.44         47.63         3.43 o                         
  20   2   4        312.39        325.59        10.43 o                         
 -19   3   4          0.41          2.22         1.59 o                         
 -18   3   4         97.52        101.07         4.10 o                         
 -17   3   4        143.58        139.87         5.08 o                         
 -16   3   4          3.50          6.11         1.96 o                         
 -15   3   4         81.39         75.68         3.75 o                         
 -14   3   4         75.60         76.35         4.41 o                         
 -13   3   4       1590.73       1656.89        38.78 o                         
 -12   3   4        497.71        490.82        13.13 o                         
 -11   3   4          8.95          0.83         5.16 o                         
 -10   3   4        266.86        262.90        10.10 o                         
  -9   3   4        870.14        949.79        24.66 o                         
  -8   3   4       1006.29        883.12        22.65 o                         
  -7   3   4         63.59         69.25         3.73 o                         
  -6   3   4        616.81        535.22        14.00 o                         
  -5   3   4       4784.03       5412.52       120.96 o                         
  -4   3   4        234.07        260.39         7.77 o                         
  -3   3   4        328.20        316.36         9.30 o                         
  -2   3   4          3.62         10.02         1.80 o                         
  -1   3   4        550.92        527.51        13.67 o                         
   0   3   4       5777.80       5606.47       132.54 o                         
   1   3   4         13.77         13.36         2.34 o                         
   2   3   4       3117.52       2867.98        66.49 o                         
   3   3   4        177.37        235.70         7.22 o                         
   4   3   4       1656.72       1650.87        38.30 o                         
   5   3   4          6.33          6.17         2.43 o                         
   6   3   4        464.67        546.29        15.26 o                         
   7   3   4        545.96        468.26        13.98 o                         
   8   3   4          0.35          1.56         2.75 o                         
   9   3   4        426.64        394.86        13.11 o                         
  10   3   4          3.38          1.81         2.83 o                         
  11   3   4         12.51         16.16         6.46 o                         
  12   3   4        642.49        638.36        15.93 o                         
  13   3   4       1416.14       1337.06        31.08 o                         
  14   3   4       1827.30       1877.67        43.57 o                         
  15   3   4         96.60         77.73         3.80 o                         
  16   3   4        637.97        655.81        16.90 o                         
  17   3   4         41.19         46.86         2.93 o                         
  18   3   4         30.24         30.51         2.32 o                         
  19   3   4        126.28        116.50         4.36 o                         
 -19   4   4         16.09         13.64         1.64 o                         
 -18   4   4        484.05        470.66        12.40 o                         
 -17   4   4        271.48        252.17         7.58 o                         
 -16   4   4       4744.33       5003.94       116.94 o                         
 -15   4   4        342.42        364.84        10.62 o                         
 -14   4   4       5865.67       6368.18       152.70 o                         
 -13   4   4        293.55        280.89         8.73 o                         
 -12   4   4      10003.29      10545.87       251.68 o                         
 -11   4   4       1806.04       1710.71        55.36 o                         
 -10   4   4       2451.60       2371.51        57.36 o                         
  -9   4   4        638.34        573.72        17.50 o                         
  -8   4   4       4262.40       3800.95        87.40 o                         
  -7   4   4       3030.34       2761.36        63.42 o                         
  -6   4   4       6162.33       5501.54       123.47 o                         
  -5   4   4        531.01        409.40        11.19 o                         
  -4   4   4        434.16        469.10        12.47 o                         
  -3   4   4        965.17        767.52        19.10 o                         
  -2   4   4      25247.71      24569.22       556.98 o                         
  -1   4   4        189.48        237.51         7.27 o                         
   0   4   4      33419.51      34163.66       759.39 o                         
   1   4   4         31.13         29.60         2.58 o                         
   2   4   4      61337.73      59109.96      1333.29 o                         
   3   4   4        614.84        521.96        13.75 o                         
   4   4   4        225.35        396.72        11.21 o                         
   5   4   4       1557.32       1688.59        39.90 o                         
   6   4   4      31314.39      31094.87       707.76 o                         
   7   4   4        145.75        148.76         6.92 o                         
   8   4   4        159.66        115.57         7.16 o                         
   9   4   4        170.05        147.18         7.07 o                         
  10   4   4       1903.36       1691.67        42.02 o                         
  11   4   4         59.52         46.79         4.28 o                         
  12   4   4       1847.79       1963.96        47.28 o                         
  13   4   4         70.23         66.81         4.49 o                         
  14   4   4       8175.59       8495.83       191.46 o                         
  15   4   4          0.01          2.07         1.96 o                         
  16   4   4       5401.71       5829.80       132.43 o                         
  17   4   4         27.35         28.29         2.21 o                         
  18   4   4       2516.74       2461.12        56.53 o                         
  19   4   4        213.96        198.67         6.32 o                         
 -19   5   4         37.38         45.70         2.82 o                         
 -18   5   4         63.59         68.11         3.24 o                         
 -17   5   4         37.23         31.12         2.45 o                         
 -16   5   4        197.93        192.28         6.35 o                         
 -15   5   4        148.29        176.11         6.25 o                         
 -14   5   4        363.18        361.26        10.49 o                         
 -13   5   4        102.28         74.66         3.68 o                         
 -12   5   4        281.53        270.35         8.45 o                         
 -11   5   4        195.73        167.33         6.27 o                         
 -10   5   4        997.51        962.58        26.22 o                         
  -9   5   4        338.45        403.40        13.61 o                         
  -8   5   4        904.16        858.87        22.47 o                         
  -7   5   4         21.83         10.05         2.36 o                         
  -6   5   4          3.35          6.32         2.38 o                         
  -5   5   4         51.98        107.51         5.61 o                         
  -4   5   4       1568.37       1339.48        31.52 o                         
  -3   5   4        447.90        469.86        12.23 o                         
  -2   5   4       2821.61       2894.64        65.38 o                         
  -1   5   4       3916.24       4243.24       101.61 o                         
   0   5   4        185.44        192.54         6.35 o                         
   1   5   4       2736.03       3150.16        72.40 o                         
   2   5   4        242.52        211.27         6.99 o                         
   3   5   4        491.54        466.52        12.63 o                         
   4   5   4        490.90        455.75        12.31 o                         
   5   5   4       1464.18       1661.37        39.28 o                         
   6   5   4       1376.98       1352.10        36.63 o                         
   7   5   4       2007.38       2017.09        48.72 o                         
   8   5   4        783.32        764.09        26.25 o                         
   9   5   4        587.18        537.16        16.76 o                         
  10   5   4         13.92         20.21         3.26 o                         
  11   5   4         72.43         59.92         2.69 o                         
  12   5   4          5.80          9.91         1.71 o                         
  13   5   4       1294.14       1421.93        33.17 o                         
  14   5   4        312.90        339.87         9.51 o                         
  15   5   4        244.31        218.32         6.90 o                         
  16   5   4        202.54        195.77         6.39 o                         
  17   5   4        117.36        138.30         5.26 o                         
  18   5   4         16.74         14.34         1.98 o                         
  19   5   4        687.22        656.46        17.33 o                         
 -19   6   4          2.32          0.57         1.42 o                         
 -18   6   4       1480.87       1415.11        33.19 o                         
 -17   6   4        228.33        233.91         7.12 o                         
 -16   6   4       3433.00       3250.02        74.70 o                         
 -15   6   4          1.26          1.17         2.15 o                         
 -14   6   4       3698.34       3617.02        82.49 o                         
 -13   6   4         31.08         16.20         2.45 o                         
 -12   6   4       7215.25       7033.50       168.62 o                         
 -11   6   4        142.57        125.07         4.81 o                         
 -10   6   4        503.99        571.27        19.66 o                         
  -9   6   4        577.95        567.58        16.92 o                         
  -8   6   4       7172.36       6939.97       158.92 o                         
  -7   6   4         16.23         23.34         2.68 o                         
  -6   6   4      21861.38      23025.26       521.93 o                         
  -5   6   4       4166.71       4104.35        93.13 o                         
  -4   6   4       2134.95       2132.02        49.59 o                         
  -3   6   4         92.45         84.96         3.94 o                         
  -2   6   4      39959.69      40706.46       917.29 o                         
  -1   6   4         54.68         46.11         3.20 o                         
   0   6   4      25759.90      26724.73       601.32 o                         
   1   6   4        154.27        143.07         5.03 o                         
   2   6   4      35570.84      35878.58       811.22 o                         
   3   6   4        162.22        164.08         6.03 o                         
   4   6   4        710.67        639.90        16.61 o                         
   5   6   4         16.11         14.17         2.46 o                         
   6   6   4      16416.58      17258.95       387.18 o                         
   7   6   4        322.66        396.93        12.23 o                         
   8   6   4       3412.45       3245.23        86.59 o                         
   9   6   4        322.52        331.77        14.90 o                         
  10   6   4       3810.30       3860.24       122.48 o                         
  11   6   4        454.45        455.36        12.23 o                         
  12   6   4       3871.81       3718.21        83.58 o                         
  13   6   4        222.02        256.84         7.34 o                         
  14   6   4      10634.33      10670.93       241.52 o                         
  15   6   4         20.16         22.53         2.41 o                         
  16   6   4        842.06        730.06        18.67 o                         
  17   6   4        379.41        414.75        11.65 o                         
  18   6   4       1567.48       1432.26        42.90 o                         
  19   6   4         82.26         68.27         3.65 o                         
 -18   7   4          5.25         11.31         1.54 o                         
 -17   7   4        126.48        139.93         4.93 o                         
 -16   7   4          4.30          3.68         2.04 o                         
 -15   7   4         30.72         36.11         2.93 o                         
 -14   7   4        114.28        127.24         5.25 o                         
 -13   7   4        122.32        116.78         4.88 o                         
 -12   7   4        164.48        157.70         7.62 o                         
 -11   7   4          1.07          3.74         2.11 o                         
 -10   7   4          0.27          1.81         2.20 o                         
  -9   7   4        514.97        446.76        14.34 o                         
  -8   7   4        205.67        183.16         7.80 o                         
  -7   7   4       1581.24       1642.61        40.70 o                         
  -6   7   4       2099.65       1951.86        46.48 o                         
  -5   7   4          2.28          2.05         2.72 o                         
  -4   7   4        803.93        810.66        21.14 o                         
  -3   7   4        172.82        194.38         6.95 o                         
  -2   7   4        336.17        313.17         9.41 o                         
  -1   7   4       3984.93       4213.92        95.85 o                         
   0   7   4       1367.74       1254.55        29.70 o                         
   1   7   4        138.52        117.28         4.91 o                         
   2   7   4       3410.85       3371.10        80.55 o                         
   3   7   4          3.52          1.88         1.89 o                         
   4   7   4        219.89        201.53         7.16 o                         
   5   7   4        912.34        967.48        24.37 o                         
   6   7   4        245.81        205.94         7.45 o                         
   7   7   4       1334.95       1317.70        42.02 o                         
   8   7   4        483.71        392.54        15.72 o                         
   9   7   4         27.62         41.48         9.36 o                         
  10   7   4        227.93        239.69         7.13 o                         
  11   7   4          6.58          7.97         1.35 o                         
  12   7   4       1054.81       1070.46        25.47 o                         
  13   7   4       1849.35       1861.27        43.04 o                         
  14   7   4         54.00         54.98         3.31 o                         
  15   7   4        255.94        272.22         8.51 o                         
  16   7   4         10.46         14.70         2.23 o                         
  17   7   4        199.76        191.34         7.25 o                         
  18   7   4         70.53         60.43         2.79 o                         
 -18   8   4        160.55        147.89         6.55 o                         
 -17   8   4         45.20         48.18         2.67 o                         
 -16   8   4        535.91        577.84        15.03 o                         
 -15   8   4          4.53          2.89         2.32 o                         
 -14   8   4       1381.77       1427.59        34.59 o                         
 -13   8   4         44.56         51.89         3.42 o                         
 -12   8   4       2374.39       2445.60        56.73 o                         
 -11   8   4        112.39        109.42         4.38 o                         
 -10   8   4        129.63        150.55         6.45 o                         
  -9   8   4        322.28        332.59        10.25 o                         
  -8   8   4      12536.24      12343.13       308.32 o                         
  -7   8   4          1.22          1.05         2.66 o                         
  -6   8   4      14001.75      13863.55       316.14 o                         
  -5   8   4       1316.59       1464.56        36.34 o                         
  -4   8   4       3166.87       3075.27        74.29 o                         
  -3   8   4         85.66         82.33         4.96 o                         
  -2   8   4        164.27        111.87         5.44 o                         
  -1   8   4        290.67        293.60         9.13 o                         
   0   8   4      14795.83      14516.66       326.67 o                         
   1   8   4       1256.23       1199.28        28.87 o                         
   2   8   4       1556.82       1243.94        30.26 o                         
   3   8   4         91.58         74.20         3.96 o                         
   4   8   4       7974.75       8399.87       208.70 o                         
   5   8   4        888.26        937.82        23.95 o                         
   6   8   4      10094.33       9993.88       226.59 o                         
   7   8   4        795.76        782.09        33.90 o                         
   8   8   4      16432.16      16844.39       452.70 o                         
   9   8   4        291.82        271.35         7.90 o                         
  10   8   4        351.26        392.80        10.51 o                         
  11   8   4          1.79          0.73         1.43 o                         
  12   8   4       5623.30       6112.97       137.56 o                         
  13   8   4       1407.78       1438.04        34.13 o                         
  14   8   4        108.63        115.05         4.80 o                         
  15   8   4        151.53        167.03         5.77 o                         
  16   8   4        425.17        525.32        14.00 o                         
  17   8   4          2.18          6.43         1.59 o                         
  18   8   4        143.05        126.02         6.02 o                         
 -18   9   4        171.24        149.21         6.57 o                         
 -17   9   4        195.80        208.85         6.45 o                         
 -16   9   4        207.05        234.74         7.19 o                         
 -15   9   4        331.32        282.28         8.64 o                         
 -14   9   4          5.18          7.28         3.30 o                         
 -13   9   4        665.20        596.37        16.10 o                         
 -12   9   4          7.04         10.19         2.14 o                         
 -11   9   4       1973.51       1883.27        44.00 o                         
 -10   9   4          4.39         10.38         3.18 o                         
  -9   9   4         35.57         32.82         2.15 o                         
  -8   9   4        107.99        130.37         5.46 o                         
  -7   9   4         66.55         50.53         4.60 o                         
  -6   9   4        100.45        116.89         6.40 o                         
  -5   9   4         83.99        130.63         6.58 o                         
  -4   9   4        669.95        746.14        23.56 o                         
  -3   9   4         99.03         88.29         5.29 o                         
  -2   9   4         40.03         21.06         4.67 o                         
  -1   9   4          1.49         11.69         2.39 o                         
   0   9   4       1035.35       1096.67        27.80 o                         
   1   9   4       2779.36       2834.56        69.20 o                         
   2   9   4       1172.25        996.77        25.09 o                         
   3   9   4         33.70         48.52         3.86 o                         
   4   9   4        939.96        984.13        27.70 o                         
   5   9   4        185.32        159.74         7.14 o                         
   6   9   4         41.15         58.05         4.46 o                         
   7   9   4        182.98        155.46         7.62 o                         
   8   9   4          2.73          9.62         3.58 o                         
   9   9   4        394.65        401.93        10.80 o                         
  10   9   4        242.27        258.47         7.88 o                         
  11   9   4          1.44          1.87         1.98 o                         
  12   9   4        193.22        203.10         6.71 o                         
  13   9   4          2.27          1.17         1.88 o                         
  14   9   4        204.60        191.54         7.11 o                         
  15   9   4         18.15         16.81         2.71 o                         
  16   9   4         29.97         26.75         2.59 o                         
  17   9   4          1.97          0.20         1.40 o                         
  18   9   4         18.23         18.84         4.74 o                         
 -17  10   4         34.64         28.65         2.73 o                         
 -16  10   4        470.58        498.28        13.66 o                         
 -15  10   4          0.11          0.02         2.44 o                         
 -14  10   4         54.33         52.34         3.60 o                         
 -13  10   4         35.51         30.90         2.71 o                         
 -12  10   4       3182.31       3384.96        77.80 o                         
 -11  10   4         62.80         56.81         3.34 o                         
 -10  10   4        355.39        408.06        11.72 o                         
  -9  10   4        909.24        829.25        22.49 o                         
  -8  10   4       7423.52       7107.73       161.67 o                         
  -7  10   4         76.59         65.16         3.29 o                         
  -6  10   4       1051.29        960.84        29.87 o                         
  -5  10   4          0.34          2.14         3.05 o                         
  -4  10   4        105.46         64.97         5.27 o                         
  -3  10   4        290.17        262.71        10.40 o                         
  -2  10   4        433.09        469.04        14.80 o                         
  -1  10   4        133.80        123.09         5.74 o                         
   0  10   4       8525.62       7672.22       188.59 o                         
   1  10   4        405.10        312.25        10.91 o                         
   2  10   4        259.03        321.20        10.72 o                         
   3  10   4        214.46        186.51         8.21 o                         
   4  10   4       7278.38       6848.64       164.28 o                         
   5  10   4        326.13        274.73        10.69 o                         
   6  10   4       2476.56       2695.50        67.21 o                         
   7  10   4         11.12         19.55         2.32 o                         
   8  10   4      16127.57      15674.93       361.99 o                         
   9  10   4        422.24        425.85        11.62 o                         
  10  10   4        375.38        372.36        10.56 o                         
  11  10   4         12.30          6.56         2.77 o                         
  12  10   4       1574.89       1640.79        39.13 o                         
  13  10   4         67.49         61.82         3.97 o                         
  14  10   4         40.86         70.97         5.37 o                         
  15  10   4        109.03        114.79         5.06 o                         
  16  10   4        636.16        687.80        17.75 o                         
  17  10   4         19.13         15.81         1.55 o                         
 -17  11   4        227.37        253.12        14.29 o                         
 -16  11   4          6.13         10.20         1.44 o                         
 -15  11   4         22.33         20.00         2.16 o                         
 -14  11   4         41.33         45.38         3.10 o                         
 -13  11   4         50.11         45.85         3.23 o                         
 -12  11   4          0.45          3.16         2.60 o                         
 -11  11   4          0.02          1.07         2.24 o                         
 -10  11   4       1265.26       1253.89        30.77 o                         
  -9  11   4         15.63         14.30         2.47 o                         
  -8  11   4        169.50        185.30         6.72 o                         
  -7  11   4       1998.68       2025.50        49.70 o                         
  -6  11   4       1563.32       1529.39        41.99 o                         
  -5  11   4         25.93         34.94         2.73 o                         
  -4  11   4         12.72         13.51         3.04 o                         
  -3  11   4        934.95        963.40        27.79 o                         
  -2  11   4        172.00        159.01         7.53 o                         
  -1  11   4         50.04         24.60         2.90 o                         
   0  11   4          0.15          9.35         2.59 o                         
   1  11   4         73.73         73.75         6.76 o                         
   2  11   4        694.35        619.55        18.33 o                         
   3  11   4         95.15         93.40         5.48 o                         
   4  11   4       1940.35       1781.03        44.98 o                         
   5  11   4       1220.70       1295.49        33.55 o                         
   6  11   4          4.69          1.06         1.68 o                         
   7  11   4        673.87        729.94        18.65 o                         
   8  11   4       3158.88       3097.40        72.01 o                         
   9  11   4        365.51        375.54        10.75 o                         
  10  11   4         55.80         66.42         3.75 o                         
  11  11   4         27.36         24.97         4.05 o                         
  12  11   4         82.29         65.50         3.94 o                         
  13  11   4        148.35        158.09         6.51 o                         
  14  11   4         22.36         24.09         3.00 o                         
  15  11   4         63.36         62.68         3.84 o                         
  16  11   4          0.87          3.46         2.03 o                         
 -16  12   4       1917.85       1983.25        63.14 o                         
 -15  12   4          0.13          1.11         1.29 o                         
 -14  12   4        525.38        508.84        13.96 o                         
 -13  12   4         10.76         12.56         2.49 o                         
 -12  12   4          8.60         13.50         2.75 o                         
 -11  12   4         26.79         19.06         2.52 o                         
 -10  12   4       1975.70       2070.25        53.84 o                         
  -9  12   4         33.48         36.21         3.27 o                         
  -8  12   4        619.82        610.88        16.31 o                         
  -7  12   4        675.67        661.34        17.60 o                         
  -6  12   4       1349.42       1393.74        35.16 o                         
  -5  12   4        172.88        147.88         6.03 o                         
  -4  12   4        526.29        557.29        17.28 o                         
  -3  12   4        149.85        157.18         5.57 o                         
  -2  12   4       1646.41       1608.65        37.95 o                         
  -1  12   4        346.55        329.65         9.37 o                         
   0  12   4      10717.68      10967.13       266.28 o                         
   1  12   4        997.30        983.68        25.27 o                         
   2  12   4        275.49        271.02         8.79 o                         
   3  12   4        155.56        174.76         5.86 o                         
   4  12   4        972.47        887.86        23.49 o                         
   5  12   4       1348.62       1240.23        30.24 o                         
   6  12   4        517.56        506.45        14.39 o                         
   7  12   4        698.10        607.91        21.05 o                         
   8  12   4        788.11        836.13        21.97 o                         
   9  12   4        271.02        291.24        10.31 o                         
  10  12   4        225.34        232.25         8.69 o                         
  11  12   4         43.21         56.11         4.24 o                         
  12  12   4       2265.52       2557.52        66.35 o                         
  13  12   4          6.26          3.56         2.70 o                         
  14  12   4       1511.04       1627.41        42.63 o                         
  15  12   4          9.65          7.94         1.97 o                         
  16  12   4       1456.17       1461.84        48.30 o                         
 -15  13   4         21.56         17.81         2.39 o                         
 -14  13   4         56.54         58.30         3.19 o                         
 -13  13   4        518.54        534.24        19.15 o                         
 -12  13   4        196.29        158.29         6.25 o                         
 -11  13   4        489.20        436.81        12.50 o                         
 -10  13   4        130.32        138.60         7.09 o                         
  -9  13   4          5.67          4.03         2.37 o                         
  -8  13   4          0.58         -0.01         6.40 o                         
  -7  13   4        557.05        547.07        15.85 o                         
  -6  13   4         74.43         66.52         6.96 o                         
  -5  13   4        509.36        476.35        14.99 o                         
  -4  13   4         45.50         29.59         4.43 o                         
  -3  13   4         29.31         26.81         4.12 o                         
  -2  13   4        173.46        132.74         5.14 o                         
  -1  13   4        745.20        715.91        18.42 o                         
   0  13   4         26.23         33.91         3.35 o                         
   1  13   4        384.90        364.17        11.26 o                         
   2  13   4        263.19        283.55         9.40 o                         
   3  13   4       2144.49       2195.88        54.11 o                         
   4  13   4         71.94        108.11         4.93 o                         
   5  13   4       1484.83       1472.74        35.33 o                         
   6  13   4         10.74          9.05         3.42 o                         
   7  13   4        151.67        132.63         5.85 o                         
   8  13   4        767.59        774.69        20.77 o                         
   9  13   4        283.71        303.96        10.19 o                         
  10  13   4         15.57          7.91         2.94 o                         
  11  13   4          9.03          6.37         2.91 o                         
  12  13   4          2.31          6.95         2.77 o                         
  13  13   4         11.32          6.60         2.76 o                         
  14  13   4         36.95         48.03         3.91 o                         
  15  13   4          5.25         13.74         2.09 o                         
 -14  14   4       2174.47       1821.50        56.38 o                         
 -13  14   4        102.93         98.18         5.51 o                         
 -12  14   4       4695.53       4380.21       106.86 o                         
 -11  14   4          2.11          3.43         2.88 o                         
 -10  14   4       1540.85       1512.90        38.07 o                         
  -9  14   4         90.80        104.01         6.17 o                         
  -8  14   4       5641.74       5535.91       137.59 o                         
  -7  14   4        229.70        247.08         9.22 o                         
  -6  14   4       3369.17       3453.94        80.07 o                         
  -5  14   4          0.75          0.53         3.87 o                         
  -4  14   4       2221.97       2240.49        53.10 o                         
  -3  14   4       1463.07       1504.30        35.94 o                         
  -2  14   4       1053.22       1076.01        26.99 o                         
  -1  14   4          0.58         -1.32         6.18 o                         
   0  14   4       6110.55       6124.11       138.23 o                         
   1  14   4        230.45        203.58         7.37 o                         
   2  14   4       2918.46       3107.93        71.25 o                         
   3  14   4        148.76        133.55         6.14 o                         
   4  14   4       2025.56       2146.82        50.09 o                         
   5  14   4         52.19         67.18         4.86 o                         
   6  14   4       2934.80       3047.03        70.23 o                         
   7  14   4        165.66        149.58         6.32 o                         
   8  14   4       4304.09       4253.10        99.77 o                         
   9  14   4         52.44         33.36         3.36 o                         
  10  14   4         73.22         80.44         4.81 o                         
  11  14   4        174.61        181.45         7.65 o                         
  12  14   4       1434.11       1523.53        39.21 o                         
  13  14   4         23.19         21.54         2.91 o                         
  14  14   4       2114.28       2311.51        55.62 o                         
 -13  15   4        296.07        296.44        11.52 o                         
 -12  15   4         11.77          7.50         2.82 o                         
 -11  15   4          0.49          6.00         2.97 o                         
 -10  15   4        370.18        365.01        11.35 o                         
  -9  15   4         29.62         42.00         4.65 o                         
  -8  15   4        335.86        303.09        10.52 o                         
  -7  15   4        187.19        159.69         8.93 o                         
  -6  15   4        192.53        188.20         8.18 o                         
  -5  15   4        401.96        390.22        12.91 o                         
  -4  15   4        163.53        151.06         7.37 o                         
  -3  15   4        414.94        470.93        14.25 o                         
  -2  15   4         21.67         44.14         3.47 o                         
  -1  15   4         96.81        129.15         5.60 o                         
   0  15   4        153.14        163.83         6.72 o                         
   1  15   4        563.26        595.33        16.11 o                         
   2  15   4         32.45         27.78         7.77 o                         
   3  15   4         86.46         76.16         4.84 o                         
   4  15   4          0.00          2.19         2.28 o                         
   5  15   4        111.21        107.56         5.33 o                         
   6  15   4         47.71         43.69         3.47 o                         
   7  15   4        421.34        485.52        14.49 o                         
   8  15   4        312.21        294.66         9.62 o                         
   9  15   4          0.10          3.01         2.33 o                         
  10  15   4          0.41         -1.81         6.67 o                         
  11  15   4        111.66        121.00         6.31 o                         
  12  15   4          1.19          6.31         2.73 o                         
  13  15   4        237.27        228.51         9.61 o                         
 -12  16   4       1533.80       1359.07        34.56 o                         
 -11  16   4         10.85          5.11         3.40 o                         
 -10  16   4        853.53        865.98        24.55 o                         
  -9  16   4          4.06          3.79         3.25 o                         
  -8  16   4       4096.37       4266.62       100.83 o                         
  -7  16   4         35.24         41.49         4.82 o                         
  -6  16   4       2186.63       2315.01        55.80 o                         
  -5  16   4        150.77        151.00         7.22 o                         
  -4  16   4        930.66        999.26        28.27 o                         
  -3  16   4         82.42         72.10         4.91 o                         
  -2  16   4         22.61         42.87         5.64 o                         
  -1  16   4         79.47         86.18         6.17 o                         
   0  16   4       3165.29       3472.86        79.78 o                         
   1  16   4        226.78        251.97         9.11 o                         
   2  16   4        746.88        780.25        28.71 o                         
   3  16   4        251.12        272.64         9.94 o                         
   4  16   4       3403.00       3624.67        84.58 o                         
   5  16   4        156.48        125.35         6.39 o                         
   6  16   4       5017.05       5230.24       127.68 o                         
   7  16   4        247.80        259.72         9.17 o                         
   8  16   4       2304.42       2148.09        60.01 o                         
   9  16   4          0.40          3.70         2.20 o                         
  10  16   4        270.77        238.28         9.83 o                         
  11  16   4          9.35          9.50         2.60 o                         
  12  16   4        376.30        317.50        10.50 o                         
 -11  17   4         62.67         45.28         6.66 o                         
 -10  17   4          0.39         -2.16         4.97 o                         
  -9  17   4        170.12        227.18         9.78 o                         
  -8  17   4         52.92         55.18         5.33 o                         
  -7  17   4        526.39        539.73        17.90 o                         
  -6  17   4         54.07         59.45         4.89 o                         
  -5  17   4          7.45          5.83         3.35 o                         
  -4  17   4          0.12         -2.14         7.10 o                         
  -3  17   4          1.98          2.15         4.41 o                         
  -2  17   4        222.48        248.64         8.41 o                         
  -1  17   4        487.72        466.52        14.81 o                         
   0  17   4        106.21        126.59         6.11 o                         
   1  17   4        387.08        422.57        15.15 o                         
   2  17   4        382.82        421.65        13.66 o                         
   3  17   4          4.28         -2.23         8.31 o                         
   4  17   4        179.03        185.07         9.38 o                         
   5  17   4        656.72        644.23        19.36 o                         
   6  17   4       1816.57       1853.41        48.67 o                         
   7  17   4         61.57         45.09         3.56 o                         
   8  17   4         87.14         82.07         5.09 o                         
   9  17   4        180.65        156.30         6.36 o                         
  10  17   4        365.44        316.74        29.56 o                         
  11  17   4        181.72        177.39        11.80 o                         
  -9  18   4        101.55         81.65         5.65 o                         
  -8  18   4       3523.00       3377.43       126.73 o                         
  -7  18   4        538.94        533.93        16.61 o                         
  -6  18   4       2096.39       1959.34        50.24 o                         
  -5  18   4         49.20         46.30         3.72 o                         
  -4  18   4       3264.89       3332.86        77.06 o                         
  -3  18   4          0.06          1.59         2.54 o                         
  -2  18   4       2244.33       2135.21        56.92 o                         
  -1  18   4         17.03         13.63         3.59 o                         
   0  18   4       7607.02       7802.94       179.94 o                         
   1  18   4        801.94        807.56        22.50 o                         
   2  18   4       1019.20        992.92        31.50 o                         
   3  18   4          0.26          4.57         4.28 o                         
   4  18   4       3696.06       3976.66        92.36 o                         
   5  18   4        232.41        274.36         9.79 o                         
   6  18   4       1563.26       1442.16        35.35 o                         
   7  18   4          1.56          4.44         2.05 o                         
   8  18   4       5736.21       5799.12       232.07 o                         
   9  18   4          4.14          6.98         5.99 o                         
  -7  19   4        275.75        227.78        48.71 o                         
  -6  19   4          7.29          6.92         1.97 o                         
  -5  19   4          6.98         10.41         2.24 o                         
  -4  19   4        123.50        114.48         6.89 o                         
  -3  19   4         28.96         19.54         3.64 o                         
  -2  19   4        363.10        342.13        11.29 o                         
  -1  19   4        138.22        135.70         8.13 o                         
   0  19   4          2.22          4.49         2.16 o                         
   1  19   4        114.40         93.61         6.00 o                         
   2  19   4        343.79        358.67        13.25 o                         
   3  19   4        154.75        187.41         7.92 o                         
   4  19   4        151.09        144.59         6.71 o                         
   5  19   4         40.82         49.32         5.31 o                         
   6  19   4        532.21        538.75        15.98 o                         
   7  19   4        138.26        110.47        21.11 o                         
  -4  20   4       2303.11       2080.17        51.69 o                         
  -3  20   4        192.46        188.57        13.07 o                         
  -2  20   4         37.36         32.89        10.14 o                         
  -1  20   4         34.28         44.19         5.08 o                         
   0  20   4       5905.68       5782.55       414.91 o                         
   1  20   4        171.94        186.21         8.82 o                         
   2  20   4          1.04          1.10         2.54 o                         
   3  20   4         13.20         16.69         2.78 o                         
   4  20   4       2397.15       2404.99        65.80 o                         
 -19   1   5          9.44          9.40         1.86 o                         
 -18   1   5         79.26         63.56         3.82 o                         
 -17   1   5         76.52         69.93         3.85 o                         
 -16   1   5        734.82        800.56        19.55 o                         
 -15   1   5        174.45        145.86         5.03 o                         
 -14   1   5        166.17        235.14         7.09 o                         
 -13   1   5        253.50        243.40         7.91 o                         
 -12   1   5       2556.75       2518.19        61.90 o                         
 -11   1   5        480.57        408.96        14.85 o                         
 -10   1   5        128.26         93.33         6.65 o                         
  -9   1   5         97.44         88.60         5.07 o                         
  -8   1   5       3203.50       2567.52        59.88 o                         
  -7   1   5          3.36         -0.95         7.24 o                         
  -6   1   5       4231.06       4125.25        96.07 o                         
  -5   1   5       4263.69       4116.09        92.67 o                         
  -4   1   5        206.07        550.04        14.07 o                         
  -3   1   5        164.87        225.29         6.67 o                         
  -2   1   5       1411.92       1435.79        34.27 o                         
  -1   1   5          7.94         22.34         2.69 o                         
   0   1   5      18673.85      17475.46       431.14 o                         
   1   1   5        112.66         83.39         4.83 o                         
   2   1   5         80.00         62.84         4.15 o                         
   3   1   5        128.10        194.77         7.36 o                         
   4   1   5       1717.77       1428.26        33.98 o                         
   5   1   5       5939.95       5942.60       132.84 o                         
   6   1   5         10.86         36.87         3.07 o                         
   7   1   5       1137.17       1140.35        29.45 o                         
   8   1   5       3127.48       2276.11        59.27 o                         
   9   1   5         39.89         62.04         5.79 o                         
  10   1   5       1139.52       1217.53        37.31 o                         
  11   1   5         91.57         57.77         8.87 o                         
  12   1   5       2333.14       2269.89        57.02 o                         
  13   1   5          0.26          6.69         1.71 o                         
  14   1   5        308.55        342.76         9.57 o                         
  15   1   5         28.27         26.90         2.47 o                         
  16   1   5        254.48        247.61         7.46 o                         
  17   1   5          0.95          1.52         1.63 o                         
  18   1   5        254.43        256.25         7.36 o                         
  19   1   5          1.58          0.69         1.43 o                         
 -19   2   5          4.01          9.40         1.74 o                         
 -18   2   5        117.71        126.67         5.01 o                         
 -17   2   5        100.21        110.97         4.47 o                         
 -16   2   5        335.54        353.25         9.93 o                         
 -15   2   5         14.92          9.01         1.85 o                         
 -14   2   5          0.57          0.22         1.92 o                         
 -13   2   5        304.55        368.28        10.04 o                         
 -12   2   5       1241.18       1198.83        28.70 o                         
 -11   2   5        613.09        595.06        18.25 o                         
 -10   2   5         68.10         46.57         4.08 o                         
  -9   2   5         10.22          9.89         3.48 o                         
  -8   2   5        293.48        261.31         8.73 o                         
  -7   2   5        635.94        657.82        16.99 o                         
  -6   2   5          8.12          9.27         2.01 o                         
  -5   2   5         47.96         33.89         2.66 o                         
  -4   2   5        191.86        292.65         8.49 o                         
  -3   2   5       4043.30       4214.14        94.38 o                         
  -2   2   5        747.38        779.63        19.32 o                         
  -1   2   5       4642.99       4723.19       109.54 o                         
   0   2   5       1183.95       1128.53        27.67 o                         
   1   2   5       1325.72       1237.79        30.27 o                         
   2   2   5       1779.19       1965.27        45.52 o                         
   3   2   5         91.54         53.08         3.29 o                         
   4   2   5        469.17        480.77        13.50 o                         
   5   2   5          0.01          8.66         2.43 o                         
   6   2   5       1409.88       1574.64        38.11 o                         
   7   2   5        698.43        865.20        24.27 o                         
   8   2   5        761.15        825.55        25.69 o                         
   9   2   5        369.13        380.60        13.20 o                         
  10   2   5        520.96        548.04        18.95 o                         
  11   2   5       2183.13       2372.96        59.04 o                         
  12   2   5         76.40         59.82         4.41 o                         
  13   2   5       2101.66       2368.30        54.13 o                         
  14   2   5       1161.94       1209.02        28.50 o                         
  15   2   5       1850.22       1866.27        44.61 o                         
  16   2   5         13.03         13.32         2.59 o                         
  17   2   5        111.78        120.12         4.88 o                         
  18   2   5        145.38        155.49         5.06 o                         
  19   2   5        103.55        117.97         4.74 o                         
 -19   3   5          4.23          6.55         1.65 o                         
 -18   3   5        146.70        152.71         5.36 o                         
 -17   3   5         11.17         13.29         3.11 o                         
 -16   3   5       1399.38       1483.77        35.12 o                         
 -15   3   5          1.52          1.53         1.63 o                         
 -14   3   5       1080.94       1043.99        25.32 o                         
 -13   3   5        212.50        193.62         6.14 o                         
 -12   3   5       4419.10       4755.32       116.20 o                         
 -11   3   5         74.51         67.90         4.00 o                         
 -10   3   5        364.43        374.68        13.48 o                         
  -9   3   5         12.28         12.31         2.64 o                         
  -8   3   5       8737.47       8335.77       193.30 o                         
  -7   3   5        142.52        155.20         5.89 o                         
  -6   3   5      17346.87      18097.68       407.01 o                         
  -5   3   5        273.39        256.26         7.84 o                         
  -4   3   5       3097.29       3046.49        69.05 o                         
  -3   3   5       3276.96       3362.77        76.00 o                         
  -2   3   5       1996.19       1620.21        37.57 o                         
  -1   3   5        792.35        689.00        17.35 o                         
   0   3   5       5886.16       5251.99       122.88 o                         
   1   3   5        184.83        147.45         5.71 o                         
   2   3   5       4313.78       4039.66        93.11 o                         
   3   3   5        199.82        150.22         5.84 o                         
   4   3   5        360.09        285.87         8.88 o                         
   5   3   5        238.98        260.66         8.81 o                         
   6   3   5      11223.06      11668.65       260.64 o                         
   7   3   5        524.13        552.98        18.43 o                         
   8   3   5       9096.97       8914.54       213.44 o                         
   9   3   5          1.43         13.71         4.25 o                         
  10   3   5        801.40        795.87        30.79 o                         
  11   3   5        261.76        288.62         8.76 o                         
  12   3   5        855.31        911.25        22.06 o                         
  13   3   5         25.54         28.39         2.82 o                         
  14   3   5       1442.92       1502.19        35.56 o                         
  15   3   5        108.84        119.05         4.91 o                         
  16   3   5        106.15        106.00         4.14 o                         
  17   3   5          7.41          6.20         1.74 o                         
  18   3   5         75.86         80.89         3.64 o                         
  19   3   5          3.80          0.64         1.10 o                         
 -19   4   5         74.71         63.60         3.27 o                         
 -18   4   5         74.20         78.86         3.59 o                         
 -17   4   5          0.05          6.25         1.83 o                         
 -16   4   5          0.00          2.48         2.08 o                         
 -15   4   5        406.83        400.14        11.45 o                         
 -14   4   5       1365.49       1413.40        33.71 o                         
 -13   4   5        556.54        612.31        15.94 o                         
 -12   4   5        217.45        194.41         6.44 o                         
 -11   4   5          2.60          8.68         1.98 o                         
 -10   4   5        476.42        465.85        16.60 o                         
  -9   4   5          1.91          1.24         2.54 o                         
  -8   4   5          1.06          6.37         2.56 o                         
  -7   4   5         68.86         62.56         3.50 o                         
  -6   4   5        394.14        355.93        10.38 o                         
  -5   4   5          2.34          5.31         1.97 o                         
  -4   4   5        408.46        438.46        11.81 o                         
  -3   4   5       2916.77       3315.83        75.50 o                         
  -2   4   5        285.81        427.61        11.37 o                         
  -1   4   5        293.63        247.04         7.32 o                         
   0   4   5       1807.42       1800.37        41.98 o                         
   1   4   5        255.64        235.59         7.72 o                         
   2   4   5        472.51        340.96        10.19 o                         
   3   4   5       1174.25       1228.20        29.45 o                         
   4   4   5       1312.82       1318.73        31.70 o                         
   5   4   5       2139.29       2269.98        54.31 o                         
   6   4   5       2226.00       2200.47        56.73 o                         
   7   4   5         68.56        103.06         5.88 o                         
   8   4   5        232.62        201.46         9.03 o                         
   9   4   5        156.06        149.99         7.87 o                         
  10   4   5         15.20         24.41         4.01 o                         
  11   4   5        434.93        495.49        14.09 o                         
  12   4   5        323.39        325.05         8.99 o                         
  13   4   5        656.96        629.08        17.02 o                         
  14   4   5         20.75         21.40         2.16 o                         
  15   4   5          6.02          5.21         1.95 o                         
  16   4   5        341.73        348.40         9.76 o                         
  17   4   5        131.89        136.48         4.95 o                         
  18   4   5         17.75         19.36         2.09 o                         
  19   4   5         39.41         36.55         2.18 o                         
 -19   5   5         73.93         79.67         3.74 o                         
 -18   5   5       1898.75       1714.21        39.91 o                         
 -17   5   5        137.31        133.48         4.67 o                         
 -16   5   5       3925.13       3804.88        87.48 o                         
 -15   5   5         47.97         44.74         3.24 o                         
 -14   5   5      40784.39      40377.27      1019.60 o                         
 -13   5   5        158.71        157.68         5.76 o                         
 -12   5   5      10253.10      10298.67       232.34 o                         
 -11   5   5         77.92         72.22         4.09 o                         
 -10   5   5      12852.56      12587.03       292.35 o                         
  -9   5   5          8.22         15.93         3.42 o                         
  -8   5   5       7759.62       7682.52       177.05 o                         
  -7   5   5         12.23         17.64         2.57 o                         
  -6   5   5      15232.71      15624.22       350.67 o                         
  -5   5   5       1343.39       1288.05        31.31 o                         
  -4   5   5       1127.07       1162.33        27.78 o                         
  -3   5   5        987.90       1092.71        26.39 o                         
  -2   5   5      49335.52      51354.60      1165.28 o                         
  -1   5   5        389.09        397.55        10.98 o                         
   0   5   5      69232.65      75728.02      1754.39 o                         
   1   5   5        608.16        582.60        14.99 o                         
   2   5   5      77071.59      81866.48      1923.75 o                         
   3   5   5         90.22         69.05         3.62 o                         
   4   5   5       6943.72       7993.66       180.76 o                         
   5   5   5       5067.08       5280.82       118.87 o                         
   6   5   5      38798.06      40159.06       943.79 o                         
   7   5   5         11.28         12.30         2.95 o                         
   8   5   5       3871.19       4095.37       105.09 o                         
   9   5   5        194.35        200.37         9.23 o                         
  10   5   5       4063.05       4204.03       113.59 o                         
  11   5   5        399.45        396.71        10.83 o                         
  12   5   5       7315.73       7533.51       179.84 o                         
  13   5   5        119.74        131.60         5.11 o                         
  14   5   5      12692.33      12865.95       291.66 o                         
  15   5   5        189.73        197.20         6.56 o                         
  16   5   5       5985.00       6173.90       139.69 o                         
  17   5   5        161.44        151.01         5.25 o                         
  18   5   5       2794.78       2659.11        71.01 o                         
  19   5   5        120.13        106.97         6.51 o                         
 -19   6   5         74.10         62.40        10.00 o                         
 -18   6   5          0.18          3.58         1.22 o                         
 -17   6   5        421.50        408.86        10.79 o                         
 -16   6   5         36.32         45.20         2.81 o                         
 -15   6   5         36.65         33.12         2.70 o                         
 -14   6   5        198.68        194.23         6.61 o                         
 -13   6   5        608.59        594.77        15.99 o                         
 -12   6   5        333.85        333.40        10.04 o                         
 -11   6   5        117.51        139.61         5.22 o                         
 -10   6   5          0.72          0.85         1.98 o                         
  -9   6   5        693.58        707.90        23.15 o                         
  -8   6   5        147.00        112.68         5.81 o                         
  -7   6   5        649.83        711.34        19.34 o                         
  -6   6   5        121.31        130.99         5.54 o                         
  -5   6   5        535.54        460.54        12.97 o                         
  -4   6   5        559.94        628.23        16.58 o                         
  -3   6   5       2963.41       3222.44        75.50 o                         
  -2   6   5         48.70         67.88         3.60 o                         
  -1   6   5       1385.95       1524.81        39.17 o                         
   0   6   5        219.09        316.74         9.29 o                         
   1   6   5      11155.93      12288.89       273.17 o                         
   2   6   5       8495.94       9316.40       207.80 o                         
   3   6   5        122.70         86.75         4.34 o                         
   4   6   5       1642.68       1877.72        44.20 o                         
   5   6   5          0.41         -5.66         8.22 o                         
   6   6   5       1012.69       1023.93        29.24 o                         
   7   6   5        640.94        687.69        21.48 o                         
   8   6   5        158.12        144.53         7.26 o                         
   9   6   5        146.38        165.63         8.26 o                         
  10   6   5         74.71         68.68         3.14 o                         
  11   6   5          5.63         10.85         1.59 o                         
  12   6   5        320.70        316.04         9.09 o                         
  13   6   5        952.37       1043.01        24.84 o                         
  14   6   5        496.36        546.01        13.93 o                         
  15   6   5       1869.22       1926.02        45.69 o                         
  16   6   5        284.56        268.26         8.26 o                         
  17   6   5        817.92        785.96        20.56 o                         
  18   6   5         30.57         22.46         2.22 o                         
 -18   7   5        417.93        385.42        11.69 o                         
 -17   7   5         35.20         38.11         2.43 o                         
 -16   7   5        732.76        787.94        19.34 o                         
 -15   7   5         29.85         22.43         2.40 o                         
 -14   7   5       1044.80       1111.77        27.02 o                         
 -13   7   5        267.77        261.44         8.62 o                         
 -12   7   5        406.43        475.76        13.29 o                         
 -11   7   5          0.05          0.43         1.64 o                         
 -10   7   5        658.31        707.07        18.95 o                         
  -9   7   5         46.90         42.29         3.13 o                         
  -8   7   5       9861.54       9533.66       220.22 o                         
  -7   7   5        209.54        192.99         7.96 o                         
  -6   7   5       8084.28       8001.84       181.30 o                         
  -5   7   5        921.89        930.17        23.89 o                         
  -4   7   5       5412.53       5556.04       135.17 o                         
  -3   7   5       3149.52       3473.70        79.49 o                         
  -2   7   5       4146.86       3919.20        91.86 o                         
  -1   7   5        129.21        129.12         4.76 o                         
   0   7   5       8213.57       8228.36       186.27 o                         
   1   7   5       4048.75       4192.45        95.22 o                         
   2   7   5       1422.46       1211.27        35.12 o                         
   3   7   5         75.13         72.43         4.25 o                         
   4   7   5        134.26         79.84         8.38 o                         
   5   7   5        415.36        370.75        11.59 o                         
   6   7   5       7826.26       7353.23       184.88 o                         
   7   7   5        353.99        371.81        13.73 o                         
   8   7   5      10083.84      10063.81       244.82 o                         
   9   7   5       1139.76       1213.08        30.52 o                         
  10   7   5        817.41        804.30        19.69 o                         
  11   7   5        290.72        288.25         8.06 o                         
  12   7   5       4353.72       4778.48       110.36 o                         
  13   7   5        392.98        411.73        10.98 o                         
  14   7   5       1114.21       1214.17        29.03 o                         
  15   7   5         63.48         56.47         3.39 o                         
  16   7   5       2216.71       2376.91        58.72 o                         
  17   7   5        357.29        373.79        11.41 o                         
  18   7   5         35.36         34.11         2.67 o                         
 -18   8   5        290.48        298.21        10.02 o                         
 -17   8   5        140.13        134.04         4.74 o                         
 -16   8   5          0.02         -0.33         5.59 o                         
 -15   8   5        382.99        421.35        11.45 o                         
 -14   8   5         93.82         85.10         3.95 o                         
 -13   8   5        172.53        169.89         6.22 o                         
 -12   8   5          9.14          3.19         2.11 o                         
 -11   8   5        186.28        182.55         6.54 o                         
 -10   8   5          2.94         13.74         1.88 o                         
  -9   8   5       2708.09       2793.62        64.44 o                         
  -8   8   5          5.28         11.92         2.82 o                         
  -7   8   5        381.72        327.18        11.30 o                         
  -6   8   5         63.01         72.70         4.90 o                         
  -5   8   5         96.73        123.07         6.34 o                         
  -4   8   5        524.68        592.68        16.80 o                         
  -3   8   5       3214.78       3659.74        84.07 o                         
  -2   8   5          1.54          2.87         3.14 o                         
  -1   8   5        151.75        111.86         4.91 o                         
   0   8   5         12.40         18.08         2.42 o                         
   1   8   5       2370.45       2536.51        60.17 o                         
   2   8   5       1508.56       1570.21        38.58 o                         
   3   8   5        917.74       1076.41        27.05 o                         
   4   8   5        220.93        256.84         9.06 o                         
   5   8   5       1194.48       1262.06        32.92 o                         
   6   8   5        484.26        522.45        15.44 o                         
   7   8   5         84.59         98.87         5.55 o                         
   8   8   5          6.81          2.37         2.89 o                         
   9   8   5          1.32          2.27         3.47 o                         
  10   8   5        429.95        439.39        12.59 o                         
  11   8   5        275.44        312.36         8.65 o                         
  12   8   5        103.20        103.41         4.24 o                         
  13   8   5         61.11         72.82         3.48 o                         
  14   8   5         10.56          8.95         2.10 o                         
  15   8   5        176.74        185.99         6.67 o                         
  16   8   5        493.25        489.23        14.69 o                         
  17   8   5         25.07         26.69         2.52 o                         
  18   8   5         79.76         73.11         7.94 o                         
 -17   9   5          6.22         11.86         1.39 o                         
 -16   9   5        704.96        814.12        20.20 o                         
 -15   9   5        179.50        182.15         6.25 o                         
 -14   9   5        206.95        245.81         7.67 o                         
 -13   9   5         41.31         45.24         3.12 o                         
 -12   9   5       1409.02       1488.86        38.41 o                         
 -11   9   5         45.69         43.32         2.83 o                         
 -10   9   5         91.35         93.91         7.95 o                         
  -9   9   5       1656.58       1650.43        38.79 o                         
  -8   9   5      30116.52      30290.81       703.81 o                         
  -7   9   5          5.70          8.60         2.46 o                         
  -6   9   5      10383.70      11108.62       289.65 o                         
  -5   9   5         23.36         24.89         3.81 o                         
  -4   9   5      18000.45      18486.35       425.12 o                         
  -3   9   5         70.12         34.74         3.60 o                         
  -2   9   5        489.29        495.43        14.04 o                         
  -1   9   5       1138.85       1007.69        25.48 o                         
   0   9   5      11761.01      11537.53       263.44 o                         
   1   9   5        386.53        283.94        10.41 o                         
   2   9   5        536.08        587.96        17.10 o                         
   3   9   5        119.77        109.63         6.00 o                         
   4   9   5       5329.70       5182.51       134.73 o                         
   5   9   5       1943.33       2005.82        49.18 o                         
   6   9   5      11268.32      11640.26       282.87 o                         
   7   9   5        204.97        193.87         7.62 o                         
   8   9   5      10030.39      10024.52       229.40 o                         
   9   9   5         20.58         31.97         2.74 o                         
  10   9   5       1054.85       1137.67        27.20 o                         
  11   9   5        118.26        117.17         5.12 o                         
  12   9   5       2146.28       2303.23        54.81 o                         
  13   9   5         52.77         54.90         3.21 o                         
  14   9   5        678.20        722.11        18.30 o                         
  15   9   5        122.05        108.04         4.36 o                         
  16   9   5        463.47        516.55        13.99 o                         
  17   9   5         27.68         15.10         1.74 o                         
 -17  10   5        253.14        240.04        13.31 o                         
 -16  10   5          0.06          0.29         1.77 o                         
 -15  10   5          4.52         -0.56         4.88 o                         
 -14  10   5        178.35        201.47         6.82 o                         
 -13  10   5        768.58        747.91        19.62 o                         
 -12  10   5        112.10        101.22         4.56 o                         
 -11  10   5         18.84         26.67         2.64 o                         
 -10  10   5         32.49         25.21         2.62 o                         
  -9  10   5        413.67        385.23        13.77 o                         
  -8  10   5        348.19        329.86         9.51 o                         
  -7  10   5       3974.16       4065.55        99.08 o                         
  -6  10   5          7.12         12.49         1.99 o                         
  -5  10   5         25.80         16.70         3.44 o                         
  -4  10   5        505.95        574.25        17.58 o                         
  -3  10   5         79.19         94.07         8.64 o                         
  -2  10   5        160.28        174.74         7.92 o                         
  -1  10   5        463.20        474.77        14.57 o                         
   0  10   5       1179.08       1165.33        29.63 o                         
   1  10   5        329.95        335.58        11.51 o                         
   2  10   5       1799.30       1764.48        43.71 o                         
   3  10   5        282.06        321.00        13.16 o                         
   4  10   5        274.99        268.57        10.50 o                         
   5  10   5       1715.25       1755.56        45.50 o                         
   6  10   5         40.87         44.69         2.83 o                         
   7  10   5        558.45        593.85        15.21 o                         
   8  10   5        134.86        177.05         6.07 o                         
   9  10   5        170.79        156.45         6.07 o                         
  10  10   5        156.53        154.41         5.72 o                         
  11  10   5         14.39          3.56         2.85 o                         
  12  10   5          0.00         -0.78         6.90 o                         
  13  10   5         45.39         36.96         3.68 o                         
  14  10   5        931.82        937.25        24.49 o                         
  15  10   5          0.77          4.98         1.69 o                         
  16  10   5          2.13          3.92         1.73 o                         
  17  10   5        364.31        336.21        11.99 o                         
 -16  11   5       1131.28        983.31        24.61 o                         
 -15  11   5          7.01          3.96         2.06 o                         
 -14  11   5        144.46        170.64         6.39 o                         
 -13  11   5        136.89        135.37         5.29 o                         
 -12  11   5       2577.49       2671.26        72.61 o                         
 -11  11   5         14.83         15.24         2.36 o                         
 -10  11   5       2536.73       2525.64        58.70 o                         
  -9  11   5         21.07         27.36         4.29 o                         
  -8  11   5        117.26        117.76         8.47 o                         
  -7  11   5       1097.30       1033.76        28.45 o                         
  -6  11   5         79.54         87.82         4.42 o                         
  -5  11   5        127.82        126.17         4.89 o                         
  -4  11   5       1772.20       1731.49        41.39 o                         
  -3  11   5        256.05        260.62         8.28 o                         
  -2  11   5         38.54         31.98         5.77 o                         
  -1  11   5         51.09         47.46         5.23 o                         
   0  11   5      10086.22       9734.71       225.33 o                         
   1  11   5          7.44         19.08         4.98 o                         
   2  11   5         24.91         38.52         5.24 o                         
   3  11   5        552.23        553.25        17.46 o                         
   4  11   5        172.29        186.79         5.98 o                         
   5  11   5         58.55         54.04         2.89 o                         
   6  11   5       3189.26       3139.31        73.48 o                         
   7  11   5        222.18        213.93         6.72 o                         
   8  11   5        610.68        612.12        15.68 o                         
   9  11   5        238.24        236.07         7.64 o                         
  10  11   5       3885.24       4098.99        94.27 o                         
  11  11   5          0.80         -2.57         6.26 o                         
  12  11   5       3406.82       3678.94        84.63 o                         
  13  11   5        161.09        160.48         6.47 o                         
  14  11   5        184.14        187.26         7.06 o                         
  15  11   5         64.59         67.81         3.81 o                         
  16  11   5       1589.00       1571.25        63.97 o                         
 -16  12   5          2.47          1.67         5.08 o                         
 -15  12   5        129.44        131.19         5.54 o                         
 -14  12   5        130.74        121.93         5.32 o                         
 -13  12   5        457.79        478.18        13.54 o                         
 -12  12   5          3.15          3.04         2.43 o                         
 -11  12   5        522.19        534.86        16.27 o                         
 -10  12   5       1337.33       1333.50        33.01 o                         
  -9  12   5         86.13         49.70         4.49 o                         
  -8  12   5         30.69         33.50         3.73 o                         
  -7  12   5        103.10        107.41         6.96 o                         
  -6  12   5        622.13        582.80        16.49 o                         
  -5  12   5       3788.29       3683.12        85.42 o                         
  -4  12   5         28.76         34.69         3.36 o                         
  -3  12   5         27.37         25.22         3.05 o                         
  -2  12   5         78.66         83.14         4.43 o                         
  -1  12   5        674.56        674.08        17.09 o                         
   0  12   5        598.15        573.19        14.95 o                         
   1  12   5        553.06        470.81        12.65 o                         
   2  12   5         86.50         74.85         4.86 o                         
   3  12   5        581.33        616.05        17.86 o                         
   4  12   5         33.46         36.70         2.61 o                         
   5  12   5        106.30        103.36         4.21 o                         
   6  12   5        196.05        192.77         6.24 o                         
   7  12   5        166.11        141.87         5.67 o                         
   8  12   5         66.58         76.79         4.14 o                         
   9  12   5       1003.26       1091.10        27.52 o                         
  10  12   5        924.22        919.29        24.47 o                         
  11  12   5          0.02         -1.54        12.62 o                         
  12  12   5        247.04        266.23         9.64 o                         
  13  12   5        460.48        458.08        13.90 o                         
  14  12   5        100.20        107.64         5.02 o                         
  15  12   5         59.40         58.75         3.48 o                         
 -15  13   5         62.19         75.87         4.48 o                         
 -14  13   5        673.88        612.43        16.31 o                         
 -13  13   5         13.12         10.84         2.38 o                         
 -12  13   5       1893.81       1863.79        45.03 o                         
 -11  13   5          0.07          0.19         4.89 o                         
 -10  13   5         53.84         65.32         5.80 o                         
  -9  13   5        168.52        166.66         6.83 o                         
  -8  13   5       1446.67       1491.26        36.21 o                         
  -7  13   5         23.56         22.61         4.59 o                         
  -6  13   5       2444.16       2478.98        62.41 o                         
  -5  13   5         75.09         68.82         4.36 o                         
  -4  13   5        779.06        786.44        20.36 o                         
  -3  13   5        424.16        405.84        11.86 o                         
  -2  13   5        599.66        607.83        18.31 o                         
  -1  13   5       1297.94       1246.14        30.55 o                         
   0  13   5       4427.63       4612.77       104.73 o                         
   1  13   5       1545.96       1412.14        35.35 o                         
   2  13   5        901.23        865.97        23.87 o                         
   3  13   5          2.83         -2.28         5.57 o                         
   4  13   5       1232.26       1237.59        30.46 o                         
   5  13   5        186.68        194.74         7.68 o                         
   6  13   5       1836.67       1788.76        42.79 o                         
   7  13   5         51.11         41.64         6.09 o                         
   8  13   5       2740.19       2662.17        62.45 o                         
   9  13   5          1.61          2.83         2.82 o                         
  10  13   5        399.47        387.71        13.31 o                         
  11  13   5         16.72         18.24         3.66 o                         
  12  13   5        493.94        534.82        16.45 o                         
  13  13   5          0.58          4.75         2.57 o                         
  14  13   5       1065.62       1022.92        26.04 o                         
  15  13   5         23.30         27.23         5.07 o                         
 -14  14   5        288.80        277.20        13.93 o                         
 -13  14   5        185.67        180.22         6.76 o                         
 -12  14   5         40.52         40.49         4.33 o                         
 -11  14   5        406.96        380.90        13.60 o                         
 -10  14   5          1.40          2.45         4.47 o                         
  -9  14   5         20.56         12.88         3.31 o                         
  -8  14   5         28.64         14.73         4.58 o                         
  -7  14   5        156.89        141.84         8.59 o                         
  -6  14   5          3.76          0.87         2.60 o                         
  -5  14   5        933.63        918.65        24.42 o                         
  -4  14   5        157.20        151.41         7.10 o                         
  -3  14   5         19.49         26.71         3.21 o                         
  -2  14   5        445.21        454.03        12.80 o                         
  -1  14   5        527.81        517.95        14.46 o                         
   0  14   5       1124.11       1036.63        26.26 o                         
   1  14   5        542.28        533.38        14.30 o                         
   2  14   5         13.06          8.70         2.19 o                         
   3  14   5         44.44         49.99         3.61 o                         
   4  14   5        264.59        271.33         9.33 o                         
   5  14   5        140.26        117.16         6.05 o                         
   6  14   5        317.77        328.13        10.33 o                         
   7  14   5        472.25        462.07        13.54 o                         
   8  14   5        118.07        136.20         7.11 o                         
   9  14   5         10.12         10.55         2.52 o                         
  10  14   5         17.25         16.20         2.82 o                         
  11  14   5          0.96          7.85         3.19 o                         
  12  14   5        408.04        421.43        13.36 o                         
  13  14   5         26.58         25.54         2.86 o                         
  14  14   5        294.63        277.31        11.96 o                         
 -13  15   5         42.13         27.17         3.23 o                         
 -12  15   5       1826.92       1646.19        41.08 o                         
 -11  15   5          0.94          5.16         2.64 o                         
 -10  15   5       1634.67       1540.10        46.33 o                         
  -9  15   5        210.71        212.96         8.41 o                         
  -8  15   5       5235.77       5143.96       144.30 o                         
  -7  15   5          7.34         10.87         3.48 o                         
  -6  15   5       3661.61       3684.92        85.49 o                         
  -5  15   5        212.62        204.80         8.00 o                         
  -4  15   5         11.79         27.23         4.21 o                         
  -3  15   5        300.94        310.77         9.83 o                         
  -2  15   5       1375.65       1521.66        36.51 o                         
  -1  15   5         22.37         15.11         4.85 o                         
   0  15   5       3500.61       3745.31        85.72 o                         
   1  15   5       1306.56       1301.78        31.73 o                         
   2  15   5       1207.40       1275.22        30.99 o                         
   3  15   5        102.88        123.21         7.37 o                         
   4  15   5       3177.79       3317.19        76.70 o                         
   5  15   5         68.50         55.23         4.02 o                         
   6  15   5       6302.55       6380.14       154.04 o                         
   7  15   5          2.38          9.42         2.84 o                         
   8  15   5       6840.91       6874.88       163.51 o                         
   9  15   5         98.01        104.36         5.02 o                         
  10  15   5        209.31        183.33         7.29 o                         
  11  15   5         33.81         33.04         4.84 o                         
  12  15   5        689.17        625.93        19.03 o                         
  13  15   5        135.48        100.19         6.76 o                         
 -12  16   5         68.59         64.27         4.61 o                         
 -11  16   5        141.18        148.54         8.17 o                         
 -10  16   5          1.41          0.73         2.45 o                         
  -9  16   5         32.46         24.66         3.90 o                         
  -8  16   5         28.03         23.79         3.49 o                         
  -7  16   5        125.46        120.71         8.16 o                         
  -6  16   5          0.61          5.33         3.72 o                         
  -5  16   5        114.20        105.93         5.48 o                         
  -4  16   5          0.09          0.92         2.66 o                         
  -3  16   5         60.42         55.51         4.22 o                         
  -2  16   5        817.04        843.31        21.58 o                         
  -1  16   5         81.14         68.11         4.65 o                         
   0  16   5        495.85        409.97        11.86 o                         
   1  16   5        296.13        272.99         9.09 o                         
   2  16   5        165.43        185.37         8.08 o                         
   3  16   5          5.67         -3.65        10.15 o                         
   4  16   5          3.81         -6.50         8.55 o                         
   5  16   5        328.50        306.82        10.18 o                         
   6  16   5        719.25        754.06        19.89 o                         
   7  16   5        126.45         98.75         4.86 o                         
   8  16   5         16.33          3.88         2.29 o                         
   9  16   5        251.91        245.32         9.45 o                         
  10  16   5         17.88         20.42         2.92 o                         
  11  16   5          2.49         -0.97         4.78 o                         
  12  16   5        951.23        793.46       128.01 o                         
 -10  17   5        733.84        736.94        20.01 o                         
  -9  17   5        339.58        311.47        12.61 o                         
  -8  17   5       3010.27       2891.47        70.55 o                         
  -7  17   5        320.17        328.28        11.62 o                         
  -6  17   5       2914.76       2974.43        74.54 o                         
  -5  17   5         88.43         93.87         5.94 o                         
  -4  17   5       3755.61       3804.95        90.61 o                         
  -3  17   5         12.85          9.95         2.87 o                         
  -2  17   5       2780.54       2837.11        66.26 o                         
  -1  17   5          0.77          9.33         2.79 o                         
   0  17   5       9372.62       9480.75       224.56 o                         
   1  17   5        601.10        577.23        17.02 o                         
   2  17   5       1657.90       1639.25        45.28 o                         
   3  17   5         53.90         54.17         4.60 o                         
   4  17   5       1933.29       2106.57        52.26 o                         
   5  17   5         90.08         97.31         6.09 o                         
   6  17   5       1166.72       1158.91        29.64 o                         
   7  17   5         44.58         53.10         4.00 o                         
   8  17   5       4774.30       5081.16       121.98 o                         
   9  17   5        218.26        193.69        10.28 o                         
  10  17   5        754.53        698.54        21.68 o                         
  -9  18   5        472.39        357.43       123.38 o                         
  -8  18   5          4.55          6.72         1.85 o                         
  -7  18   5        540.91        506.42        15.37 o                         
  -6  18   5         67.67         53.39         3.45 o                         
  -5  18   5        137.08        100.78         4.82 o                         
  -4  18   5         23.01         16.94         2.46 o                         
  -3  18   5        770.98        797.76        23.63 o                         
  -2  18   5         11.89         11.78         2.18 o                         
  -1  18   5        249.36        258.01         9.70 o                         
   0  18   5        361.20        344.12        11.65 o                         
   1  18   5         81.70         79.85        10.14 o                         
   2  18   5        139.18        166.17         7.39 o                         
   3  18   5        431.62        410.62        13.52 o                         
   4  18   5          5.15         -0.24         6.67 o                         
   5  18   5         60.89         75.81         4.64 o                         
   6  18   5          1.97          7.13         2.37 o                         
   7  18   5         60.58         45.68         3.67 o                         
   8  18   5          1.47         -1.00         3.46 o                         
  -6  19   5        850.51        744.87        21.93 o                         
  -5  19   5          2.93          4.31         2.93 o                         
  -4  19   5       3375.36       3524.46        81.13 o                         
  -3  19   5         42.41         37.08         3.71 o                         
  -2  19   5        384.89        298.60        13.67 o                         
  -1  19   5        704.43        731.71        31.29 o                         
   0  19   5       6809.90       7045.84       275.40 o                         
   1  19   5         18.49         15.47         5.92 o                         
   2  19   5        620.66        520.29        23.04 o                         
   3  19   5         15.63         20.60         3.26 o                         
   4  19   5       4528.19       4868.49       111.69 o                         
   5  19   5          3.21          4.18         1.89 o                         
   6  19   5       2527.04       2356.41        85.00 o                         
  -2  20   5         39.23         19.59         4.86 o                         
  -1  20   5        153.93        124.13         7.75 o                         
   0  20   5        193.81        192.04        14.65 o                         
   1  20   5         36.28         24.58         5.47 o                         
   2  20   5          4.55          0.72         2.15 o                         
 -19   0   6        251.85        289.67        11.53 o                         
 -18   0   6       1132.29       1303.68        35.31 o                         
 -17   0   6        111.28        105.47         8.61 o                         
 -16   0   6       1593.48       1656.70        40.91 o                         
 -15   0   6        252.24        220.66         9.00 o                         
 -14   0   6        632.13        688.86        19.08 o                         
 -13   0   6        280.70        256.68         8.66 o                         
 -12   0   6       6630.27       6711.96       168.98 o                         
 -11   0   6        539.14        516.73        23.61 o                         
 -10   0   6       5270.98       5480.84       134.86 o                         
  -9   0   6        332.78        315.04        13.11 o                         
  -8   0   6       2781.94       1627.91        45.72 o                         
  -7   0   6        192.32        237.49         9.98 o                         
  -6   0   6       3034.08       3673.96        84.77 o                         
  -5   0   6       3559.78       3574.91        81.12 o                         
  -4   0   6        665.78        358.78        11.45 o                         
  -3   0   6       3447.47       3522.46        83.06 o                         
  -2   0   6       2129.79       2169.25        50.93 o                         
  -1   0   6         11.83         27.30         5.41 o                         
   0   0   6      18283.02      17469.29       534.91 o                         
   1   0   6        326.66        301.04        18.34 o                         
   2   0   6        236.18        219.69        11.50 o                         
   3   0   6        154.21        161.83         9.86 o                         
   4   0   6       1555.99       1258.00        35.07 o                         
   5   0   6      11045.99      11878.49       260.89 o                         
   6   0   6        167.07        302.27        18.41 o                         
   7   0   6        959.73        924.42        29.32 o                         
   8   0   6       9924.25       8743.45       216.47 o                         
   9   0   6        159.95        148.70        10.11 o                         
  10   0   6      10880.34      11199.25       278.95 o                         
  11   0   6        541.81        577.28        17.40 o                         
  12   0   6       6433.37       6165.86       143.36 o                         
  13   0   6         37.64         42.15         5.14 o                         
  14   0   6          9.61         29.54         4.75 o                         
  15   0   6         21.93         33.17         3.98 o                         
  16   0   6       5629.75       5957.63       135.12 o                         
  17   0   6         37.34         37.80         3.21 o                         
  18   0   6        863.75        964.69        24.35 o                         
  19   0   6         21.22         26.88         3.09 o                         
 -19   1   6          8.02         15.37         1.90 o                         
 -18   1   6        149.19        159.22         5.90 o                         
 -17   1   6         21.80         34.24         2.91 o                         
 -16   1   6         77.66         83.03         3.99 o                         
 -15   1   6         23.56         17.06         2.65 o                         
 -14   1   6         20.29         19.65         1.79 o                         
 -13   1   6          3.57          7.34         2.22 o                         
 -12   1   6        387.40        383.20        10.07 o                         
 -11   1   6        506.93        519.50        13.26 o                         
 -10   1   6          5.04          4.52         4.56 o                         
  -9   1   6        393.76        414.49        12.74 o                         
  -8   1   6        306.84        312.54        10.45 o                         
  -7   1   6        100.17        124.90         5.91 o                         
  -6   1   6        524.14        735.99        18.80 o                         
  -5   1   6        342.16        383.21        10.78 o                         
  -4   1   6        308.84        389.16        11.07 o                         
  -3   1   6       1653.96       1688.96        38.96 o                         
  -2   1   6       3529.22       3754.56        85.19 o                         
  -1   1   6         57.60         79.61         4.20 o                         
   0   1   6        136.20        171.11         7.12 o                         
   1   1   6       1682.58       1572.49        38.13 o                         
   2   1   6        380.66        356.90        12.01 o                         
   3   1   6        450.27        404.31        13.21 o                         
   4   1   6       3310.01       3456.34        81.72 o                         
   5   1   6       3293.50       3322.64        76.15 o                         
   6   1   6       4407.53       4903.32       112.62 o                         
   7   1   6       2006.05       2112.05        51.06 o                         
   8   1   6         21.58         29.22         6.54 o                         
   9   1   6        539.02        530.95        17.58 o                         
  10   1   6         45.09         29.58         4.57 o                         
  11   1   6          5.82         10.42         1.86 o                         
  12   1   6         54.87         51.04         4.21 o                         
  13   1   6         17.37          9.73         1.91 o                         
  14   1   6        119.06        119.33         5.97 o                         
  15   1   6        181.92        174.33         5.54 o                         
  16   1   6         26.35         22.56         2.09 o                         
  17   1   6          0.39          0.88         1.60 o                         
  18   1   6         55.38         57.52         2.89 o                         
  19   1   6         31.79         40.93         2.62 o                         
 -19   2   6          0.56         -0.85         6.07 o                         
 -18   2   6        268.89        260.26         8.63 o                         
 -17   2   6         14.17         24.11         2.30 o                         
 -16   2   6        705.21        770.19        19.14 o                         
 -15   2   6        170.53        181.74         6.18 o                         
 -14   2   6        294.73        325.75        10.73 o                         
 -13   2   6          9.46          9.29         1.54 o                         
 -12   2   6        684.08        669.57        16.88 o                         
 -11   2   6        222.15        204.76         6.27 o                         
 -10   2   6       2004.59       1854.45        46.46 o                         
  -9   2   6         36.26         66.45         4.77 o                         
  -8   2   6      15678.73      15158.31       343.52 o                         
  -7   2   6         42.29         46.22         3.44 o                         
  -6   2   6      12119.94      12619.48       296.70 o                         
  -5   2   6         51.01         83.31         3.92 o                         
  -4   2   6       3089.01       2971.46        69.80 o                         
  -3   2   6       2422.09       2426.40        55.43 o                         
  -2   2   6       8406.99       8769.58       194.73 o                         
  -1   2   6       1381.59       1507.98        35.75 o                         
   0   2   6       9388.00       8151.16       180.51 o                         
   1   2   6       1600.91       1707.08        41.04 o                         
   2   2   6        142.87        119.37         7.29 o                         
   3   2   6       3165.27       3279.37        76.32 o                         
   4   2   6        222.27        109.69         6.57 o                         
   5   2   6       1251.17       1237.13        31.42 o                         
   6   2   6      13498.33      15215.13       388.63 o                         
   7   2   6          6.56          7.41         3.76 o                         
   8   2   6      12091.17      11642.77       311.05 o                         
   9   2   6        195.06        192.10        11.12 o                         
  10   2   6        163.60        261.80        20.68 o                         
  11   2   6        378.44        403.17        13.15 o                         
  12   2   6       6018.12       6279.41       142.41 o                         
  13   2   6          0.48          0.71         1.50 o                         
  14   2   6       2101.54       2184.54        53.68 o                         
  15   2   6          2.29         -1.10         5.92 o                         
  16   2   6       1012.42       1006.69        24.36 o                         
  17   2   6         12.36         11.58         2.99 o                         
  18   2   6        100.42        109.23         4.08 o                         
  19   2   6        128.16        124.41         4.94 o                         
 -19   3   6         35.65         40.05         2.55 o                         
 -18   3   6          3.02          3.33         2.08 o                         
 -17   3   6         18.56         21.43         2.38 o                         
 -16   3   6        447.44        461.11        12.53 o                         
 -15   3   6       1087.46       1129.19        27.35 o                         
 -14   3   6        538.75        542.80        13.93 o                         
 -13   3   6        229.05        283.42         8.03 o                         
 -12   3   6         12.28          8.58         1.66 o                         
 -11   3   6       1242.46       1259.91        29.61 o                         
 -10   3   6        387.99        372.33        16.90 o                         
  -9   3   6         36.55         40.14         5.51 o                         
  -8   3   6        182.66        172.99         6.72 o                         
  -7   3   6       2349.68       2315.56        57.85 o                         
  -6   3   6         17.72         26.57         2.52 o                         
  -5   3   6       2762.95       2940.35        66.98 o                         
  -4   3   6        194.98        153.60         5.64 o                         
  -3   3   6       1606.31       1426.06        33.95 o                         
  -2   3   6         32.25         26.62         2.65 o                         
  -1   3   6      14971.07      15617.82       348.52 o                         
   0   3   6       4227.24       4290.37        96.47 o                         
   1   3   6       4698.02       4654.45       104.61 o                         
   2   3   6        144.13        131.10         6.07 o                         
   3   3   6        225.85        211.14        12.12 o                         
   4   3   6       1750.24       1651.39        40.95 o                         
   5   3   6       2166.38       2252.51        54.34 o                         
   6   3   6        258.84        238.44        10.57 o                         
   7   3   6       1963.34       2232.62        55.36 o                         
   8   3   6       1067.68       1089.40        31.74 o                         
   9   3   6        197.41        196.84        12.91 o                         
  10   3   6       1002.91       1020.17        33.46 o                         
  11   3   6         26.49         20.64         2.41 o                         
  12   3   6          0.13          1.78         1.62 o                         
  13   3   6        577.38        563.65        14.37 o                         
  14   3   6         34.64         23.57         2.29 o                         
  15   3   6         17.22         23.20         2.49 o                         
  16   3   6         38.34         34.41         2.48 o                         
  17   3   6        122.52        118.38         4.50 o                         
  18   3   6         37.26         46.94         2.72 o                         
  19   3   6        368.26        348.48        12.81 o                         
 -19   4   6         12.27         14.60         2.28 o                         
 -18   4   6       1383.75       1382.41        36.76 o                         
 -17   4   6         53.52         75.82         3.59 o                         
 -16   4   6       1210.06       1036.08        26.04 o                         
 -15   4   6          0.24          5.05         1.96 o                         
 -14   4   6       4068.15       4208.30        95.45 o                         
 -13   4   6         36.30         47.53         3.78 o                         
 -12   4   6         31.32         16.12         2.32 o                         
 -11   4   6       1040.11       1085.23        27.46 o                         
 -10   4   6       3526.38       3632.60        90.66 o                         
  -9   4   6          3.33          9.80         3.85 o                         
  -8   4   6       4335.51       4447.67       114.17 o                         
  -7   4   6        241.15        255.19         8.48 o                         
  -6   4   6      13886.96      14849.16       333.33 o                         
  -5   4   6       1498.53       1635.18        38.33 o                         
  -4   4   6       5160.27       4695.98       105.80 o                         
  -3   4   6         90.82         88.68         4.20 o                         
  -2   4   6       8615.62       8885.98       198.07 o                         
  -1   4   6       5498.34       5652.64       126.30 o                         
   0   4   6      35903.36      36808.34       830.28 o                         
   1   4   6       2257.06       2314.52        54.37 o                         
   2   4   6      10891.22      11458.53       261.11 o                         
   3   4   6        245.03        220.50         8.63 o                         
   4   4   6       6751.96       6802.54       152.72 o                         
   5   4   6      13362.66      14327.17       322.45 o                         
   6   4   6       7575.32       8044.38       186.77 o                         
   7   4   6        341.48        391.48        14.70 o                         
   8   4   6       7578.33       7490.46       174.91 o                         
   9   4   6          4.47         14.93         4.10 o                         
  10   4   6       1202.58       1309.23        35.47 o                         
  11   4   6        301.59        329.77         9.33 o                         
  12   4   6       4050.14       3964.29       103.48 o                         
  13   4   6         19.93         15.82         1.83 o                         
  14   4   6       2151.73       2061.51        47.47 o                         
  15   4   6         21.72         18.68         2.48 o                         
  16   4   6       3026.06       3059.58        69.60 o                         
  17   4   6         26.77         26.40         2.32 o                         
  18   4   6        926.81        864.07        21.14 o                         
  19   4   6        421.29        344.71        11.33 o                         
 -18   5   6         22.50         29.50         2.30 o                         
 -17   5   6          2.28          2.92         1.54 o                         
 -16   5   6        118.06        119.28         4.62 o                         
 -15   5   6         17.52         15.24         2.06 o                         
 -14   5   6        199.08        215.57         6.86 o                         
 -13   5   6        295.10        246.98         7.84 o                         
 -12   5   6       2114.02       2177.66        52.14 o                         
 -11   5   6       1896.79       1835.88        43.33 o                         
 -10   5   6        173.55        192.55         6.71 o                         
  -9   5   6          4.56          0.62         2.87 o                         
  -8   5   6        392.81        336.19        11.17 o                         
  -7   5   6       1067.01       1023.52        26.23 o                         
  -6   5   6         93.71        106.69         4.91 o                         
  -5   5   6       3006.01       2836.80        65.46 o                         
  -4   5   6         60.92         68.21         3.51 o                         
  -3   5   6       2196.57       2264.62        52.23 o                         
  -2   5   6        319.14        339.04         9.79 o                         
  -1   5   6       2177.59       2141.30        49.44 o                         
   0   5   6       1359.91       1584.81        38.76 o                         
   1   5   6       2815.27       3144.03        73.55 o                         
   2   5   6       9400.98      10055.43       223.97 o                         
   3   5   6        865.73       1132.11        28.62 o                         
   4   5   6       3649.06       4189.66        95.49 o                         
   5   5   6       2544.94       2864.29        66.86 o                         
   6   5   6        523.76        602.17        19.52 o                         
   7   5   6       1830.81       1947.22        50.06 o                         
   8   5   6         71.47         52.28         6.04 o                         
   9   5   6          1.33          3.42         3.76 o                         
  10   5   6        316.90        305.67         9.34 o                         
  11   5   6         11.74         16.38         1.69 o                         
  12   5   6        376.93        393.35        10.50 o                         
  13   5   6        241.03        271.20         7.80 o                         
  14   5   6          9.66          8.11         1.75 o                         
  15   5   6         12.89         11.44         2.10 o                         
  16   5   6         65.61         61.61         3.31 o                         
  17   5   6        287.97        323.77         9.69 o                         
  18   5   6         67.63         65.06         3.16 o                         
 -18   6   6         23.68         29.11         2.05 o                         
 -17   6   6          0.16         -1.50         5.00 o                         
 -16   6   6        961.33       1063.16        25.65 o                         
 -15   6   6         32.75         32.19         2.45 o                         
 -14   6   6       7003.97       7449.57       168.86 o                         
 -13   6   6          0.61          3.64         1.93 o                         
 -12   6   6      11756.27      12898.37       292.82 o                         
 -11   6   6        142.10        134.33         5.39 o                         
 -10   6   6      11102.39      11473.21       263.77 o                         
  -9   6   6          4.92          9.25         1.87 o                         
  -8   6   6      13880.19      13509.64       312.36 o                         
  -7   6   6         23.45         33.85         3.13 o                         
  -6   6   6      14069.45      13025.27       294.71 o                         
  -5   6   6         97.75        102.35         4.86 o                         
  -4   6   6       4757.07       4915.84       111.48 o                         
  -3   6   6       4440.78       4885.87       111.25 o                         
  -2   6   6       3921.23       3456.10        78.47 o                         
  -1   6   6        247.48        225.45         7.38 o                         
   0   6   6      24892.44      27024.25       609.05 o                         
   1   6   6        841.88        845.93        21.82 o                         
   2   6   6       9302.93       9774.05       218.46 o                         
   3   6   6         33.05         54.85         3.84 o                         
   4   6   6      25174.40      27180.05       620.67 o                         
   5   6   6       1729.88       1801.26        43.67 o                         
   6   6   6      17881.79      18261.82       424.31 o                         
   7   6   6        107.87         96.32         8.32 o                         
   8   6   6      12264.84      12506.75       296.05 o                         
   9   6   6        381.58        406.70        12.63 o                         
  10   6   6       2230.97       2374.19        58.18 o                         
  11   6   6         60.53         68.05         3.28 o                         
  12   6   6       1653.43       1892.86        43.51 o                         
  13   6   6          4.80          4.06         2.25 o                         
  14   6   6       3233.33       3427.31        77.85 o                         
  15   6   6          9.27         12.10         1.90 o                         
  16   6   6       1085.87       1232.03        30.46 o                         
  17   6   6          2.90          2.58         1.35 o                         
  18   6   6        890.55        971.61        24.07 o                         
 -18   7   6        217.69        228.66         8.04 o                         
 -17   7   6          1.57          0.68         1.38 o                         
 -16   7   6         18.85         18.39         2.49 o                         
 -15   7   6        305.23        275.63         8.06 o                         
 -14   7   6        168.30        191.65         6.36 o                         
 -13   7   6         11.51         16.83         2.54 o                         
 -12   7   6         48.40         68.21         3.58 o                         
 -11   7   6        505.09        493.22        13.64 o                         
 -10   7   6        106.80         98.78         4.08 o                         
  -9   7   6        643.51        637.28        17.37 o                         
  -8   7   6        221.18        171.85         7.56 o                         
  -7   7   6        143.49        118.42         7.17 o                         
  -6   7   6         12.63         11.05         2.40 o                         
  -5   7   6          1.76          6.92         3.25 o                         
  -4   7   6        831.38        834.61        21.79 o                         
  -3   7   6       1376.72       1614.87        38.67 o                         
  -2   7   6       1452.67       1585.77        37.46 o                         
  -1   7   6        839.15        888.59        22.10 o                         
   0   7   6         27.81         22.42         2.53 o                         
   1   7   6        179.16        182.38         6.98 o                         
   2   7   6          1.56          5.68         2.39 o                         
   3   7   6        488.08        632.30        18.11 o                         
   4   7   6        704.01        765.95        21.32 o                         
   5   7   6       2879.36       3001.68        70.42 o                         
   6   7   6        737.94        779.87        22.86 o                         
   7   7   6        306.97        322.72        14.73 o                         
   8   7   6        101.32         97.94         4.74 o                         
   9   7   6         87.34         66.05         3.08 o                         
  10   7   6        121.55        133.13         5.00 o                         
  11   7   6       1178.09       1198.84        28.37 o                         
  12   7   6         57.68         74.13         3.33 o                         
  13   7   6       1318.51       1312.01        31.06 o                         
  14   7   6        407.70        412.49        11.17 o                         
  15   7   6          7.62          6.08         1.92 o                         
  16   7   6          8.96          7.35         2.25 o                         
  17   7   6          8.14          6.95         1.88 o                         
  18   7   6        135.25        134.16         5.94 o                         
 -17   8   6         35.49         46.03         3.04 o                         
 -16   8   6       1168.97       1243.49        34.87 o                         
 -15   8   6        115.11        127.66         4.71 o                         
 -14   8   6       1143.76       1179.84        28.39 o                         
 -13   8   6        293.72        284.98         8.60 o                         
 -12   8   6       4623.08       4948.48       112.63 o                         
 -11   8   6        284.30        274.24         8.76 o                         
 -10   8   6       3007.69       3089.03        74.54 o                         
  -9   8   6        717.93        710.79        18.15 o                         
  -8   8   6      12795.94      12892.19       310.80 o                         
  -7   8   6         25.54         35.91         4.09 o                         
  -6   8   6      16206.76      16217.23       383.97 o                         
  -5   8   6        220.55        178.48         7.62 o                         
  -4   8   6       4202.92       3986.28        92.44 o                         
  -3   8   6         48.20         22.31         4.02 o                         
  -2   8   6       1301.67       1221.48        29.60 o                         
  -1   8   6        610.89        599.63        16.61 o                         
   0   8   6       8900.78       8693.92       203.43 o                         
   1   8   6        651.47        634.10        17.96 o                         
   2   8   6        534.58        502.82        15.36 o                         
   3   8   6       1132.00       1158.17        29.34 o                         
   4   8   6       4295.00       4211.24       112.41 o                         
   5   8   6         86.75        118.38         5.77 o                         
   6   8   6      11627.35      11971.82       277.58 o                         
   7   8   6        506.84        560.12        16.51 o                         
   8   8   6      19014.42      18952.90       444.09 o                         
   9   8   6        160.42        143.56         4.99 o                         
  10   8   6       1749.21       1929.98        44.56 o                         
  11   8   6       1040.48       1081.37        26.06 o                         
  12   8   6       6397.13       6903.86       160.49 o                         
  13   8   6        212.39        226.04         6.84 o                         
  14   8   6        362.56        380.61        10.65 o                         
  15   8   6        532.96        547.19        14.29 o                         
  16   8   6       1571.82       1684.25        46.54 o                         
  17   8   6          0.98          8.19         1.41 o                         
 -17   9   6         49.98         41.07         2.55 o                         
 -16   9   6         21.26         20.10         2.16 o                         
 -15   9   6          7.26          9.74         2.25 o                         
 -14   9   6         51.22         44.99         3.51 o                         
 -13   9   6          3.59          6.03         2.22 o                         
 -12   9   6          5.27          0.18         2.11 o                         
 -11   9   6        119.34        127.76         5.40 o                         
 -10   9   6        305.28        282.95         8.74 o                         
  -9   9   6        144.45        132.35         4.92 o                         
  -8   9   6       1346.61       1266.54        30.06 o                         
  -7   9   6          0.01         -3.97        11.08 o                         
  -6   9   6        232.30        209.25         7.01 o                         
  -5   9   6       1144.55       1095.77        32.96 o                         
  -4   9   6        577.12        612.80        18.19 o                         
  -3   9   6       1175.71       1173.71        30.37 o                         
  -2   9   6         54.46         35.58         3.94 o                         
  -1   9   6        176.23        240.94         8.54 o                         
   0   9   6         28.70         38.85         5.33 o                         
   1   9   6       1197.65       1254.78        32.73 o                         
   2   9   6         92.02        120.94         6.03 o                         
   3   9   6        130.73        147.74         8.12 o                         
   4   9   6         61.52         40.58         3.74 o                         
   5   9   6        902.56        892.75        25.19 o                         
   6   9   6         42.22         49.33         3.54 o                         
   7   9   6       1009.10       1066.98        26.33 o                         
   8   9   6        230.83        251.45         7.40 o                         
   9   9   6       2080.47       2149.90        49.04 o                         
  10   9   6          0.07          4.50         1.86 o                         
  11   9   6         47.71         38.07         2.99 o                         
  12   9   6         19.91         24.14         2.42 o                         
  13   9   6        345.89        372.47        10.34 o                         
  14   9   6          0.11          0.61         1.84 o                         
  15   9   6        402.31        352.66         9.83 o                         
  16   9   6        186.14        192.17        12.54 o                         
  17   9   6        256.64        250.03         8.18 o                         
 -16  10   6       4670.13       4887.67       110.27 o                         
 -15  10   6         49.50         50.60         3.07 o                         
 -14  10   6        144.04        131.67         6.45 o                         
 -13  10   6         27.42         25.86         2.83 o                         
 -12  10   6       1929.94       2032.81        49.69 o                         
 -11  10   6        135.26        135.83         5.53 o                         
 -10  10   6       4133.19       4209.55        95.27 o                         
  -9  10   6          5.23         14.99         2.44 o                         
  -8  10   6        520.20        485.92        13.27 o                         
  -7  10   6          0.07         -1.03        11.16 o                         
  -6  10   6       1469.52       1403.56        35.09 o                         
  -5  10   6        659.58        701.60        17.37 o                         
  -4  10   6       1711.96       1906.71        47.88 o                         
  -3  10   6        119.16        112.86         7.80 o                         
  -2  10   6        993.20       1042.96        29.60 o                         
  -1  10   6        219.63        196.59         8.92 o                         
   0  10   6      19812.15      20503.89       481.45 o                         
   1  10   6        976.82        945.37        26.37 o                         
   2  10   6          7.18         16.07         3.62 o                         
   3  10   6       1026.48       1029.56        31.33 o                         
   4  10   6        704.01        746.19        19.36 o                         
   5  10   6         37.57         39.54         3.48 o                         
   6  10   6       2672.92       2562.80        59.04 o                         
   7  10   6        712.67        711.83        19.73 o                         
   8  10   6       2484.71       2424.57        55.44 o                         
   9  10   6         85.93         85.72         4.40 o                         
  10  10   6        603.21        561.02        14.49 o                         
  11  10   6         98.07         98.75         3.98 o                         
  12  10   6       6220.75       6728.86       151.85 o                         
  13  10   6          0.28         -0.15         6.03 o                         
  14  10   6       1591.55       1692.54        40.02 o                         
  15  10   6          0.04          0.41         2.59 o                         
  16  10   6       2479.12       2427.59        56.87 o                         
 -16  11   6         67.03         65.20         3.89 o                         
 -15  11   6         83.03         71.54         4.16 o                         
 -14  11   6         74.70         77.64         4.13 o                         
 -13  11   6         90.19         74.36         4.59 o                         
 -12  11   6         26.37         25.14         3.14 o                         
 -11  11   6         53.22         59.59         4.20 o                         
 -10  11   6          0.25          5.70         2.26 o                         
  -9  11   6        123.71        116.53         4.91 o                         
  -8  11   6        182.36        142.25         5.49 o                         
  -7  11   6          8.59          2.33         1.63 o                         
  -6  11   6         54.15         59.42         3.22 o                         
  -5  11   6       1578.38       1592.44        39.36 o                         
  -4  11   6          0.82          5.24         2.15 o                         
  -3  11   6       1113.24        969.86        23.74 o                         
  -2  11   6        211.57        222.84         9.10 o                         
  -1  11   6        900.24        900.49        22.20 o                         
   0  11   6        600.54        614.28        15.94 o                         
   1  11   6         98.10        118.59         4.34 o                         
   2  11   6       2107.52       2089.46        49.65 o                         
   3  11   6        485.74        455.64        11.82 o                         
   4  11   6         11.58          6.86         2.53 o                         
   5  11   6         41.19         35.95         2.26 o                         
   6  11   6        349.05        328.83         9.25 o                         
   7  11   6        107.22        120.06         4.63 o                         
   8  11   6        137.00        132.59         5.15 o                         
   9  11   6        141.13        116.21         4.94 o                         
  10  11   6         32.57         24.64         2.86 o                         
  11  11   6          5.53          4.44         2.13 o                         
  12  11   6         13.08         17.77         2.95 o                         
  13  11   6        267.26        246.85         8.43 o                         
  14  11   6        106.71        108.96         4.91 o                         
  15  11   6          5.71          4.59         1.56 o                         
  16  11   6         18.14         28.92         3.02 o                         
 -15  12   6         51.01         40.39         3.12 o                         
 -14  12   6        640.54        638.90        17.39 o                         
 -13  12   6        359.49        362.64        11.77 o                         
 -12  12   6        921.66        867.20        22.93 o                         
 -11  12   6        183.45        191.70         7.75 o                         
 -10  12   6        794.01        796.57        21.40 o                         
  -9  12   6        489.43        493.26        13.94 o                         
  -8  12   6       6373.28       6002.85       135.90 o                         
  -7  12   6        582.09        530.90        14.57 o                         
  -6  12   6         57.12         53.47         3.68 o                         
  -5  12   6        125.58        129.44         5.48 o                         
  -4  12   6        880.32        815.43        23.49 o                         
  -3  12   6        262.62        294.12         8.77 o                         
  -2  12   6         18.67         32.12         3.36 o                         
  -1  12   6         22.53         43.10         7.07 o                         
   0  12   6      13174.92      12889.14       292.78 o                         
   1  12   6        122.91        145.19         5.59 o                         
   2  12   6         46.13         50.41         2.96 o                         
   3  12   6       1028.13        997.62        24.72 o                         
   4  12   6       1453.06       1487.33        36.79 o                         
   5  12   6        123.72        123.62         4.69 o                         
   6  12   6       1015.90       1058.38        25.66 o                         
   7  12   6         81.74         94.47         4.22 o                         
   8  12   6       2820.54       2700.43        63.40 o                         
   9  12   6        404.07        398.11        12.70 o                         
  10  12   6        183.62        211.34         8.24 o                         
  11  12   6        251.99        264.91         9.03 o                         
  12  12   6       3155.28       3328.36        77.32 o                         
  13  12   6         70.27         74.81         4.53 o                         
  14  12   6        202.38        205.62         6.99 o                         
  15  12   6         53.82         44.98         4.14 o                         
 -14  13   6          1.73          1.09         2.11 o                         
 -13  13   6         52.95         50.96         3.76 o                         
 -12  13   6        350.53        358.63        12.70 o                         
 -11  13   6        537.56        535.57        16.18 o                         
 -10  13   6         29.41         20.96         3.69 o                         
  -9  13   6       1131.96       1115.09        27.71 o                         
  -8  13   6         23.17         31.01         3.45 o                         
  -7  13   6         73.18         68.59         5.32 o                         
  -6  13   6          1.63         -1.88         8.31 o                         
  -5  13   6       1037.05       1044.13        26.94 o                         
  -4  13   6        898.57        817.74        20.73 o                         
  -3  13   6          5.63          8.83         2.30 o                         
  -2  13   6          8.84         10.03         2.15 o                         
  -1  13   6         46.06         50.25         3.04 o                         
   0  13   6        327.52        325.72         9.48 o                         
   1  13   6        466.87        444.49        12.33 o                         
   2  13   6         40.51         58.07         3.74 o                         
   3  13   6        440.58        491.89        13.93 o                         
   4  13   6          0.40         -1.06         9.53 o                         
   5  13   6         49.36         44.77         2.96 o                         
   6  13   6        117.07         92.51         4.25 o                         
   7  13   6        441.18        452.91        12.63 o                         
   8  13   6         53.10         43.94         3.34 o                         
   9  13   6         76.57         66.01         4.51 o                         
  10  13   6          0.09         -3.50         6.92 o                         
  11  13   6        389.59        413.81        12.51 o                         
  12  13   6         15.14         25.38         3.54 o                         
  13  13   6        160.50        177.48         6.88 o                         
  14  13   6        157.81        156.66         8.70 o                         
 -13  14   6          7.03          4.95         2.15 o                         
 -12  14   6        924.52        808.96        21.41 o                         
 -11  14   6        146.42        115.77         6.19 o                         
 -10  14   6        654.22        650.48        20.09 o                         
  -9  14   6         97.83        108.45         6.06 o                         
  -8  14   6       3301.19       3359.52        85.20 o                         
  -7  14   6        247.86        241.50         8.88 o                         
  -6  14   6       2859.79       3006.10        69.92 o                         
  -5  14   6        772.52        771.35        21.90 o                         
  -4  14   6        203.45        228.22         9.67 o                         
  -3  14   6        273.16        266.59         8.97 o                         
  -2  14   6        182.94        231.43         8.13 o                         
  -1  14   6       1025.95        996.91        24.74 o                         
   0  14   6        953.38       1084.68        27.28 o                         
   1  14   6        687.23        636.88        16.44 o                         
   2  14   6       1222.11       1316.86        31.91 o                         
   3  14   6         63.08         56.30         5.13 o                         
   4  14   6       1999.72       2098.85        49.21 o                         
   5  14   6         79.57         82.85         4.56 o                         
   6  14   6       3493.21       3510.22        80.46 o                         
   7  14   6         16.27         18.87         3.03 o                         
   8  14   6       4756.13       5006.27       117.92 o                         
   9  14   6        222.90        232.32         8.68 o                         
  10  14   6         97.34        110.83         5.47 o                         
  11  14   6        157.85        153.17         6.74 o                         
  12  14   6        305.85        285.65        10.39 o                         
  13  14   6         98.34         94.55         5.15 o                         
 -12  15   6        110.65         89.85         5.21 o                         
 -11  15   6        194.17        169.75         8.05 o                         
 -10  15   6        115.99        102.58         6.67 o                         
  -9  15   6          0.10          6.86         7.82 o                         
  -8  15   6         66.59         70.79         7.90 o                         
  -7  15   6        492.27        506.06        15.38 o                         
  -6  15   6        137.32        137.23         6.89 o                         
  -5  15   6          3.33          4.29         2.82 o                         
  -4  15   6        174.75        182.07         7.47 o                         
  -3  15   6          7.76          5.58         3.74 o                         
  -2  15   6        179.98        169.04         6.83 o                         
  -1  15   6        317.51        356.52        11.07 o                         
   0  15   6        583.05        644.32        16.77 o                         
   1  15   6         60.26         90.32         4.36 o                         
   2  15   6         44.63         28.80         3.78 o                         
   3  15   6        631.15        625.57        19.55 o                         
   4  15   6        413.46        434.22        12.62 o                         
   5  15   6          2.89         -0.95         9.56 o                         
   6  15   6        148.51        140.71         6.35 o                         
   7  15   6         26.49         26.81         3.21 o                         
   8  15   6        536.72        474.78        15.47 o                         
   9  15   6         30.85         31.82         2.68 o                         
  10  15   6         26.66         26.87         3.20 o                         
  11  15   6         66.36         66.60         7.96 o                         
  12  15   6         54.72         47.62         3.65 o                         
 -11  16   6        355.10        353.15        12.81 o                         
 -10  16   6        536.88        469.72        14.10 o                         
  -9  16   6         52.04         55.87         5.04 o                         
  -8  16   6       4945.76       4907.82       114.83 o                         
  -7  16   6          3.20          5.92         2.92 o                         
  -6  16   6       2982.35       2909.78        67.99 o                         
  -5  16   6          6.39          3.83         2.60 o                         
  -4  16   6       3657.93       3623.39        84.36 o                         
  -3  16   6          7.98          7.64         2.91 o                         
  -2  16   6       2899.00       2677.57        64.29 o                         
  -1  16   6         47.89         66.18         4.14 o                         
   0  16   6       7210.70       7336.04       166.89 o                         
   1  16   6          8.42         17.58         3.14 o                         
   2  16   6       2935.96       2802.32        64.91 o                         
   3  16   6        163.90        151.11         6.15 o                         
   4  16   6       2097.96       2151.55        51.05 o                         
   5  16   6        332.26        330.11        10.76 o                         
   6  16   6       4039.00       4214.30        97.17 o                         
   7  16   6          7.19          3.93         2.18 o                         
   8  16   6       2680.91       2671.31        71.51 o                         
   9  16   6          1.23          4.91         1.78 o                         
  10  16   6       1066.30       1042.61        26.86 o                         
  11  16   6         82.64         88.32         6.20 o                         
 -10  17   6         53.89         47.59         5.93 o                         
  -9  17   6        140.45        149.37         6.76 o                         
  -8  17   6         19.85         38.75         4.54 o                         
  -7  17   6         36.36         43.56         3.78 o                         
  -6  17   6         57.41         75.16         4.73 o                         
  -5  17   6          2.76          0.99         2.98 o                         
  -4  17   6        168.31        180.69         7.01 o                         
  -3  17   6         81.25         90.57         4.86 o                         
  -2  17   6         91.67         94.98         4.92 o                         
  -1  17   6          0.69         -2.16         5.88 o                         
   0  17   6        543.43        618.21        18.41 o                         
   1  17   6         52.58         84.94         5.01 o                         
   2  17   6        293.46        276.32        10.16 o                         
   3  17   6         15.32         12.75         3.00 o                         
   4  17   6          2.37          5.44         2.93 o                         
   5  17   6         57.32         53.05         3.85 o                         
   6  17   6          0.13         -0.88         6.08 o                         
   7  17   6          0.78          4.74         1.88 o                         
   8  17   6        117.31        139.22         5.70 o                         
   9  17   6         83.42         91.28         4.87 o                         
  -8  18   6       2426.86       2232.38        78.36 o                         
  -7  18   6        288.78        257.12        12.45 o                         
  -6  18   6       1215.55       1109.39        27.06 o                         
  -5  18   6         89.14         74.61         5.01 o                         
  -4  18   6       3046.17       3106.96        90.36 o                         
  -3  18   6        130.96        136.28         7.01 o                         
  -2  18   6       1778.45       1751.01        53.14 o                         
  -1  18   6       1305.09       1315.31        33.32 o                         
   0  18   6       7380.20       7631.91       233.48 o                         
   1  18   6        366.88        366.50        13.73 o                         
   2  18   6        688.04        731.47        20.28 o                         
   3  18   6         86.44         98.08         5.42 o                         
   4  18   6       3201.05       3470.07        81.23 o                         
   5  18   6        120.28        119.15         5.62 o                         
   6  18   6        256.73        239.01         9.29 o                         
   7  18   6        407.82        399.47        15.56 o                         
   8  18   6       4137.87       4445.05       101.61 o                         
  -5  19   6          0.07          0.52         2.82 o                         
  -4  19   6        284.22        291.29        10.72 o                         
  -3  19   6          0.08          1.99         2.39 o                         
  -2  19   6        131.40         76.02         5.05 o                         
  -1  19   6       1148.47       1188.68        42.79 o                         
   0  19   6        293.98        315.61        11.31 o                         
   1  19   6         31.56         27.32         4.87 o                         
   2  19   6        316.62        239.26         9.50 o                         
   3  19   6        450.93        448.58        14.15 o                         
   4  19   6         58.78         77.03         6.06 o                         
   5  19   6          7.92          5.98         1.82 o                         
 -19   1   7          0.08         -1.58         3.25 o                         
 -18   1   7        621.17        757.01        19.99 o                         
 -17   1   7         37.06         43.92         3.55 o                         
 -16   1   7       1621.24       1638.40        39.20 o                         
 -15   1   7         43.77         38.49         2.84 o                         
 -14   1   7       1375.01       1538.77        36.19 o                         
 -13   1   7          0.67          0.26         1.58 o                         
 -12   1   7       5686.06       5892.21       143.34 o                         
 -11   1   7        173.63        165.37         5.46 o                         
 -10   1   7        586.64        521.62        16.92 o                         
  -9   1   7        293.19        267.70         9.49 o                         
  -8   1   7       8457.96       6895.49       157.04 o                         
  -7   1   7        130.99        157.81         6.49 o                         
  -6   1   7       3367.78       3610.34        82.76 o                         
  -5   1   7         53.42         56.33         4.32 o                         
  -4   1   7       4081.97       2973.57        67.60 o                         
  -3   1   7       1746.77       1855.15        43.41 o                         
  -2   1   7       2841.98       2869.70        65.61 o                         
  -1   1   7        160.32        147.36         6.07 o                         
   0   1   7      38461.16      35983.40       815.09 o                         
   1   1   7         84.01         70.32         5.12 o                         
   2   1   7       1822.16       1824.14        44.63 o                         
   3   1   7       1839.16       1770.38        43.48 o                         
   4   1   7       6221.23       5290.95       120.36 o                         
   5   1   7       1965.20       2109.35        55.60 o                         
   6   1   7          2.22         23.11         4.93 o                         
   7   1   7         42.83         47.70         6.47 o                         
   8   1   7       2408.96       1758.73        45.71 o                         
   9   1   7          7.75         15.90         4.66 o                         
  10   1   7        978.62       1017.73        24.58 o                         
  11   1   7         82.56         76.64         3.48 o                         
  12   1   7       3991.14       3965.28        89.18 o                         
  13   1   7         75.32         72.42         5.21 o                         
  14   1   7         26.75         47.59         4.38 o                         
  15   1   7         70.05         65.35         3.03 o                         
  16   1   7       2171.52       2153.46        49.16 o                         
  17   1   7         25.32         38.18         2.35 o                         
  18   1   7         54.94         63.54         3.15 o                         
  19   1   7         27.47         24.35         4.59 o                         
 -19   2   7         67.44         68.48         3.63 o                         
 -18   2   7         61.86         79.56         4.37 o                         
 -17   2   7        156.13        170.79         6.08 o                         
 -16   2   7         10.01          8.76         2.21 o                         
 -15   2   7        131.33        123.28         4.71 o                         
 -14   2   7         42.51         46.23         2.80 o                         
 -13   2   7          2.00          0.78         1.50 o                         
 -12   2   7        834.88        760.26        18.60 o                         
 -11   2   7       1225.92       1274.79        30.07 o                         
 -10   2   7       1756.24       1638.43        40.32 o                         
  -9   2   7        443.30        473.55        14.75 o                         
  -8   2   7       1280.23       1286.03        33.33 o                         
  -7   2   7       1800.74       1688.13        41.20 o                         
  -6   2   7        334.71        267.23         8.42 o                         
  -5   2   7        709.61        660.72        16.95 o                         
  -4   2   7       7178.80       7357.01       174.42 o                         
  -3   2   7       7711.79       7912.47       181.61 o                         
  -2   2   7       2648.63       2494.45        57.79 o                         
  -1   2   7         18.69         47.69         3.40 o                         
   0   2   7        316.59        271.55        10.91 o                         
   1   2   7       2049.40       1998.18        48.30 o                         
   2   2   7       2320.13       2241.52        54.37 o                         
   3   2   7          8.20          5.96         3.89 o                         
   4   2   7       3995.87       4177.36        96.11 o                         
   5   2   7         82.52        102.65         6.68 o                         
   6   2   7       1368.17       1345.53        37.20 o                         
   7   2   7         32.53         29.10         5.96 o                         
   8   2   7       1509.93       1544.76        42.10 o                         
   9   2   7        197.62        213.55        12.56 o                         
  10   2   7        389.71        455.82        12.12 o                         
  11   2   7        258.73        283.02         8.57 o                         
  12   2   7       1159.13       1142.61        27.06 o                         
  13   2   7          3.90          2.78         1.92 o                         
  14   2   7        129.45        121.80         4.66 o                         
  15   2   7        441.19        388.98        10.62 o                         
  16   2   7        193.71        182.05         5.75 o                         
  17   2   7         92.55         88.37         3.81 o                         
  18   2   7         38.88         37.02         2.15 o                         
 -18   3   7        706.52        684.74        19.40 o                         
 -17   3   7         46.76         53.30         3.53 o                         
 -16   3   7       2794.71       2753.69        63.18 o                         
 -15   3   7          0.50          1.44         1.68 o                         
 -14   3   7       3654.31       3317.92        75.72 o                         
 -13   3   7         40.22         33.25         2.73 o                         
 -12   3   7       4798.39       4663.18       104.88 o                         
 -11   3   7         81.82         70.75         2.95 o                         
 -10   3   7       1526.56       1554.16        37.75 o                         
  -9   3   7       1926.98       1925.33        48.88 o                         
  -8   3   7      10635.43      10418.06       247.48 o                         
  -7   3   7          1.52          4.24         2.67 o                         
  -6   3   7       8106.33       8840.44       198.79 o                         
  -5   3   7         98.96        135.09         5.26 o                         
  -4   3   7       9238.04       9674.26       217.79 o                         
  -3   3   7         46.71         59.64         3.73 o                         
  -2   3   7       5599.04       5874.12       132.14 o                         
  -1   3   7          1.02          7.78         2.37 o                         
   0   3   7      31935.40      32945.59       745.92 o                         
   1   3   7        168.89        133.01         7.16 o                         
   2   3   7        106.18        122.42         6.69 o                         
   3   3   7        782.72        777.43        21.81 o                         
   4   3   7       4034.88       4013.47       103.77 o                         
   5   3   7       5528.20       6322.78       149.16 o                         
   6   3   7        491.05        512.52        16.02 o                         
   7   3   7         52.61         64.99         6.02 o                         
   8   3   7      18980.41      19303.80       459.47 o                         
   9   3   7        203.54        243.18        20.58 o                         
  10   3   7        141.03        188.62         7.37 o                         
  11   3   7        604.65        609.43        15.93 o                         
  12   3   7      11482.17      11917.65       267.56 o                         
  13   3   7          3.47          4.09         1.91 o                         
  14   3   7       1432.29       1449.14        33.96 o                         
  15   3   7        235.18        242.16         7.71 o                         
  16   3   7       4442.56       4607.62       104.21 o                         
  17   3   7        440.13        459.73        12.03 o                         
  18   3   7        228.06        240.28         8.30 o                         
 -18   4   7         77.31         94.02         4.27 o                         
 -17   4   7        267.13        280.17         8.54 o                         
 -16   4   7          5.11          4.12         1.90 o                         
 -15   4   7         55.68         49.89         3.01 o                         
 -14   4   7        345.10        312.01        10.31 o                         
 -13   4   7        150.76        112.93         5.39 o                         
 -12   4   7         64.82         43.59         3.18 o                         
 -11   4   7         22.86         24.77         3.58 o                         
 -10   4   7       5375.25       5260.01       126.06 o                         
  -9   4   7       1339.35       1310.34        34.05 o                         
  -8   4   7        316.85        268.61        10.55 o                         
  -7   4   7        124.77        146.48         6.21 o                         
  -6   4   7         82.72         57.54         3.70 o                         
  -5   4   7         77.66         89.22         5.97 o                         
  -4   4   7         15.69         12.69         2.48 o                         
  -3   4   7       2072.41       2211.26        51.56 o                         
  -2   4   7         13.52         12.09         2.55 o                         
  -1   4   7       3479.33       3703.93        89.77 o                         
   0   4   7        126.40        119.55         5.71 o                         
   1   4   7          5.13         11.21         4.56 o                         
   2   4   7       2183.91       2327.40        55.05 o                         
   3   4   7        145.01        201.30         9.06 o                         
   4   4   7       1387.66       1566.71        40.06 o                         
   5   4   7      14339.91      15134.59       354.41 o                         
   6   4   7         80.59         91.44         6.38 o                         
   7   4   7        121.55        136.12         8.98 o                         
   8   4   7          2.74         12.20         6.73 o                         
   9   4   7       1114.25       1201.36        29.29 o                         
  10   4   7         28.81         44.81         2.95 o                         
  11   4   7        943.59        944.78        23.41 o                         
  12   4   7          5.89          4.44         1.49 o                         
  13   4   7        149.76        162.17         5.38 o                         
  14   4   7         23.24         20.52         2.28 o                         
  15   4   7        974.52        986.83        24.04 o                         
  16   4   7         71.43         63.08         3.16 o                         
  17   4   7        632.53        636.97        16.64 o                         
  18   4   7          2.34          3.31         1.23 o                         
 -18   5   7         11.05         13.32         2.21 o                         
 -17   5   7          0.90          5.80         1.64 o                         
 -16   5   7        913.17       1055.82        25.44 o                         
 -15   5   7        197.93        200.37         6.61 o                         
 -14   5   7          1.29          9.30         2.23 o                         
 -13   5   7        108.63         89.58         3.91 o                         
 -12   5   7       1869.54       2021.63        46.89 o                         
 -11   5   7        538.68        565.53        15.07 o                         
 -10   5   7        512.15        478.10        12.91 o                         
  -9   5   7          1.96         11.51         1.59 o                         
  -8   5   7      12499.27      12349.13       285.16 o                         
  -7   5   7          1.16          8.19         3.04 o                         
  -6   5   7      13745.11      13778.99       313.16 o                         
  -5   5   7          6.27          4.62         2.24 o                         
  -4   5   7       1095.45       1058.32        26.43 o                         
  -3   5   7        172.26        172.46         6.61 o                         
  -2   5   7       2113.54       1766.00        41.78 o                         
  -1   5   7         84.21         79.80         4.56 o                         
   0   5   7       3087.18       2803.09        65.13 o                         
   1   5   7       1865.22       1888.22        45.09 o                         
   2   5   7        173.23        327.32        11.42 o                         
   3   5   7        122.29         97.46         6.85 o                         
   4   5   7         33.66        126.59         7.35 o                         
   5   5   7        128.18        119.71         8.21 o                         
   6   5   7       9079.94       9251.00       215.71 o                         
   7   5   7        187.78        193.68        10.59 o                         
   8   5   7      15506.45      14958.86       356.50 o                         
   9   5   7         21.34         19.82         2.35 o                         
  10   5   7        157.86        196.49         6.63 o                         
  11   5   7         62.06         63.93         3.49 o                         
  12   5   7       4178.42       4429.52        99.51 o                         
  13   5   7        370.49        375.13        10.24 o                         
  14   5   7        440.42        484.33        12.80 o                         
  15   5   7        495.38        477.48        12.90 o                         
  16   5   7        213.63        258.78         7.57 o                         
  17   5   7          0.12          3.15         1.49 o                         
  18   5   7        187.88        178.21         7.18 o                         
 -18   6   7         13.50         13.27         1.97 o                         
 -17   6   7         20.40         30.77         2.14 o                         
 -16   6   7        144.22        147.04         5.22 o                         
 -15   6   7         31.13         25.69         2.39 o                         
 -14   6   7        149.52        146.47         5.48 o                         
 -13   6   7        177.99        152.76         5.46 o                         
 -12   6   7         32.00         43.48         5.55 o                         
 -11   6   7       1611.03       1597.95        37.89 o                         
 -10   6   7        388.63        391.10        11.21 o                         
  -9   6   7         13.60         13.03         1.79 o                         
  -8   6   7          1.13          4.23         1.75 o                         
  -7   6   7         41.62         40.21         3.51 o                         
  -6   6   7        124.25        121.98         5.64 o                         
  -5   6   7         81.39         94.59         4.96 o                         
  -4   6   7         49.07         48.12         3.55 o                         
  -3   6   7         71.68         84.76         4.36 o                         
  -2   6   7       2649.97       2840.38        65.53 o                         
  -1   6   7        253.97        240.15         8.60 o                         
   0   6   7        622.52        644.63        17.32 o                         
   1   6   7        489.27        541.44        15.74 o                         
   2   6   7        845.42        901.36        23.95 o                         
   3   6   7          6.90         16.32         3.11 o                         
   4   6   7        222.33        209.22        12.55 o                         
   5   6   7       2388.12       2355.57        59.99 o                         
   6   6   7         94.79         55.85         6.44 o                         
   7   6   7         15.94          4.35         9.19 o                         
   8   6   7        730.16        749.60        19.19 o                         
   9   6   7        185.40        168.33         7.01 o                         
  10   6   7        192.29        195.39         6.70 o                         
  11   6   7        844.86        838.41        20.81 o                         
  12   6   7         87.31         94.26         4.08 o                         
  13   6   7         25.54         23.11         2.27 o                         
  14   6   7        105.71        106.22         4.45 o                         
  15   6   7        522.52        527.26        14.20 o                         
  16   6   7       1881.78       1950.88        47.36 o                         
  17   6   7         69.83         80.29         3.72 o                         
  18   6   7        141.69        123.60         5.54 o                         
 -17   7   7         13.58          7.25         1.73 o                         
 -16   7   7       2888.22       2932.61        71.98 o                         
 -15   7   7         20.30         21.83         2.58 o                         
 -14   7   7       2856.89       3013.79        69.26 o                         
 -13   7   7          0.04          4.13         2.20 o                         
 -12   7   7       5977.42       6313.88       143.43 o                         
 -11   7   7        821.68        774.17        19.88 o                         
 -10   7   7       3322.71       3418.70        80.26 o                         
  -9   7   7        145.70        154.03         5.26 o                         
  -8   7   7      16457.74      16671.69       379.17 o                         
  -7   7   7          6.98         12.85         2.22 o                         
  -6   7   7       8761.88       8747.18       203.91 o                         
  -5   7   7        367.44        349.79        11.50 o                         
  -4   7   7       2870.48       2793.11        65.72 o                         
  -3   7   7        454.32        538.58        15.37 o                         
  -2   7   7       2405.09       2570.69        60.12 o                         
  -1   7   7          0.34          5.47         2.60 o                         
   0   7   7      19841.42      20746.69       472.22 o                         
   1   7   7        986.55        932.08        25.18 o                         
   2   7   7       7521.86       8022.19       183.58 o                         
   3   7   7        251.02        300.10        13.87 o                         
   4   7   7      21803.57      23241.05       557.02 o                         
   5   7   7        117.84        111.83         9.37 o                         
   6   7   7      10587.05      10992.05       262.48 o                         
   7   7   7          1.74         10.46         1.92 o                         
   8   7   7      23988.07      24148.40       571.27 o                         
   9   7   7        120.14        102.24         4.05 o                         
  10   7   7        286.25        296.55        12.47 o                         
  11   7   7        595.51        615.50        15.65 o                         
  12   7   7       6384.38       6875.63       154.80 o                         
  13   7   7         22.21         26.25         2.34 o                         
  14   7   7       1375.94       1421.03        33.91 o                         
  15   7   7        184.75        189.15         6.81 o                         
  16   7   7       2046.65       2170.87        55.25 o                         
  17   7   7         76.73         56.78         4.05 o                         
 -17   8   7         23.74         16.62         1.92 o                         
 -16   8   7         62.44         50.85         3.10 o                         
 -15   8   7        567.59        582.97        15.06 o                         
 -14   8   7         92.94         91.14         4.47 o                         
 -13   8   7          4.57         -3.18         7.56 o                         
 -12   8   7        406.52        369.00        11.29 o                         
 -11   8   7         98.93        100.00         5.10 o                         
 -10   8   7          1.28          3.25         2.19 o                         
  -9   8   7        419.16        423.81        12.20 o                         
  -8   8   7        210.45        218.69         6.49 o                         
  -7   8   7         48.53         62.92         3.43 o                         
  -6   8   7        688.33        649.88        16.87 o                         
  -5   8   7       2053.96       2018.27        49.90 o                         
  -4   8   7         33.68         27.14         4.34 o                         
  -3   8   7       1944.94       1898.57        49.56 o                         
  -2   8   7         74.47         44.32         4.20 o                         
  -1   8   7        549.54        727.57        20.44 o                         
   0   8   7        541.57        548.52        16.51 o                         
   1   8   7       1685.29       1758.77        52.69 o                         
   2   8   7         87.86         99.80         9.28 o                         
   3   8   7         64.83         51.24         5.12 o                         
   4   8   7        859.70        921.87        28.43 o                         
   5   8   7        122.43         98.25         9.41 o                         
   6   8   7        107.45        110.38         4.86 o                         
   7   8   7       2160.15       2373.72        57.43 o                         
   8   8   7         95.36        100.61         4.02 o                         
   9   8   7        486.70        477.43        12.74 o                         
  10   8   7         98.92         89.19         5.37 o                         
  11   8   7         23.61         26.19         2.18 o                         
  12   8   7         31.96         37.89         2.57 o                         
  13   8   7        212.38        212.55         6.63 o                         
  14   8   7          1.70          1.90         1.85 o                         
  15   8   7        374.68        381.52        10.98 o                         
  16   8   7        119.10        134.94         5.17 o                         
  17   8   7          1.18          1.35         2.00 o                         
 -17   9   7          0.14          6.13         1.68 o                         
 -16   9   7       3063.52       2888.35        65.67 o                         
 -15   9   7        488.98        483.86        13.07 o                         
 -14   9   7       1319.20       1405.70        33.33 o                         
 -13   9   7         84.02         74.58         4.01 o                         
 -12   9   7       2931.52       3130.74        71.99 o                         
 -11   9   7         34.97         31.79         3.79 o                         
 -10   9   7       7365.09       7410.45       167.19 o                         
  -9   9   7          0.02          8.63         2.39 o                         
  -8   9   7       1059.04        991.77        24.24 o                         
  -7   9   7        938.08        914.47        22.41 o                         
  -6   9   7       3832.62       3717.58        87.87 o                         
  -5   9   7       1160.09       1157.81        27.47 o                         
  -4   9   7       2714.60       2836.05        68.96 o                         
  -3   9   7        230.19        190.69         8.87 o                         
  -2   9   7         24.54         36.79         4.21 o                         
  -1   9   7       1732.74       1713.51        43.42 o                         
   0   9   7      38676.67      39272.38       968.94 o                         
   1   9   7        139.79        124.44         8.59 o                         
   2   9   7         45.82         79.83         7.31 o                         
   3   9   7        509.87        483.00        16.47 o                         
   4   9   7       4073.41       4200.85        99.20 o                         
   5   9   7        220.70        218.47         6.53 o                         
   6   9   7       2822.06       2814.76        64.83 o                         
   7   9   7        286.88        286.20         8.35 o                         
   8   9   7         67.09         48.20         3.53 o                         
   9   9   7       1083.57       1097.99        26.87 o                         
  10   9   7       6298.03       6531.22       150.15 o                         
  11   9   7          2.31          4.49         1.74 o                         
  12   9   7       4297.85       4675.94       108.25 o                         
  13   9   7          0.09          4.57         1.78 o                         
  14   9   7       1078.17       1141.64        27.48 o                         
  15   9   7        153.74        143.44         5.65 o                         
  16   9   7       2935.70       2793.40        65.96 o                         
 -16  10   7         40.29         42.20         3.39 o                         
 -15  10   7        555.49        552.62        14.54 o                         
 -14  10   7        348.69        364.72        10.50 o                         
 -13  10   7        252.18        243.76         7.66 o                         
 -12  10   7         79.60         67.80         3.92 o                         
 -11  10   7         29.63         34.26         2.84 o                         
 -10  10   7          0.56          3.38         1.94 o                         
  -9  10   7         20.74         27.81         3.62 o                         
  -8  10   7         23.08         15.34         3.83 o                         
  -7  10   7       1094.07       1055.25        25.91 o                         
  -6  10   7        215.87        200.00         6.37 o                         
  -5  10   7        492.14        487.04        12.87 o                         
  -4  10   7       2174.35       2019.27        51.83 o                         
  -3  10   7         32.33         28.67         2.26 o                         
  -2  10   7       1262.55       1286.31        31.31 o                         
  -1  10   7        188.14        210.19        10.80 o                         
   0  10   7         37.55         51.89         3.36 o                         
   1  10   7         89.65         88.14         3.95 o                         
   2  10   7        764.64        757.24        19.02 o                         
   3  10   7          7.66          7.56         2.34 o                         
   4  10   7        283.98        297.51         8.43 o                         
   5  10   7          8.01          6.72         1.61 o                         
   6  10   7        224.84        215.30         7.27 o                         
   7  10   7        127.68        141.10         5.16 o                         
   8  10   7        449.29        446.49        11.97 o                         
   9  10   7         15.56         17.34         1.94 o                         
  10  10   7        244.13        245.03         7.61 o                         
  11  10   7        853.46        924.72        22.45 o                         
  12  10   7          0.32          1.70         1.91 o                         
  13  10   7         13.52         14.32         1.91 o                         
  14  10   7        205.43        219.53         7.18 o                         
  15  10   7        251.78        252.44         8.87 o                         
  16  10   7        257.54        247.42         8.95 o                         
 -15  11   7         60.39         47.71         4.01 o                         
 -14  11   7        532.89        541.96        14.79 o                         
 -13  11   7        400.65        372.75        11.32 o                         
 -12  11   7       2109.51       2140.16        51.17 o                         
 -11  11   7          7.16          2.63         2.21 o                         
 -10  11   7         52.00         40.62         3.44 o                         
  -9  11   7        249.65        213.92         7.15 o                         
  -8  11   7       5187.43       4986.27       112.81 o                         
  -7  11   7        334.31        324.10         9.75 o                         
  -6  11   7       2899.16       3077.27        75.56 o                         
  -5  11   7        116.11        133.95         5.29 o                         
  -4  11   7       6364.28       6515.20       147.19 o                         
  -3  11   7        242.03        250.27         9.59 o                         
  -2  11   7        254.76        287.59        10.58 o                         
  -1  11   7       1059.31       1076.58        26.18 o                         
   0  11   7      10049.20       9895.68       226.28 o                         
   1  11   7        415.36        410.55        11.90 o                         
   2  11   7         24.15         52.73         2.74 o                         
   3  11   7        343.92        352.08         9.99 o                         
   4  11   7       5199.65       5257.55       120.45 o                         
   5  11   7         11.08         13.09         2.86 o                         
   6  11   7        585.79        636.41        16.15 o                         
   7  11   7          1.12          5.86         1.79 o                         
   8  11   7       6258.32       6257.39       140.67 o                         
   9  11   7         92.20        104.04         4.70 o                         
  10  11   7        312.59        300.67         9.17 o                         
  11  11   7         93.91         95.36         4.58 o                         
  12  11   7       2049.66       2194.92        51.01 o                         
  13  11   7        106.37         83.73         3.92 o                         
  14  11   7        300.11        285.83         9.25 o                         
  15  11   7          0.14         -2.38         4.96 o                         
 -15  12   7         88.37        101.30         6.04 o                         
 -14  12   7        141.76        132.48         6.88 o                         
 -13  12   7         41.77         26.24         2.92 o                         
 -12  12   7         38.03         32.80         2.98 o                         
 -11  12   7        295.53        304.00        10.23 o                         
 -10  12   7        676.17        639.18        17.97 o                         
  -9  12   7        743.04        762.69        20.29 o                         
  -8  12   7          2.52          3.35         2.31 o                         
  -7  12   7        108.95        112.49         5.29 o                         
  -6  12   7       2275.26       2317.03        55.72 o                         
  -5  12   7        138.22        165.04         6.40 o                         
  -4  12   7         11.48          7.71         2.87 o                         
  -3  12   7          0.46          6.15         2.07 o                         
  -2  12   7       2435.33       2440.95        56.23 o                         
  -1  12   7          0.40          5.12         2.46 o                         
   0  12   7       1032.14        943.39        22.87 o                         
   1  12   7        150.53        137.99         6.64 o                         
   2  12   7        241.44        274.38         8.18 o                         
   3  12   7        252.95        299.48         8.90 o                         
   4  12   7         45.97         39.22         2.60 o                         
   5  12   7        331.46        305.18         9.52 o                         
   6  12   7        536.28        533.78        14.08 o                         
   7  12   7         11.10          7.20         2.41 o                         
   8  12   7        100.65         91.63         4.59 o                         
   9  12   7        923.90        910.61        23.51 o                         
  10  12   7         90.45        100.06         5.35 o                         
  11  12   7          1.87         -3.32         7.84 o                         
  12  12   7          8.23         13.35         2.33 o                         
  13  12   7         59.91         52.42         3.41 o                         
  14  12   7         37.28         32.95         3.53 o                         
 -14  13   7         26.80         50.94         3.56 o                         
 -13  13   7         86.39         76.38         5.15 o                         
 -12  13   7       1741.10       1481.03        41.21 o                         
 -11  13   7        379.97        354.06        12.05 o                         
 -10  13   7        305.94        313.43        10.46 o                         
  -9  13   7          2.26         11.66         3.34 o                         
  -8  13   7       9307.04       9366.04       216.90 o                         
  -7  13   7        128.66        114.84         5.53 o                         
  -6  13   7       1024.25       1111.02        27.31 o                         
  -5  13   7        763.99        781.87        20.37 o                         
  -4  13   7       1433.38       1478.38        35.74 o                         
  -3  13   7          5.87          9.96         2.89 o                         
  -2  13   7        863.74        742.55        19.08 o                         
  -1  13   7          0.23         -0.48         6.12 o                         
   0  13   7       1060.29       1203.83        28.72 o                         
   1  13   7        182.24        214.43         7.18 o                         
   2  13   7        604.35        534.96        14.71 o                         
   3  13   7        136.01        121.02         4.87 o                         
   4  13   7       2017.07       1991.62        46.91 o                         
   5  13   7         10.71         12.90         1.96 o                         
   6  13   7       3307.44       3504.33        80.00 o                         
   7  13   7        383.67        384.22        11.10 o                         
   8  13   7       5879.88       6184.25       141.12 o                         
   9  13   7         15.38         30.78         3.63 o                         
  10  13   7         55.84         46.25         3.87 o                         
  11  13   7        407.63        428.69        12.62 o                         
  12  13   7        598.52        598.15        17.84 o                         
  13  13   7         97.55         90.91         5.96 o                         
  14  13   7        334.04        431.73        17.28 o                         
 -13  14   7         15.75         13.44         2.41 o                         
 -12  14   7         42.42         46.13         4.40 o                         
 -11  14   7         51.84         51.33         5.30 o                         
 -10  14   7        220.94        209.37        10.69 o                         
  -9  14   7          0.64          3.74         3.43 o                         
  -8  14   7        244.49        256.08        11.71 o                         
  -7  14   7         25.95         37.02         4.46 o                         
  -6  14   7         94.02         95.66         5.92 o                         
  -5  14   7        188.46        191.62         8.60 o                         
  -4  14   7         76.74         52.79         5.23 o                         
  -3  14   7          0.13          7.75         2.89 o                         
  -2  14   7        278.77        274.44         8.71 o                         
  -1  14   7         16.04         23.58         2.49 o                         
   0  14   7       1125.10       1180.94        28.97 o                         
   1  14   7         16.88         19.16         2.85 o                         
   2  14   7        113.37        118.39         5.29 o                         
   3  14   7          2.41          7.09         2.43 o                         
   4  14   7        600.75        612.93        16.87 o                         
   5  14   7        111.88        100.95         4.76 o                         
   6  14   7         66.81         68.55         3.85 o                         
   7  14   7          5.63          9.50         2.38 o                         
   8  14   7        616.61        642.75        17.39 o                         
   9  14   7        106.27        100.27         7.59 o                         
  10  14   7        166.22        168.76         6.85 o                         
  11  14   7         94.73         88.43         5.02 o                         
  12  14   7        103.57         90.60         9.58 o                         
  13  14   7        146.85        143.64         6.29 o                         
 -12  15   7        931.43        828.67        29.69 o                         
 -11  15   7         19.15         21.78         2.52 o                         
 -10  15   7        461.97        505.48        15.32 o                         
  -9  15   7         87.23         65.18         5.51 o                         
  -8  15   7       2387.96       2299.58        54.84 o                         
  -7  15   7          9.49          9.75         3.49 o                         
  -6  15   7       1718.13       1707.48        43.94 o                         
  -5  15   7         96.85         82.68         4.76 o                         
  -4  15   7        834.96        785.49        20.34 o                         
  -3  15   7          1.50         -1.53         7.55 o                         
  -2  15   7       1092.49        977.05        24.48 o                         
  -1  15   7         12.21         15.78         2.52 o                         
   0  15   7       6122.73       6166.12       139.79 o                         
   1  15   7        345.57        310.05         9.83 o                         
   2  15   7        244.07        213.50         7.67 o                         
   3  15   7         11.43          4.22         2.85 o                         
   4  15   7       1099.35       1147.62        28.44 o                         
   5  15   7        318.00        300.32         9.55 o                         
   6  15   7       1219.96       1262.48        30.84 o                         
   7  15   7         92.42         74.09         4.54 o                         
   8  15   7       2833.22       2824.91        74.47 o                         
   9  15   7        209.79        216.17         7.75 o                         
  10  15   7        340.26        296.10        10.02 o                         
  11  15   7        116.38         87.84         4.48 o                         
  12  15   7       2954.48       2851.02        86.98 o                         
 -10  16   7         33.50         18.42         2.82 o                         
  -9  16   7        204.85        175.52         7.26 o                         
  -8  16   7         35.31         23.73         3.22 o                         
  -7  16   7          4.29          3.64         2.22 o                         
  -6  16   7        260.72        239.56         8.36 o                         
  -5  16   7         16.42         25.84         3.31 o                         
  -4  16   7         16.03         10.24         2.81 o                         
  -3  16   7         24.28         22.06         5.04 o                         
  -2  16   7        221.62        213.64         8.23 o                         
  -1  16   7        187.43        183.35         6.76 o                         
   0  16   7        312.80        352.62        10.50 o                         
   1  16   7        266.84        307.05         9.83 o                         
   2  16   7        508.79        488.70        13.88 o                         
   3  16   7        882.50        859.04        21.93 o                         
   4  16   7         28.36         26.36         2.90 o                         
   5  16   7         16.30          6.50         2.82 o                         
   6  16   7        116.88        111.49         5.31 o                         
   7  16   7       1105.08       1080.29        26.93 o                         
   8  16   7         15.38         11.92         2.97 o                         
   9  16   7         85.09         74.40         4.33 o                         
  10  16   7        439.03        407.11        13.43 o                         
  -9  17   7        115.89         97.51         6.44 o                         
  -8  17   7       6960.61       6833.26       186.38 o                         
  -7  17   7          1.82          5.42         3.08 o                         
  -6  17   7       1184.84       1098.13        29.89 o                         
  -5  17   7        105.92        131.30         5.55 o                         
  -4  17   7       3652.00       3765.00        86.72 o                         
  -3  17   7        196.50        220.60         8.24 o                         
  -2  17   7        710.72        615.77        23.52 o                         
  -1  17   7        544.71        548.57        16.40 o                         
   0  17   7       6440.68       6632.78       161.38 o                         
   1  17   7        213.45        246.59         8.70 o                         
   2  17   7       1248.53       1198.06        31.23 o                         
   3  17   7         11.15         10.73         2.54 o                         
   4  17   7       2253.51       2535.09        76.28 o                         
   5  17   7         72.98         59.48         3.81 o                         
   6  17   7       2472.10       2596.02        60.47 o                         
   7  17   7          5.55          4.79         1.60 o                         
   8  17   7       3390.53       3511.96        83.06 o                         
   9  17   7         11.42          9.97         2.47 o                         
  -7  18   7          0.15          3.07         2.37 o                         
  -6  18   7         28.86         27.29         3.52 o                         
  -5  18   7         27.98         28.58         3.93 o                         
  -4  18   7        122.05        104.23         5.42 o                         
  -3  18   7        125.43        117.46         5.80 o                         
  -2  18   7         86.91         96.54         5.14 o                         
  -1  18   7        144.00        137.24         6.22 o                         
   0  18   7        141.38        128.97         6.06 o                         
   1  18   7          3.35          6.03         3.47 o                         
   2  18   7         85.72         84.53         6.17 o                         
   3  18   7          0.13          3.08         2.36 o                         
   4  18   7         68.21         87.58         4.68 o                         
   5  18   7          8.68         11.43         1.96 o                         
   6  18   7         65.30         64.40         5.72 o                         
   7  18   7          0.06          2.96         2.90 o                         
  -3  19   7         26.26         29.98         3.08 o                         
  -2  19   7        238.45        197.89        13.21 o                         
  -1  19   7         17.54         19.15         2.78 o                         
   0  19   7       6609.06       6861.91       203.37 o                         
   1  19   7          5.66          7.88         2.84 o                         
   2  19   7          0.67         14.22         2.32 o                         
   3  19   7        327.58        312.85        11.30 o                         
 -18   0   8        312.65        352.67        12.56 o                         
 -17   0   8        236.43        289.36        11.93 o                         
 -16   0   8       5077.23       5110.65       120.79 o                         
 -15   0   8         41.67         42.20         7.01 o                         
 -14   0   8        862.32        882.57        25.20 o                         
 -13   0   8         71.29         57.51         4.11 o                         
 -12   0   8       5149.24       5297.85       121.00 o                         
 -11   0   8         26.71         25.99         4.00 o                         
 -10   0   8         17.41         27.38         3.83 o                         
  -9   0   8       2528.85       2252.31        65.61 o                         
  -8   0   8      20275.93      18309.59       449.04 o                         
  -7   0   8         13.53          6.29         9.57 o                         
  -6   0   8        729.03        811.28        26.42 o                         
  -5   0   8         25.51         46.17         5.82 o                         
  -4   0   8      17424.29      15997.00       373.96 o                         
  -3   0   8        375.16        311.48        14.65 o                         
  -2   0   8       1031.09        937.81        27.35 o                         
  -1   0   8         64.70         75.55         6.69 o                         
   0   0   8      52637.90      51754.32      1337.68 o                         
   1   0   8         77.62         85.05         9.54 o                         
   2   0   8        346.42        346.90        16.19 o                         
   3   0   8        951.13       1017.23        31.61 o                         
   4   0   8      19442.85      19076.84       443.81 o                         
   5   0   8       1517.68       1651.58        65.09 o                         
   6   0   8         13.13         65.21        12.69 o                         
   7   0   8         74.33         51.16         8.22 o                         
   8   0   8      27126.88      25861.56       742.85 o                         
   9   0   8        301.27        307.00        11.88 o                         
  10   0   8       1635.13       1461.96        36.33 o                         
  11   0   8        212.46        207.90         8.87 o                         
  12   0   8       4674.77       4507.00       101.81 o                         
  13   0   8       1028.76       1082.66        33.21 o                         
  14   0   8         73.42         87.42         5.87 o                         
  15   0   8        196.71        175.26         6.69 o                         
  16   0   8       4225.15       4212.43        95.97 o                         
  17   0   8        190.10        182.44         6.50 o                         
  18   0   8        271.85        305.74        10.14 o                         
 -18   1   8        340.82        398.95        12.75 o                         
 -17   1   8         46.31         63.26         3.77 o                         
 -16   1   8         48.62         40.25         3.15 o                         
 -15   1   8         15.70         18.11         2.47 o                         
 -14   1   8         79.27         70.21         3.61 o                         
 -13   1   8         26.79         11.39         2.14 o                         
 -12   1   8        488.12        484.89        12.79 o                         
 -11   1   8         34.08         25.66         3.41 o                         
 -10   1   8        245.71        236.11         7.12 o                         
  -9   1   8        463.40        372.76        11.04 o                         
  -8   1   8       1201.42       1033.87        34.58 o                         
  -7   1   8          2.99          3.26         2.99 o                         
  -6   1   8        979.42        912.28        24.49 o                         
  -5   1   8        405.72        396.29        12.62 o                         
  -4   1   8        217.36        240.63         9.38 o                         
  -3   1   8        985.92       1223.51        32.51 o                         
  -2   1   8        155.94        135.12         9.23 o                         
  -1   1   8        621.07        687.83        19.35 o                         
   0   1   8       1209.68       1296.59        32.94 o                         
   1   1   8        270.47        304.51        11.89 o                         
   2   1   8         34.65         48.64         5.41 o                         
   3   1   8        151.50        150.01         7.39 o                         
   4   1   8        224.02        272.14        10.63 o                         
   5   1   8       2394.68       2438.84        60.09 o                         
   6   1   8         33.38         34.13         8.73 o                         
   7   1   8       2795.11       3032.44        76.31 o                         
   8   1   8        172.29        119.53        16.28 o                         
   9   1   8        929.89       1042.50        26.13 o                         
  10   1   8       2195.45       2282.44        52.92 o                         
  11   1   8          4.07          4.60         1.55 o                         
  12   1   8         55.91         51.07         3.12 o                         
  13   1   8        289.64        342.10        10.87 o                         
  14   1   8         46.20         55.63         4.24 o                         
  15   1   8          6.45          2.40         1.61 o                         
  16   1   8         13.28         13.51         1.68 o                         
  17   1   8         79.72         93.08         5.63 o                         
  18   1   8          5.01          5.29         1.19 o                         
 -18   2   8        506.81        584.10        18.31 o                         
 -17   2   8          0.35          1.19         1.90 o                         
 -16   2   8       6455.94       6470.17       160.45 o                         
 -15   2   8         25.13         22.40         2.65 o                         
 -14   2   8       1090.47        978.50        24.01 o                         
 -13   2   8        113.86        101.21         4.19 o                         
 -12   2   8      17534.84      17083.76       389.65 o                         
 -11   2   8          4.68          3.06         2.13 o                         
 -10   2   8        497.29        597.57        15.37 o                         
  -9   2   8          0.09          9.53         3.07 o                         
  -8   2   8      19537.88      18075.97       424.38 o                         
  -7   2   8        221.85        189.17         8.63 o                         
  -6   2   8         37.47         39.24         3.91 o                         
  -5   2   8        234.09        208.47         7.71 o                         
  -4   2   8       2978.79       2549.33        60.79 o                         
  -3   2   8        255.99        266.23         8.93 o                         
  -2   2   8         83.95         85.88         4.95 o                         
  -1   2   8        451.16        470.07        16.55 o                         
   0   2   8      54803.75      54881.78      1303.76 o                         
   1   2   8        798.07        768.93        21.74 o                         
   2   2   8       2861.96       3440.17        83.72 o                         
   3   2   8         96.27         84.46         6.50 o
[truncated: 285,850 more chars]
